# Supplementary material for: The G3BP stress-granule proteins reinforce the integrated stress response translation programme
Source: Nat Cell Biol. 2025 Dec 19;28(1):135–48. doi: 10.1038/s41556-025-01834-3 (PMC12807861; doi:10.1038/s41556-025-01834-3)
Supplement: Supplementary file 2 — Supplementary Tables 1 [file 41556_2025_1834_MOESM2_ESM.xlsx]

## Sheet: Legend
Table S1. Luciferase reporter genes represent a range of endogenous responses to ISR and G3BPs during stress. Listed for each mRNA are endogenous changes in TE due to presence of arsenite stress, endogenous changes in TE due to the presence of G3BPs during arsenite stress, and arsenite-stressed SG enrichment categories assigned based on SG purification and sequencing experiments, either from this…

## Sheet: Reporter Genes
refseqID	RNA	TE change log2 (stressed/unstressed)	Stressed TE change log2(+G3BPs/–G3BPs)	ISR TE Category	SG Enrichment Category (this study)	SG Enrichment Category (Khong et al 2017)
NM_015442	CNOT10	-8.75	-2.93	sensitive	neither	neither
NM_145244	DDIT4L	-0.14	0.8	resistant	neither	neither
NM_000321	RB1	-6.6	-0.96	neither	depleted	depleted
