# Supplementary material for: The G3BP stress-granule proteins reinforce the integrated stress response translation programme
Source: Nat Cell Biol. 2025 Dec 19;28(1):135–48. doi: 10.1038/s41556-025-01834-3 (PMC12807861; doi:10.1038/s41556-025-01834-3)
Supplement: Supplementary file 3 — Supplementary Tables 2 [file 41556_2025_1834_MOESM3_ESM.xlsx]

## Sheet: Legend
Table	SG Purification
Description	Table containing analysis of sequencing data from stress granule, optogranule, and stress optogranule experiments; used to generate Figures 3A-3C, S3A-S3M, 5D, S5A, S5B
Key term	term description
wt	data from wild-type cell line treated with arsenite stress (500uM for 1 hr)		SG enrichment calculated as Fold change of (SG/cyto)	Fold change p-value calculated using DESeq2	Category of enriched, depleted, or neither, assigned based on 2-fold change and FDR < 0.05	RNA abundance in total input calculated using DESeq2 basemean function	RNA abundance in SG fraction calculated using DESeq2 basemean function	SG enrichment calculated as Fold change of (SG/cyto)	Fold change p-value calculated using DESeq2	Category of enriched, depleted, or neither, assigned based on 2-fold change and FDR < 0.05
OGcon	data from OptoGranule (OG) cell line treated with arsenite stress (500uM for 1 hr)
SOGcon	data from StressOptoGranule (SOG) cell line treated with arsenite stress (500uM for 1 hr)
OG	data from OptoGranule (OG) cell line with OGs induced using Dox and blue light
SOG	data from StressOptoGranule (SOG) cell line with SOGs induced using Dox, blue light, and sodium arsenite (500 uM for 1 hr)
cyto	measured from total input fraction
SG	measured from granule fraction (normal Stress Granules)
OG	measured from granule fraction (OptoGranules)
SOG	measured from granule fraction (StressOptoGranules)
rna	RNA abundance in given fraction calculated using DESeq2 basemean function
enrichment	granule enrichment calculated as Fold change of (granule_rna/cyto_rna)
enrichment_p-value	Fold change adjusted p-value calculated using DESeq2
category	Category of granule enriched, depleted, or neither, assigned based on 2-fold change and p-value < 0.05
Khong	data obtained from Khong et al 2017 paper
Sidrauski	data obtained from Sidrauski et al 2015 paper (referenced in Khong et al 2017 paper)
Namkoong	data obtained from Namkoong et al 2018 paper
Ren	data obtained from Ren et al 2023 paper
mRNA_length	transcript length (nt)
TE_unstr	unstressed TE calculated from average rpf and average rna rpms
accession	accession number provided in Namkoong data
TE_LFC	TE log2foldchange calculated as ratio of RPF and RNA rpms
RG_enrichment_LFC	stress dependent RG enrichment calculated using total and RG fractions from stressed and unstressed cells using DESeq2 interaction terms
Thaps	data from cells treated with Thapsigargin ER stress (1 uM for 1.5 hr)
Ars	data from cells treated with sodium arsenite (500 uM for 1 hr)
HS	data from cells treated with heatshock (43C for 45 min)
G3BP_enrichment_LFC	G3BP proximity labeling log2foldchange compared to untargted control
Table	ISR_G3BP_translation
Description	Table containing analysis of ribosome profiling data from stressed cells and cells depleted of their G3BPs using the AID system; Generated using DESeq2 with Interaction terms then extracting normalized counts; used to generate Figures 1B, 1C, S1B-S1J, 2H-2K, S2A, S2B, S2I, S2K, S2E, S2F, S2K, S2L, S3E, S3G, S3K-S3M, 4D, 4E
Key term	term description
wt_unstr_rpf	RPF normalized counts for unstressed wildtype cells; normalized counts extracted from DESeq2 with Interaction RNA:RPF Terms
wt_unstr_rna	RNA normalized counts for unstressed wildtype cells; normalized counts extracted from DESeq2 with Interaction RNA:RPF Terms
wt_unstr_TE	TE unstressed wildtype cells; calculated as ratio of RPF/RNA normalized counts
wt_ars_rpf	RPF normalized counts for stressed (500uM sodium arsenite for 1 hr) wildtype cells; normalized counts extracted from DESeq2 with Interaction RNA:RPF Terms
wt_ars_rna	RNA normalized counts for stressed (500uM sodium arsenite for 1 hr) wildtype cells; normalized counts extracted from DESeq2 with Interaction RNA:RPF Terms
wt_ars_TE	TE stressed (500uM sodium arsenite for 1 hr) wildtype cells; calculated as ratio of RPF/RNA normalized counts
wt_ars_log2_TE_FC	log2 TE fold changes between stressed (500uM sodium arsenite for 1 hr) and unstressed wildtype cells; calculated using DESeq2 interaction terms, inputing counts tables for RPFs and total RNA for both stressed and unstressed; fold change presented as (stressed TE/ unstressed TE)
wt_ars_ribospike_adj_log2TEFC	wt_ars_log2_TE_FC normalized to fLuc ribospike fold change
wt_ars_log2_TE_FC_p-value	log2 TE Fold change adjusted p-value calculated using DESeq2
ars_ISR_category	Category of ISR enhanced, resistant, bulk, or sensitive, assigned based on ribospike adjusted 2-fold change and p-value < 0.05
wt_hs_rpf	RPF normalized counts for stressed (45C heatshock for 25 min) wildtype cells; normalized counts extracted from DESeq2 with Interaction RNA:RPF Terms
wt_hs_rna	RNA normalized counts for stressed (45C heatshock for 25 min) wildtype cells; normalized counts extracted from DESeq2 with Interaction RNA:RPF Terms
wt_hs_TE	TE stressed (45C heatshock for 25 min) wildtype cells; calculated as ratio of RPF/RNA normalized counts
wt_hs_log2_TE_FC	log2 TE fold changes between stressed (45C heatshock for 25 min) and unstressed wildtype cells; calculated using DESeq2 interaction terms, inputing counts tables for RPFs and total RNA for both stressed and unstressed; fold change presented as (stressed TE/ unstressed TE)
wt_hs_ribospike_adj_log2TEFC	wt_hs_log2_TE_FC normalized to fLuc ribospike fold change
wt_hs_log2_TE_FC_p-value	log2 TE Fold change adjusted p-value calculated using DESeq2
hs_ISR_category	Category of ISR enhanced, resistant, bulk, or sensitive, assigned based on ribospike adjusted 2-fold change and p-value < 0.05
dep_unstr_rpf	RPF normalized counts for unstressed G3BP depleted cells; normalized counts extracted from DESeq2 with Interaction RNA:RPF Terms
dep_unstr_rna	RNA normalized counts for unstressed G3BP depleted cells; normalized counts extracted from DESeq2 with Interaction RNA:RPF Terms
dep_unstr_TE	TE unstressed G3BP depleted cells; calculated as ratio of RPF/RNA normalized counts
unstr_dep_log2_TE_FC	unstressed log2 TE fold changes between wildtype cells and G3BP depleted; calculated using DESeq2 interaction terms, inputing counts tables for RPFs and total RNA for both depleted and wildtype; fold change presented as (wildtype TE/ G3BP-depleted TE)
unstr_dep_ribospike_adj_log2TEFC	unstr_dep_log2_TE_FC normalized to fLuc ribospike fold change
dep_ars_rpf	RPF normalized counts for arsenite stressed G3BP depleted cells; normalized counts extracted from DESeq2 with Interaction RNA:RPF Terms
dep_ars_rna	RNA normalized counts for arsenite stressed G3BP depleted cells; normalized counts extracted from DESeq2 with Interaction RNA:RPF Terms
dep_ars_TE	TE arsenite stressed G3BP depleted cells; calculated as ratio of RPF/RNA normalized counts
ars_dep_log2_TE_FC	arsenite stressed log2 TE fold changes between wildtype cells and G3BP depleted; calculated using DESeq2 interaction terms, inputing counts tables for RPFs and total RNA for both depleted and wildtype; fold change presented as (wildtype TE/ G3BP-depleted TE)
ars_dep_ribospike_adj_log2TEFC	ars_dep_log2_TE_FC normalized to fLuc ribospike fold change
dep_hs_rpf	RPF normalized counts for heatshock stressed G3BP depleted cells; normalized counts extracted from DESeq2 with Interaction RNA:RPF Terms
dep_hs_rna	RNA normalized counts for heatshock stressed G3BP depleted cells; normalized counts extracted from DESeq2 with Interaction RNA:RPF Terms
dep_hs_TE	TE heatshock stressed G3BP depleted cells; calculated as ratio of RPF/RNA normalized counts
hs_dep_log2_TE_FC	heatshock stressed log2 TE fold changes between wildtype cells and G3BP depleted; calculated using DESeq2 interaction terms, inputing counts tables for RPFs and total RNA for both depleted and wildtype; fold change presented as (wildtype TE/ G3BP-depleted TE)
hs_dep_ribospike_adj_log2TEFC	hs_dep_log2_TE_FC normalized to fLuc ribospike fold change
Agarwal_mrna_halflife	Predicted mammalian mRNA half-lives obtained from Agarwal et al 2022
Table	OG_translation
Description	Table containing analysis of ribosome profiling data from OptoGranule induced cells
Key term	term description
blue_rpf	RPF normalized counts for control cells exposed only to blue light; normalized counts extracted from DESeq2 with Interaction RNA:RPF Terms
blue_rna	RNA normalized counts for control cells exposed only to blue light; normalized counts extracted from DESeq2 with Interaction RNA:RPF Terms
opto_rpf	RPF normalized counts for OptoGranule induced cells exposed to dox and blue light; normalized counts extracted from DESeq2 with Interaction RNA:RPF Terms
opto_rna	RNA normalized counts for OptoGranule induced cells exposed to dox and blue light; normalized counts extracted from DESeq2 with Interaction RNA:RPF Terms
blue_TE	TE in control cells exposed only to blue light; calculated as the ratio of RPFs to total RNA using DESeq2 normalized counts
opto_TE	TE in OptoGranule induced cells exposed to dox and blue light; calculated as the ratio of RPFs to total RNA using DESeq2 normalized counts
opto_TE_log2FC_DESeq	log2 TE fold changes between optogranule induced cells and blue light control cells; calculated using DESeq2 interaction terms, inputing counts tables for RPFs and total RNA for both stressed and unstressed; fold change presented as (Opto TE/ blue TE)
ribospike_adj_Opto_TE_log2FC_DESeq	opto_TE_log2_FC normalized to fLuc ribospike fold change
Table	Str_RNA_RPF_Basemeans_Table
Description	Table containing independent analysis of RNA-seq and Ribo-seq from stressed cells, both wt and depleted of their G3BPs using AID system; used to generate Fig S2C,D,G, and H
Key term	term description
ars_wt_RNA_basemean	RNA basemeans for stressed (500uM sodium arsenite for 1 hr) wildtype cells; extracted from DESeq2 independent analysis RNA (no interaction terms)
ars_depleted_RNA_basemean	RNA basemeans for stressed (500uM sodium arsenite for 1 hr) G3BP depleted cells; extracted from DESeq2 independent analysis RNA (no interaction terms)
ars_wt_RPF_basemean	RPF basemeans for stressed (500uM sodium arsenite for 1 hr) wildtype cells; extracted from DESeq2 independent analysis RPFs (no interaction terms)
ars_depleted_RPF_basemean	RPF basemeans for stressed (500uM sodium arsenite for 1 hr) G3BP depleted cells; extracted from DESeq2 independent analysis RPFs (no interaction terms)
hs_wt_RNA_basemean	RNA basemeans for stressed (45C heatshock for 25 min) wildtype cells; extracted from DESeq2 independent analysis RNA (no interaction terms)
hs_depleted_RNA_basemean	RNA basemeans for stressed (45C heatshock for 25 min) G3BP depleted cells; extracted from DESeq2 independent analysis RNA (no interaction terms)
hs_wt_RPF_basemean	RPF basemeans for stressed (45C heatshock for 25 min) wildtype cells; extracted from DESeq2 independent analysis RPFs (no interaction terms)
hs_depleted_RPF_basemean	RPF basemeans for stressed (45C heatshock for 25 min) G3BP depleted cells; extracted from DESeq2 independent analysis RPFs (no interaction terms)
Table	Unstr_v_ars_RNA_Basemeans_Table
Description	Table containing independent analysis of RNA-seq of wt Unstressed and Arsenite Stressed cells; used to generate Fig S6D
Key term	term description
unstr_wt_RNA_basemean	RNA basemeans for unstressed wildtype cells; extracted from DESeq2 independent analysis RNA (no interaction terms)
str_wt_RNA_basemean	RNA basemeans for stressed (500uM sodium arsenite for 1 hr) wildtype cells; extracted from DESeq2 independent analysis RNA (no interaction terms)

## Sheet: SG_purification_table
refseqID	gene_id	wt_cyto_rna	wt_SG_rna	wt_SG_enrichment	wt_SG_enrichment_p-value	wt_SG_category	OGcon_cyto_rna	OGcon_SG_rna	OGcon_SG_enrichment	OGcon_SG_enrichment_p-value	OGcon_SG_category	OG_cyto_rna	OG_OG_rna	OG_OG_enrichment	OG_OG_enrichment_p-value	OG_OG_category	SOGcon_cyto_rna	SOGcon_SG_rna	SOGcon_SG_enrichment	SOGcon_SG_enrichment_p-value	SOGcon_SG_category	SOG_cyto_rna	SOG_SOG_rna	SOG_SOG_enrichment	SOG_SOG_enrichment_p-value	SOG_SOG_category	Khong_mRNA_length	Khong_mRNA	Khong_SG_enrichment	Khong_SG_enrichment_p-value	Khong_SG_category	Sidrauski_TE_unstr	Namkoong_accession	Namkoong_TE_LFC_Thaps	Namkoong_RG_enrichment_LFC_Thaps	Namkoong_RG_enrichment_Thaps_p-value	Namkoong_RG_category_Thaps	Namkoong_RG_enrichment_LFC_Ars	Namkoong_RG_enrichment_Ars_p-value	Namkoong_RG_category_Ars	Namkoong_RG_enrichment_LFC_HS	Namkoong_RG_enrichment_HS_p-value	Namkoong_RG_category_HS	Ren_G3BP_enrichment_LFC_unstr	Ren_G3BP_enrichment_unstr_p-value	Ren_G3BP_enrichment_category_unstr	Ren_G3BP_enrichment_LFC_Ars	Ren_G3BP_enrichment_Ars_p-value	Ren_G3BP_enrichment_category_Ars
NM_000146	FTL	1714.01	468.183	0.273151	3.20224e-11	WT_SG_depleted	922.47	328.46	0.356066	1.75121e-16	OGcon_depleted	1383.68	260.365	0.188169	5.43323e-24	OG_depleted	502.049	178.065	0.354676	1.15305e-09	SOGcon_depleted	667.538	205.291	0.307534	2.07801e-08	SOG_depleted	878	600.817	0.277	5e-05	depleted	0.348379	NA	NA	NA	NA	NA	NA	NA	NA	NA	NA	NA	-0.51	0.19	neither	-0.76	0	depleted
NM_000281	PCBD1	490.512	187.03	0.381296	5.45701e-05	WT_SG_depleted	98.8611	47.2356	0.477798	0.0482834	OGcon_neither	194.264	75.7159	0.389757	0.00104986	OG_depleted	93.4159	48.6452	0.520738	0.0915708	SOGcon_neither	78.7405	35.8683	0.455525	0.0774126	SOG_neither	1006	40.9905	0.386	5e-05	depleted	3.7319	NA	NA	NA	NA	NA	NA	NA	NA	NA	NA	NA	-0.1	0.84	neither	-0.12	0.79	neither
NM_000321	RB1	581.738	235.984	0.405654	8.37485e-05	WT_SG_depleted	226.443	166.989	0.737447	0.249612	OGcon_neither	255.441	263.879	1.03303	0.943634	OG_neither	82.6985	50.3501	0.608839	0.268937	SOGcon_neither	69.3629	40.502	0.583914	0.323472	SOG_neither	4840	79.4922	0.485	0.00025	depleted	1.94887	NM_009029	-2.10918	-0.181911	0.851648	neither	-0.226147	0.81323	neither	-1.12734	0.142535	neither	0.71	0	enriched	-0.21	0.45	neither
NM_000852	GSTP1	2132.84	847.224	0.397228	1.04885e-06	WT_SG_depleted	624.717	304.145	0.486853	3.44097e-07	OGcon_neither	716.715	398.695	0.556281	0.00404141	OG_neither	407.082	180.702	0.443895	6.27852e-05	SOGcon_depleted	327.379	153.307	0.468286	0.00473987	SOG_neither	1681	1091.07	0.16	5e-05	depleted	0.307585	NM_013541	-2.33392	-0.6737	0.170293	neither	-1.78609	0.000155174	depleted	-1.3854	0.00408668	depleted	-0.07	0.89	neither	-0.5	0	depleted
NM_000976	RPL12	805.744	316.456	0.39275	0.000227013	WT_SG_depleted	387.754	100.133	0.258239	7.27498e-14	OGcon_depleted	374.655	69.8175	0.186352	2.23497e-12	OG_depleted	328.691	85.7247	0.260806	2.15426e-10	SOGcon_depleted	283.544	60.1192	0.212028	2.07801e-08	SOG_depleted	2275	392.303	0.164	5e-05	depleted	0.396677	NM_009076	-2.92647	-0.0232802	0.973914	neither	-1.67592	0.0010527	depleted	-1.43464	0.00553268	depleted	-0.94	0	depleted	-0.84	0	depleted
NM_000988	RPL27	2023.74	917.29	0.453264	0.000125409	WT_SG_depleted	739.356	245.199	0.331639	1.89296e-16	OGcon_depleted	781.29	189.489	0.242534	2.65885e-13	OG_depleted	637.805	286.352	0.448965	3.50657e-07	SOGcon_depleted	491.049	186.889	0.380592	3.98204e-05	SOG_depleted	1872	1634.21	0.095	5e-05	depleted	1.14509	NA	NA	NA	NA	NA	NA	NA	NA	NA	NA	NA	-0.62	0.14	neither	-0.35	0.01	depleted
NM_000989	RPL30	3340.63	1561.31	0.467371	9.09588e-05	WT_SG_depleted	994.388	323.751	0.325578	2.84892e-21	OGcon_depleted	1039.83	263.823	0.253717	2.84097e-12	OG_depleted	858.525	366.693	0.42712	3.23823e-09	SOGcon_depleted	764.483	303.584	0.397111	2.73808e-05	SOG_depleted	1129	631.295	0.213	5e-05	depleted	0.865406	NM_009083	-2.82972	-0.210895	0.742533	neither	-1.80085	0.000405115	depleted	-1.52038	0.00320554	depleted	-0.44	0.19	neither	-0.11	0.72	neither
NM_001001660	ETFRF1	29.2848	5.79523	0.197892	0.0472632	WT_SG_depleted	NA	NA	NA	NA	NA	16.4243	8.26318	0.503108	NA	OG_neither	NA	NA	NA	NA	NA	18.5867	2.94622	0.158513	NA	SOG_neither	NA	NA	NA	NA	NA	NA	NA	NA	NA	NA	NA	NA	NA	NA	NA	NA	NA	-1.54	0	depleted	-1.1	0.11	neither
NM_001001973	ATP5F1C	1042.89	378.968	0.363383	6.57993e-07	WT_SG_depleted	347.494	116.045	0.333948	7.61119e-09	OGcon_depleted	285.174	150.889	0.529111	0.0270448	OG_neither	131.305	41.0627	0.312728	0.000471342	SOGcon_depleted	101.06	38.227	0.378261	0.0219896	SOG_depleted	NA	NA	NA	NA	NA	NA	NA	NA	NA	NA	NA	NA	NA	NA	NA	NA	NA	NA	NA	neither	NA	NA	neither
NM_001002032	JPT1	2753.7	1096.97	0.398364	2.51901e-06	WT_SG_depleted	784.151	359.998	0.459093	3.63123e-09	OGcon_depleted	741.945	484.372	0.652842	0.0482168	OG_neither	445.441	243.709	0.547119	0.00100749	SOGcon_neither	438.555	265.859	0.606214	0.0657877	SOG_neither	NA	NA	NA	NA	NA	NA	NA	NA	NA	NA	NA	NA	NA	NA	NA	NA	NA	NA	NA	neither	NA	NA	neither
NM_001005386	ACTR2	1044.13	451.837	0.43274	4.59583e-05	WT_SG_depleted	499.237	369.686	0.740502	0.0910624	OGcon_neither	520.183	723.084	1.39006	0.159379	OG_neither	225.333	137.899	0.611979	0.0650515	SOGcon_neither	245.897	186.982	0.760407	0.387168	SOG_neither	3861	246.575	0.34	5e-05	depleted	1.42848	NA	NA	NA	NA	NA	NA	NA	NA	NA	NA	NA	0.45	0.07	neither	-0.32	0.01	depleted
NM_001005781	SUMO1	109.007	37.3507	0.342646	0.00664383	WT_SG_depleted	43.2065	13.5205	0.312928	0.059315	OGcon_neither	43.3095	26.79	0.618569	0.481085	OG_neither	33.7041	9.48176	0.281324	0.0791719	SOGcon_neither	29.9797	13.997	0.466883	NA	SOG_neither	1536	82.3941	0.289	5e-05	depleted	1.29341	NA	NA	NA	NA	NA	NA	NA	NA	NA	NA	NA	-0.73	0.02	depleted	-0.58	0	depleted
NM_001008708	CHAC2	182.119	63.3877	0.348057	0.00276604	WT_SG_depleted	46.6251	19.601	0.420397	0.155116	OGcon_neither	49.3993	26.79	0.542315	0.307594	OG_neither	22.864	16.137	0.70578	0.644723	SOGcon_neither	26.4153	11.4597	0.433829	NA	SOG_neither	1321	9.84673	0.301	0.00265	depleted	1.13882	NA	NA	NA	NA	NA	NA	NA	NA	NA	NA	NA	-1.17	0.02	depleted	-1.23	0	depleted
NM_001009894	C12orf29	277.994	100.004	0.359734	0.000412465	WT_SG_depleted	65.2862	47.2405	0.723591	0.572682	OGcon_neither	95.4033	68.0922	0.71373	0.481859	OG_neither	51.9341	11.9195	0.229512	0.00961556	SOGcon_depleted	50.9642	19.5224	0.383061	0.121266	SOG_neither	3079	34.4756	0.444	0.00335	depleted	1.54889	NA	NA	NA	NA	NA	NA	NA	NA	NA	NA	NA	-0.77	0.05	depleted	-0.63	0.01	depleted
NM_001009925	TMEM230	169.469	38.7926	0.228907	4.59583e-05	WT_SG_depleted	35.9086	14.7026	0.409446	0.187965	OGcon_neither	37.4742	22.136	0.590698	NA	OG_neither	50.4642	5.41884	0.10738	0.000897983	SOGcon_depleted	39.2277	16.0835	0.410004	NA	SOG_neither	1735	31.9344	0.288	5e-05	depleted	3.51703	NA	NA	NA	NA	NA	NA	NA	NA	NA	NA	NA	-0.73	0.01	depleted	-0.46	0.02	depleted
NM_001010935	RAP1A	302.909	97.9654	0.323415	2.46494e-05	WT_SG_depleted	137.444	62.3347	0.453529	0.00944412	OGcon_neither	175.168	97.6734	0.557598	0.068888	OG_neither	58.0991	26.3166	0.452961	0.125733	SOGcon_neither	85.3573	24.597	0.288166	0.00721494	SOG_depleted	5024	96.506	0.455	0.00165	depleted	2.42366	NA	NA	NA	NA	NA	NA	NA	NA	NA	NA	NA	-0.45	0.09	neither	-0.3	0.21	neither
NM_001011546	DSTN	964.022	414.622	0.430096	4.5188e-05	WT_SG_depleted	443.2	126.615	0.285684	6.00904e-13	OGcon_depleted	415.164	225.134	0.542276	0.0118678	OG_neither	317.034	105.037	0.331311	1.73502e-07	SOGcon_depleted	250.751	90.7233	0.361806	0.000737813	SOG_depleted	3617	126.921	0.392	5e-05	depleted	3.23738	NA	NA	NA	NA	NA	NA	NA	NA	NA	NA	NA	-0.91	0.01	depleted	-0.85	0	depleted
NM_001011708	OLA1	552.903	167.453	0.302861	1.19829e-06	WT_SG_depleted	261.705	62.5072	0.238846	7.86637e-10	OGcon_depleted	224.506	101.936	0.454044	0.00452933	OG_neither	189.71	39.0487	0.205833	2.74554e-08	SOGcon_depleted	128.02	43.564	0.340291	0.00483944	SOG_depleted	4417	124.493	0.376	5e-05	depleted	1.0165	NA	NA	NA	NA	NA	NA	NA	NA	NA	NA	NA	-0.38	0.27	neither	-0.68	0	depleted
NM_001013399	CCNC	721.156	189.65	0.26298	6.53374e-09	WT_SG_depleted	274.81	88.3932	0.321652	9.77129e-08	OGcon_depleted	214.146	124.051	0.579279	0.0649146	OG_neither	268.551	56.6213	0.210841	4.55344e-11	SOGcon_depleted	270.167	78.341	0.289972	1.67025e-05	SOG_depleted	2473	102.105	0.229	5e-05	depleted	0.780254	NA	NA	NA	NA	NA	NA	NA	NA	NA	NA	NA	-1.17	0	depleted	-0.69	0	depleted
NM_001014812	CIAO2A	440.152	186.213	0.423064	0.000602399	WT_SG_depleted	121.369	49.76	0.40999	0.0075263	OGcon_depleted	112.423	34.3863	0.305866	0.00194612	OG_depleted	93.8038	28.8691	0.30776	0.00401488	SOGcon_depleted	74.9752	31.7791	0.423861	0.0803331	SOG_neither	NA	NA	NA	NA	NA	NA	NA	NA	NA	NA	NA	NA	NA	NA	NA	NA	NA	NA	NA	neither	NA	NA	neither
NM_001016	RPS12	2200.33	962.317	0.437351	1.35856e-05	WT_SG_depleted	726.196	262.399	0.361334	8.01431e-14	OGcon_depleted	693.378	140.164	0.202147	0.000340181	OG_depleted	853.788	343.287	0.402076	1.77845e-10	SOGcon_depleted	784.469	243.496	0.310396	1.51834e-08	SOG_depleted	639	195.142	0.046	5e-05	depleted	0.435199	NM_011295	-3.11706	-0.0102721	0.988113	neither	-1.58818	0.00169757	depleted	-1.23348	0.0170786	depleted	-0.8	0.01	depleted	-0.45	0	depleted
NM_001017	RPS13	1114.42	496.219	0.445271	0.000211575	WT_SG_depleted	482.122	143.46	0.29756	4.81661e-14	OGcon_depleted	517.829	126.326	0.243953	4.68695e-10	OG_depleted	458.24	129.883	0.283439	2.45341e-12	SOGcon_depleted	353.788	94.3617	0.266718	1.79316e-07	SOG_depleted	777	190.545	0.099	5e-05	depleted	0.717247	NM_026533	-2.58384	-0.374637	0.58019	neither	-2.04879	0.000323881	depleted	-1.44645	0.0139914	depleted	-0.97	0	depleted	-0.84	0	depleted
NM_001018160	NAE1	889.466	375.294	0.421932	4.29522e-05	WT_SG_depleted	198.336	94.8628	0.478293	0.00295457	OGcon_neither	108.391	54.4599	0.502441	0.0880432	OG_neither	138.328	63.1968	0.456864	0.0219459	SOGcon_neither	97.1716	29.4302	0.302869	0.00585013	SOG_depleted	1909	79.0288	0.345	5e-05	depleted	0.92518	NA	NA	NA	NA	NA	NA	NA	NA	NA	NA	NA	-0.29	0.51	neither	-0.59	0	depleted
NM_001023	RPS20	2104.62	838.419	0.398372	2.1055e-06	WT_SG_depleted	498.044	179.143	0.359694	1.1382e-10	OGcon_depleted	496.692	118.957	0.239498	1.55814e-10	OG_depleted	354.821	190.717	0.537502	0.00269033	SOGcon_neither	353.075	134.015	0.379565	0.00012894	SOG_depleted	1826	2262.18	0.103	5e-05	depleted	0.335814	NA	NA	NA	NA	NA	NA	NA	NA	NA	NA	NA	-0.96	0	depleted	-0.4	0	depleted
NM_001025248	DUT	435.218	182.385	0.419066	0.000562773	WT_SG_depleted	130.979	52.3335	0.399556	0.00719093	OGcon_depleted	113.928	74.857	0.657053	0.304899	OG_neither	110.931	29.3376	0.264466	0.000338453	SOGcon_depleted	41.308	19.1554	0.463721	NA	SOG_neither	2147	135.508	0.338	5e-05	depleted	2.3549	NA	NA	NA	NA	NA	NA	NA	NA	NA	NA	NA	-0.4	0.5	neither	-0.4	0.07	neither
NM_001029989	PCLAF	658.821	271.853	0.412635	0.00138907	WT_SG_depleted	150.275	47.4277	0.315606	6.72869e-05	OGcon_depleted	119.573	49.8195	0.416644	0.0202817	OG_depleted	135.429	41.4116	0.305782	0.000236638	SOGcon_depleted	90.6974	27.3647	0.301714	0.0103789	SOG_depleted	NA	NA	NA	NA	NA	NA	NA	NA	NA	NA	NA	NA	NA	NA	NA	NA	NA	NA	NA	neither	NA	NA	neither
NM_001030009	RPS15A	592.873	253.523	0.427618	0.000633741	WT_SG_depleted	358.156	120.714	0.337044	3.63123e-09	OGcon_depleted	400.672	107.16	0.26745	7.83862e-08	OG_depleted	271.939	85.0268	0.312668	2.38358e-07	SOGcon_depleted	229.047	79.7464	0.348165	0.000290741	SOG_depleted	3828	1317.02	0.151	5e-05	depleted	0.626083	NM_170669	-3.04811	-0.203643	0.77092	neither	-1.5971	0.0039538	depleted	-1.29052	0.0221185	depleted	-1.31	0	depleted	-0.69	0	depleted
NM_001033030	FAIM	117.85	42.5495	0.361047	0.0093326	WT_SG_depleted	34.1665	9.99631	0.292576	NA	OGcon_neither	31.3845	22.5623	0.718901	NA	OG_neither	24.0073	8.16569	0.340134	0.230576	SOGcon_neither	18.3145	7.6119	0.415622	NA	SOG_neither	3161	17.4582	0.576	5e-05	Neither	0.782037	NM_001122851	-1.60454	-0.0424194	0.95177	neither	0.313061	0.616301	neither	0.188904	0.778323	neither	-0.47	0.46	neither	-0.18	0.74	neither
NM_001033056	GLUL	950.308	420.81	0.442814	0.000115918	WT_SG_depleted	302.063	204.98	0.6786	0.0698738	OGcon_neither	315.345	362.109	1.14829	0.683175	OG_neither	222.618	87.9282	0.394973	0.00016745	SOGcon_depleted	239.417	145.024	0.605739	0.118601	SOG_neither	6132	13.5027	0.596	0.00305	Neither	1.00145	NA	NA	NA	NA	NA	NA	NA	NA	NA	NA	NA	-0.08	0.88	neither	-0.09	0.49	neither
NM_001035505	BOLA3	95.8041	35.5061	0.370612	0.0154421	WT_SG_depleted	52.181	13.129	0.251604	0.0111313	OGcon_depleted	NA	NA	NA	NA	NA	38.1136	6.69507	0.175661	0.0219459	SOGcon_depleted	NA	NA	NA	NA	NA	2982	147.558	0.183	5e-05	depleted	1.23128	NA	NA	NA	NA	NA	NA	NA	NA	NA	NA	NA	-0.64	0.26	neither	-0.73	0.05	neither
NM_001040200	CLDND1	1501.35	655.964	0.436915	9.74027e-05	WT_SG_depleted	265.782	122.886	0.462359	0.000278418	OGcon_depleted	219.898	213.949	0.972945	0.955669	OG_neither	221.536	104.918	0.473591	0.00325851	SOGcon_neither	204.097	105.486	0.516845	0.0509242	SOG_neither	2818	142.12	0.422	0.00195	depleted	0.587608	NA	NA	NA	NA	NA	NA	NA	NA	NA	NA	NA	-0.8	0.01	depleted	-0.87	0	depleted
NM_001047434	DPH3	228.682	76.5861	0.334902	0.000213129	WT_SG_depleted	72.4859	32.9246	0.45422	0.0788025	OGcon_neither	94.8097	47.6679	0.502775	0.102863	OG_neither	61.4472	12.1139	0.197143	0.0024519	SOGcon_depleted	55.2998	20.833	0.376728	0.0952439	SOG_neither	3131	26.3004	0.27	5e-05	depleted	2.61584	NA	NA	NA	NA	NA	NA	NA	NA	NA	NA	NA	-1.53	0	depleted	-0.71	0	depleted
NM_001048249	SMIM15	522.018	225.061	0.431136	0.000926237	WT_SG_depleted	171.413	104.684	0.610715	0.0761066	OGcon_neither	177.31	132.624	0.747974	0.443641	OG_neither	106.502	62.3094	0.585056	0.155303	SOGcon_neither	108.895	43.4063	0.398606	0.0262092	SOG_depleted	2889	220.717	0.639	0.00025	Neither	0.730043	NM_001048250	-0.859567	1.0498	0.0608391	neither	-0.0161441	0.983979	neither	0.735841	0.2377	neither	-1.24	0	depleted	-0.57	0.03	depleted
NM_001070	TUBG1	554.951	220.652	0.397606	0.000132286	WT_SG_depleted	180.42	100.357	0.556243	0.0284507	OGcon_neither	132.049	137.772	1.04334	0.94449	OG_neither	124.017	43.6151	0.351687	0.00267777	SOGcon_depleted	81.1383	43.532	0.536516	0.239232	SOG_neither	1611	67.7071	0.659	0.00685	Neither	1.18241	NM_134024	-2.59492	-1.30147	0.00117027	depleted	-1.74632	3.44576e-05	depleted	-1.42723	0.000893093	depleted	0.71	0	enriched	-0.1	0.72	neither
NM_001098621	TMEM251	105.259	35.3954	0.336269	0.00607797	WT_SG_depleted	32.1392	10.5825	0.32927	NA	OGcon_neither	38.599	11.886	0.307935	NA	OG_neither	NA	NA	NA	NA	NA	21.4706	3.41797	0.159193	NA	SOG_neither	1303	5.60942	0.394	0.0172	Neither	1.20507	NA	NA	NA	NA	NA	NA	NA	NA	NA	NA	NA	NA	NA	neither	NA	NA	neither
NM_001100603	KDELR2	1049.52	356.408	0.339591	1.03806e-07	WT_SG_depleted	279.972	119.16	0.425615	3.12587e-05	OGcon_depleted	208.716	284.042	1.3609	0.310546	OG_neither	191.629	47.2941	0.2468	3.30508e-07	SOGcon_depleted	209.677	80.8155	0.385429	0.00520489	SOG_depleted	2884	335.796	0.443	5e-05	depleted	2.37985	NA	NA	NA	NA	NA	NA	NA	NA	NA	NA	NA	-0.65	0.04	depleted	-0.76	0	depleted
NM_001101653	COMMD9	135.24	46.2234	0.341789	0.00251294	WT_SG_depleted	37.9359	21.7462	0.573234	0.389229	OGcon_neither	54.7035	38.0711	0.695954	0.583084	OG_neither	21.7821	20.4341	0.938118	0.961668	SOGcon_neither	20.304	8.0627	0.397098	NA	SOG_neither	2954	109.254	0.479	5e-05	depleted	1.00379	NA	NA	NA	NA	NA	NA	NA	NA	NA	NA	NA	-0.5	0.27	neither	-0.47	0.27	neither
NM_001105545	ECHDC1	434.34	171.114	0.393964	0.000368967	WT_SG_depleted	109.6	43.5242	0.397119	0.00817412	OGcon_depleted	98.6915	57.6775	0.584422	0.232863	OG_neither	158.129	55.4598	0.350724	0.000356488	SOGcon_depleted	127.696	41.7706	0.327111	0.00360551	SOG_depleted	2585	106.386	0.375	5e-05	depleted	1.21296	NA	NA	NA	NA	NA	NA	NA	NA	NA	NA	NA	-0.56	0.13	neither	-0.67	0	depleted
NM_001113206	TSTD1	227.546	101.196	0.44473	0.00585525	WT_SG_depleted	77.8442	43.1203	0.553931	0.182125	OGcon_neither	70.8302	37.4179	0.528277	0.191824	OG_neither	55.0166	27.1292	0.493109	0.196453	SOGcon_neither	69.2139	28.2983	0.408853	0.0679311	SOG_neither	NA	NA	NA	NA	NA	NA	NA	NA	NA	NA	NA	NA	NA	NA	NA	NA	NA	0.22	NA	neither	-0.38	NA	neither
NM_001115156	GDI2	995.286	315.967	0.317464	1.77898e-08	WT_SG_depleted	374.329	133.06	0.355463	1.8021e-08	OGcon_depleted	309.446	219.751	0.710144	0.234001	OG_neither	254.403	87.3897	0.343508	8.05016e-06	SOGcon_depleted	163.152	82.6396	0.506521	0.0610808	SOG_neither	2499	328.239	0.471	5e-05	depleted	1.72411	NA	NA	NA	NA	NA	NA	NA	NA	NA	NA	NA	0.34	0.27	neither	-0.38	0	depleted
NM_001118890	GLRX	75.8635	22.9595	0.302642	0.0183219	WT_SG_depleted	53.3642	19.404	0.363615	0.065462	OGcon_neither	48.4872	34.0083	0.701387	0.603304	OG_neither	NA	NA	NA	NA	NA	33.4015	8.92243	0.267126	NA	SOG_neither	3407	138.382	0.148	0.00325	depleted	10.553	NA	NA	NA	NA	NA	NA	NA	NA	NA	NA	NA	-0.57	0.44	neither	-0.81	0.22	neither
NM_001123369	PPP6C	451.6	195.599	0.433124	0.00135354	WT_SG_depleted	184.332	110.553	0.59975	0.0569263	OGcon_neither	212.641	169.993	0.799439	0.546814	OG_neither	114.218	33.4005	0.292427	0.000521637	SOGcon_depleted	110.094	54.3943	0.494071	0.107184	SOG_neither	4349	123.89	0.347	5e-05	depleted	1.49069	NA	NA	NA	NA	NA	NA	NA	NA	NA	NA	NA	-0.24	0.4	neither	-0.27	0.12	neither
NM_001130440	SRP9	337.157	72.9399	0.216338	4.33609e-09	WT_SG_depleted	162.099	48.9916	0.302233	1.6868e-05	OGcon_depleted	193.907	91.0462	0.469535	0.0157693	OG_neither	85.8218	25.6586	0.298975	0.00340623	SOGcon_depleted	71.3331	27.627	0.387296	0.0769628	SOG_neither	1596	36.6873	0.303	5e-05	depleted	1.37165	NA	NA	NA	NA	NA	NA	NA	NA	NA	NA	NA	-1.32	0	depleted	-0.5	0	depleted
NM_001134335	EIF2AK1	1329.8	609.491	0.458332	0.000159635	WT_SG_depleted	413.734	270.472	0.653734	0.0177731	OGcon_neither	410.39	335.883	0.818449	0.514653	OG_neither	242.032	126.244	0.5216	0.00612946	SOGcon_neither	197.823	105.842	0.535035	0.0778451	SOG_neither	4469	504.997	0.899	0.4667	Neither	0.704914	NM_013557	-1.8795	0.116283	0.715031	neither	0.326897	0.258384	neither	0.249749	0.410905	neither	0.13	0.55	neither	-0.02	0.96	neither
NM_001134651	EIF4E3	75.3655	27.9646	0.371053	0.0377315	WT_SG_depleted	47.6774	35.4735	0.744032	0.652817	OGcon_neither	54.0041	30.8528	0.571303	0.330943	OG_neither	22.2924	7.3531	0.329848	NA	SOGcon_neither	32.7146	21.1372	0.646109	NA	SOG_neither	9949	10.2873	0.633	0.1147	Neither	0.818623	NA	NA	NA	NA	NA	NA	NA	NA	NA	NA	NA	-0.91	0	depleted	-0.26	0.44	neither
NM_001134693	OST4	391.518	167.994	0.429084	0.000695214	WT_SG_depleted	105.6	39.1923	0.371138	0.00575224	OGcon_depleted	130.692	32.3995	0.247908	7.25943e-05	OG_depleted	68.8575	27.9418	0.405791	0.054799	SOGcon_neither	116.808	37.6925	0.322687	0.00380325	SOG_depleted	561	83.6401	0.222	5e-05	depleted	1.37386	NM_001134692	-2.12515	-0.18655	0.826939	neither	-1.12318	0.108548	neither	-0.925395	0.185691	neither	-0.23	0.74	neither	-0.57	0.17	neither
NM_001135694	VDAC3	727.217	277.869	0.3821	9.31355e-06	WT_SG_depleted	226.455	78.7909	0.347932	8.76992e-06	OGcon_depleted	171.689	118.703	0.69138	0.310546	OG_neither	154.067	53.022	0.344149	0.00034986	SOGcon_depleted	93.6526	38.6988	0.413216	0.0488904	SOG_neither	1355	108.373	0.328	5e-05	depleted	1.55616	NM_001198998	-2.24731	-1.56579	4.94957e-09	depleted	-2.54001	1.63068e-19	depleted	-2.07832	2.23596e-13	depleted	-0.58	0.29	neither	-0.82	0	depleted
NM_001135700	YWHAZ	1342.2	498.475	0.371387	3.0678e-06	WT_SG_depleted	718.076	341.215	0.475179	2.06806e-08	OGcon_depleted	781.332	909.122	1.16355	0.576309	OG_neither	416.738	198.693	0.476782	6.27852e-05	SOGcon_neither	405.322	229.519	0.566262	0.0414076	SOG_neither	5248	807.289	0.407	5e-05	depleted	1.91241	NM_001253807	-1.80166	-0.605839	0.049445	depleted	-1.3045	2.25949e-05	depleted	-0.699767	0.0330842	depleted	-0.33	0.23	neither	-0.35	0	depleted
NM_001139518	PRKRA	257.833	87.6508	0.339951	0.000325035	WT_SG_depleted	104.592	51.5454	0.492822	0.0528204	OGcon_neither	97.7809	38.6623	0.395398	0.023117	OG_depleted	60.3243	16.0223	0.265602	0.00948453	SOGcon_depleted	51.6641	18.7255	0.362447	0.0952158	SOG_neither	1851	26.5359	0.362	5e-05	depleted	0.905914	NA	NA	NA	NA	NA	NA	NA	NA	NA	NA	NA	-0.52	0.15	neither	-0.53	0.09	neither
NM_001143842	TMEM106C	756.086	240.602	0.31822	8.20871e-08	WT_SG_depleted	136.567	65.2605	0.477866	0.0198105	OGcon_neither	159.19	46.9255	0.294777	9.80317e-05	OG_depleted	101.235	36.262	0.358198	0.00571976	SOGcon_depleted	118.072	58.9972	0.499672	0.0890057	SOG_neither	1515	237.863	0.287	5e-05	depleted	0.381866	NA	NA	NA	NA	NA	NA	NA	NA	NA	NA	NA	-0.7	0.05	neither	-0.4	0.03	depleted
NM_001143937	NA	424.105	157.083	0.370386	0.000107504	WT_SG_depleted	169.112	62.7067	0.370801	0.000316041	OGcon_depleted	162.076	101.261	0.624776	0.190168	OG_neither	91.2725	25.7383	0.281994	0.00163017	SOGcon_depleted	83.8408	27.3019	0.325639	0.0179247	SOG_depleted	NA	NA	NA	NA	NA	NA	NA	NA	NA	NA	NA	NA	NA	NA	NA	NA	NA	NA	NA	neither	NA	NA	neither
NM_001146171	TATDN3	112.949	46.1404	0.408507	0.0213942	WT_SG_depleted	36.5551	18.6209	0.509392	0.33501	OGcon_neither	28.3493	25.5183	0.900139	NA	OG_neither	19.6794	13.3901	0.680413	0.741381	SOGcon_neither	17.8414	7.2658	0.407245	NA	SOG_neither	2389	15.0483	0.432	5e-05	depleted	0.665926	NM_001163421	-2.78552	-0.630307	0.111768	neither	-0.998121	0.0183919	depleted	-0.800291	0.0758271	neither	-0.03	0.95	neither	-0.08	0.86	neither
NM_001152	SLC25A5	1582.43	634.499	0.400965	7.49717e-06	WT_SG_depleted	543.342	233.829	0.430353	1.8414e-08	OGcon_depleted	535.583	411.956	0.769173	0.317676	OG_neither	424.74	179.191	0.421884	3.33049e-06	SOGcon_depleted	328.753	163.56	0.497516	0.0152392	SOG_neither	1274	312.06	0.2	5e-05	depleted	1.6383	NM_007451	-2.85948	-1.36827	2.19131e-05	depleted	-2.59182	6.64175e-15	depleted	-2.07417	6.46137e-10	depleted	0.28	0.28	neither	-0.27	0.02	neither
NM_001154	ANXA5	2245.09	855.221	0.380929	3.2404e-07	WT_SG_depleted	810.001	287.876	0.355402	1.0124e-15	OGcon_depleted	847.879	597.513	0.704716	0.126293	OG_neither	327.466	117.62	0.359181	2.97534e-06	SOGcon_depleted	424.615	175.198	0.412604	0.000298786	SOG_depleted	1762	703.117	0.355	5e-05	depleted	1.11215	NM_009673	-1.85931	-0.759203	0.00021069	depleted	-1.45418	3.45886e-12	depleted	-1.25915	2.16101e-09	depleted	0.13	0.72	neither	0.02	0.92	neither
NM_001160115	C15orf40	43.8573	12.1315	0.276613	0.0342536	WT_SG_depleted	14.5409	5.87615	0.404111	NA	OGcon_neither	7.21454	10.188	1.41215	NA	OG_neither	NA	NA	NA	NA	NA	NA	NA	NA	NA	NA	NA	NA	NA	NA	NA	NA	NA	NA	NA	NA	NA	NA	NA	NA	NA	NA	NA	-0.81	0.02	depleted	-0.42	0.16	neither
NM_001162862	COX11	141.998	41.7594	0.294084	0.00055575	WT_SG_depleted	41.4972	18.4263	0.444038	0.19444	OGcon_neither	35.5847	23.1052	0.6493	NA	OG_neither	32.418	16.2915	0.502546	0.307331	SOGcon_neither	34.3672	16.4924	0.47989	NA	SOG_neither	3244	76.6622	0.456	0.0041	depleted	0.740986	NA	NA	NA	NA	NA	NA	NA	NA	NA	NA	NA	-0.48	0.21	neither	-0.22	0.28	neither
NM_001163424	COPS9	397.81	168.326	0.423132	0.00048516	WT_SG_depleted	108.767	28.8118	0.264893	0.000189189	OGcon_depleted	105.991	26.8656	0.253471	0.000301412	OG_depleted	75.3085	26.5859	0.353026	0.0224356	SOGcon_depleted	94.9423	36.0149	0.379335	0.025124	SOG_depleted	NA	NA	NA	NA	NA	NA	NA	NA	NA	NA	NA	NA	NA	NA	NA	NA	NA	-1.17	0.05	depleted	-0.87	0	depleted
NM_001165258	TMEM14C	321.699	102.998	0.320169	1.56043e-05	WT_SG_depleted	159.994	53.3063	0.333176	0.000113188	OGcon_depleted	94.8736	67.6175	0.712711	0.465157	OG_neither	69.9395	20.4341	0.292169	0.00805758	SOGcon_depleted	85.6619	36.5494	0.426671	0.0945772	SOG_neither	1177	52.6272	0.222	5e-05	depleted	3.19103	NA	NA	NA	NA	NA	NA	NA	NA	NA	NA	NA	-0.98	0.02	depleted	-0.93	0	depleted
NM_001165414	LDHA	2724.66	1285.07	0.471644	8.81939e-05	WT_SG_depleted	844.387	341.815	0.404809	4.70037e-13	OGcon_depleted	675.829	603.212	0.892551	0.734068	OG_neither	828.862	326.129	0.393466	4.20108e-11	SOGcon_depleted	457.252	239.941	0.524746	0.0111576	SOG_neither	2416	710.959	0.774	0.00355	Neither	1.58978	NA	NA	NA	NA	NA	NA	NA	NA	NA	NA	NA	-0.4	0.45	neither	-0.18	0.23	neither
NM_001172312	PLS1	502.386	208.754	0.415526	0.000163877	WT_SG_depleted	182.622	96.0375	0.52588	0.014734	OGcon_neither	159.552	107.043	0.670901	0.275818	OG_neither	103.909	52.4389	0.504662	0.0623906	SOGcon_neither	101.87	64.344	0.631628	0.341097	SOG_neither	3755	15.8123	1.189	0.2057	Neither	1.39553	NA	NA	NA	NA	NA	NA	NA	NA	NA	NA	NA	0.32	0.33	neither	-0.19	0.65	neither
NM_001172895	CAV1	437.572	164.139	0.375112	0.000102647	WT_SG_depleted	86.15	29.7944	0.345843	0.00756307	OGcon_depleted	78.7886	79.3114	1.00664	0.992054	OG_neither	258.752	118.926	0.459614	0.000778093	SOGcon_depleted	80.9504	43.4482	0.536726	0.222505	SOG_neither	3201	610.578	0.656	0.00045	Neither	14.2147	NA	NA	NA	NA	NA	NA	NA	NA	NA	NA	NA	0.26	0.78	neither	0.01	0.99	neither
NM_001177599	SUCLG2	131.133	48.9965	0.373641	0.0106285	WT_SG_depleted	46.3516	15.4833	0.334041	0.0595815	OGcon_neither	35.8406	27.7455	0.774138	NA	OG_neither	17.0868	11.1468	0.652363	NA	SOGcon_neither	16.6748	10.7047	0.641968	NA	SOG_neither	2352	22.7556	0.52	5e-05	Neither	0.721844	NA	NA	NA	NA	NA	NA	NA	NA	NA	NA	NA	0.36	0.26	neither	-0.42	0.03	depleted
NM_001184705	HADH	246.099	109.86	0.446408	0.00509129	WT_SG_depleted	65.1003	27.2454	0.418515	0.0663265	OGcon_neither	78.0239	50.5483	0.647857	0.384773	OG_neither	40.6449	25.3495	0.623682	0.491447	SOGcon_neither	35.1902	13.1582	0.373918	NA	SOG_neither	6541	20.3883	0.427	0.0001	depleted	1.29036	NA	NA	NA	NA	NA	NA	NA	NA	NA	NA	NA	0.27	0.43	neither	-0.07	0.81	neither
NM_001193538	TMEM126B	294.805	108.71	0.368753	0.000415595	WT_SG_depleted	116.437	45.8761	0.393999	0.00454308	OGcon_depleted	124.645	53.8823	0.432285	0.029379	OG_neither	55.5882	7.04401	0.126718	0.000640029	SOGcon_depleted	68.3908	18.6627	0.272883	0.011892	SOG_depleted	1388	47.4946	0.257	5e-05	depleted	0.988844	NA	NA	NA	NA	NA	NA	NA	NA	NA	NA	NA	-1.59	0	depleted	-0.98	0	depleted
NM_001195306	BBIP1	121.799	38.1132	0.312918	0.00477539	WT_SG_depleted	74.9622	11.7572	0.156842	5.7662e-05	OGcon_depleted	37.135	10.1124	0.272314	NA	OG_neither	NA	NA	NA	NA	NA	NA	NA	NA	NA	NA	4712	154.167	0.408	5e-05	depleted	1.23221	NA	NA	NA	NA	NA	NA	NA	NA	NA	NA	NA	-0.83	0.13	neither	-0.75	0.1	neither
NM_001198863	CPNE1	266.017	116.516	0.438003	0.00293237	WT_SG_depleted	267.195	185.581	0.694552	0.114722	OGcon_neither	245.302	249.264	1.01615	0.959899	OG_neither	30.7235	14.5517	0.473633	0.363805	SOGcon_neither	34.6329	24.9222	0.719611	NA	SOG_neither	2147	133.054	0.406	0.0124	Neither	1.14498	NA	NA	NA	NA	NA	NA	NA	NA	NA	NA	NA	0.7	0	enriched	-0.22	0.31	neither
NM_001198909	ATP6V1F	368.29	103.429	0.280835	8.80284e-07	WT_SG_depleted	134.737	48.4079	0.359277	0.00084852	OGcon_depleted	109.132	51.0639	0.467911	0.047659	OG_neither	73.2466	34.3676	0.469204	0.09219	SOGcon_neither	104.197	32.5969	0.31284	0.00466874	SOG_depleted	711	17.7956	0.31	0.23675	Neither	2.76302	NA	NA	NA	NA	NA	NA	NA	NA	NA	NA	NA	-0.07	0.88	neither	-0.21	0.56	neither
NM_001199125	COPS3	769.348	269.092	0.349767	1.21558e-06	WT_SG_depleted	240.37	126.842	0.527693	0.00531076	OGcon_neither	193.988	112.103	0.577885	0.0736805	OG_neither	164.295	65.6394	0.399523	0.00132679	SOGcon_depleted	94.8515	32.0722	0.338131	0.012592	SOG_depleted	1699	134.539	0.455	5e-05	depleted	0.539823	NA	NA	NA	NA	NA	NA	NA	NA	NA	NA	NA	-0.05	0.93	neither	-0.45	0	depleted
NM_001199464	PDCD2	239.061	93.6674	0.391813	0.00114716	WT_SG_depleted	58.9096	32.5403	0.552378	0.342918	OGcon_neither	58.9274	40.8759	0.693666	0.555614	OG_neither	26.3753	8.47478	0.321315	0.167121	SOGcon_neither	17.4914	6.79405	0.388422	NA	SOG_neither	3378	172.038	0.48	5e-05	depleted	0.697672	NA	NA	NA	NA	NA	NA	NA	NA	NA	NA	NA	-0.36	0.28	neither	0.17	0.39	neither
NM_001199723	CRABP2	1482.93	677.401	0.4568	0.000148114	WT_SG_depleted	359.219	209.078	0.582035	0.00425257	OGcon_neither	419.876	321.37	0.765394	0.362734	OG_neither	146.616	56.078	0.382483	0.0017453	SOGcon_depleted	175.322	99.6149	0.568181	0.109464	SOG_neither	1033	14.3918	0.465	5e-05	depleted	5.22215	NA	NA	NA	NA	NA	NA	NA	NA	NA	NA	NA	0.04	0.95	neither	0.23	0.6	neither
NM_001199817	GGCT	193.386	67.5197	0.349145	0.00131292	WT_SG_depleted	75.4556	30.383	0.40266	0.0401577	OGcon_neither	61.9611	39.8447	0.64306	0.435175	OG_neither	57.6909	11.4559	0.198573	0.00294444	SOGcon_depleted	41.0358	13.3048	0.324225	NA	SOG_neither	1173	49.3188	0.395	0.00405	depleted	1.38729	NA	NA	NA	NA	NA	NA	NA	NA	NA	NA	NA	-0.27	0.61	neither	0.52	0.19	neither
NM_001199868	GLRX3	300.222	93.4183	0.311165	1.6353e-05	WT_SG_depleted	92.9545	22.7361	0.244594	0.000376357	OGcon_depleted	62.7675	43.1031	0.68671	0.49553	OG_neither	59.2832	22.6775	0.382528	0.0561085	SOGcon_neither	29.0919	13.6509	0.469235	NA	SOG_neither	3827	358.9	0.404	5e-05	depleted	1.73868	NA	NA	NA	NA	NA	NA	NA	NA	NA	NA	NA	-0.35	0.31	neither	-0.54	0	depleted
NM_001204182	NEK2	361.465	140.195	0.387852	0.000233357	WT_SG_depleted	84.8569	41.3546	0.487345	0.0906964	OGcon_neither	77.8765	70.6975	0.907815	0.871328	OG_neither	44.9319	32.1593	0.715733	0.59772	SOGcon_neither	20.0448	16.5553	0.825914	NA	SOG_neither	2131	42.2045	0.605	5e-05	Neither	0.610014	NA	NA	NA	NA	NA	NA	NA	NA	NA	NA	NA	0.54	0.05	neither	0.05	0.87	neither
NM_001204864	ELOC	304.087	108.572	0.357043	0.000113534	WT_SG_depleted	97.5131	22.15	0.227149	8.51258e-05	OGcon_depleted	88.0192	45.1519	0.512978	0.126252	OG_neither	75.4514	23.6096	0.312912	0.00810857	SOGcon_depleted	68.1835	30.657	0.449625	0.149318	SOG_neither	NA	NA	NA	NA	NA	NA	NA	NA	NA	NA	NA	NA	NA	NA	NA	NA	NA	NA	NA	neither	NA	NA	neither
NM_001206651	SH3GLB1	366.383	162.546	0.443651	0.00269674	WT_SG_depleted	174.711	107.406	0.614763	0.088726	OGcon_neither	203.92	150.422	0.737649	0.379481	OG_neither	67.2243	32.3138	0.480686	0.113044	SOGcon_neither	88.7856	34.442	0.387923	0.0387644	SOG_depleted	6456	165.945	0.568	5e-05	Neither	2.18524	NA	NA	NA	NA	NA	NA	NA	NA	NA	NA	NA	-0.35	0.12	neither	-0.36	0.03	depleted
NM_001207067	BZW1	777.262	259.721	0.334149	4.04673e-07	WT_SG_depleted	276.772	116.429	0.420668	2.74164e-05	OGcon_depleted	275.283	236.979	0.860854	0.683432	OG_neither	194.916	87.9729	0.451337	0.00252821	SOGcon_depleted	141.752	57.7803	0.407614	0.253626	SOG_neither	6875	2521.96	0.39	5e-05	depleted	0.715773	NA	NA	NA	NA	NA	NA	NA	NA	NA	NA	NA	-0.54	0.17	neither	-0.35	0.01	depleted
NM_001212	C1QBP	3272.96	1385.41	0.42329	1.19014e-05	WT_SG_depleted	416.134	154.631	0.37159	6.88752e-09	OGcon_depleted	376.843	280.597	0.7446	0.343573	OG_neither	624.965	287.095	0.459378	6.91391e-07	SOGcon_depleted	244.543	109.207	0.446578	0.00663651	SOG_depleted	1169	154.274	0.397	5e-05	depleted	1.59611	NM_007573	-2.40147	-0.710761	0.0943667	neither	-1.0552	0.0163729	depleted	-0.725948	0.115156	neither	-0.02	0.98	neither	0.18	0.19	neither
NM_001242546	ANAPC16	419.188	175.661	0.419051	0.000451869	WT_SG_depleted	144.851	69.9718	0.483059	0.0160223	OGcon_neither	169.504	78.5554	0.463444	0.01384	OG_neither	77.5131	27.7872	0.358484	0.0181507	SOGcon_depleted	120.982	46.1013	0.38106	0.0111576	SOG_depleted	3567	110.449	0.215	5e-05	depleted	1.27198	NA	NA	NA	NA	NA	NA	NA	NA	NA	NA	NA	-0.93	0	depleted	-0.64	0	depleted
NM_001244938	TXN	1222.67	382.448	0.312797	4.57066e-08	WT_SG_depleted	368.785	101.515	0.275268	2.05829e-12	OGcon_depleted	321.692	171.265	0.532388	0.0179134	OG_neither	325.609	95.0519	0.291921	7.01681e-09	SOGcon_depleted	256.921	75.6781	0.294558	1.75349e-05	SOG_depleted	869	52.2877	0.147	5e-05	depleted	0.814942	NA	NA	NA	NA	NA	NA	NA	NA	NA	NA	NA	-0.73	0.11	neither	-0.79	0	depleted
NM_001252007	PAPOLA	955.356	431.392	0.451551	0.000249707	WT_SG_depleted	262.976	150.356	0.571748	0.0101794	OGcon_neither	434.262	336.055	0.773854	0.352189	OG_neither	167.602	105.536	0.629683	0.115331	SOGcon_neither	176.158	74.7555	0.424365	0.0117336	SOG_depleted	4519	126.6	0.81	0.18765	Neither	0.742592	NA	NA	NA	NA	NA	NA	NA	NA	NA	NA	NA	-0.58	0	depleted	-0.46	0	depleted
NM_001253384	RPL15	468.977	68.3098	0.145657	0.0185115	WT_SG_depleted	103.397	68.0016	0.657672	0.312499	OGcon_neither	105.907	63.4035	0.598669	0.216154	OG_neither	80.5958	57.0053	0.707299	0.465353	SOGcon_neither	66.4142	34.7043	0.522544	0.222667	SOG_neither	2835	280.311	0.251	5e-05	depleted	1.11305	NA	NA	NA	NA	NA	NA	NA	NA	NA	NA	NA	-1.18	0	depleted	-0.69	0	depleted
NM_001256403	PRELID3B	319.468	110.761	0.346705	8.81939e-05	WT_SG_depleted	152.609	80.3621	0.526589	0.0297131	OGcon_neither	175.338	94.8413	0.540907	0.058164	OG_neither	113.442	32.5879	0.287264	0.000473821	SOGcon_depleted	61.8971	28.5496	0.461242	0.165886	SOG_neither	NA	NA	NA	NA	NA	NA	NA	NA	NA	NA	NA	NA	NA	NA	NA	NA	NA	-0.56	0.04	depleted	-0.24	0.17	neither
NM_001256510	SSBP1	568.017	172.75	0.304128	2.02922e-07	WT_SG_depleted	175.971	35.0795	0.199348	8.31095e-09	OGcon_depleted	142.087	80.8855	0.569266	0.120762	OG_neither	166.071	38.7396	0.233272	1.24827e-06	SOGcon_depleted	110.587	38.3317	0.346622	0.011892	SOG_depleted	2620	42.6379	0.141	5e-05	depleted	1.91864	NA	NA	NA	NA	NA	NA	NA	NA	NA	NA	NA	-0.82	0.03	depleted	-1.01	0	depleted
NM_001258217	MIS12	297.665	106.368	0.35734	0.000248349	WT_SG_depleted	75.9923	46.2505	0.608622	0.287725	OGcon_neither	64.8267	33.8571	0.522271	0.215539	OG_neither	46.1772	26.3565	0.570768	0.355662	SOGcon_neither	42.0727	16.1882	0.384768	NA	SOG_neither	2691	36.5572	0.605	0.16605	Neither	0.961376	NA	NA	NA	NA	NA	NA	NA	NA	NA	NA	NA	-0.81	0.01	depleted	-0.24	0.31	neither
NM_001270680	MCU	311.415	127.51	0.409454	0.00092871	WT_SG_depleted	134.013	75.0721	0.560184	0.0806687	OGcon_neither	222.254	236.552	1.06433	0.889367	OG_neither	71.0214	21.7104	0.305688	0.00985044	SOGcon_depleted	59.6224	25.6243	0.429776	0.133487	SOG_neither	3224	50.0494	0.796	0.19815	Neither	1.68127	NA	NA	NA	NA	NA	NA	NA	NA	NA	NA	NA	0.16	0.69	neither	0.23	0.52	neither
NM_001271007	CENPX	957.37	439.474	0.459043	0.000184034	WT_SG_depleted	132.907	84.667	0.637038	0.17755	OGcon_neither	113.292	49.0635	0.433073	0.0253861	OG_neither	179.952	75.7044	0.420691	0.00147679	SOGcon_depleted	121.733	57.0154	0.468362	0.0610808	SOG_neither	NA	NA	NA	NA	NA	NA	NM_016665	-2.00337	-0.289136	0.729476	neither	-0.786808	0.312892	neither	-1.2526	0.0786468	neither	-1.13	0.02	depleted	-0.39	0.28	neither
NM_001271736	COPZ1	1053.77	491.447	0.466373	0.000229795	WT_SG_depleted	250.221	96.8158	0.386921	1.38555e-05	OGcon_depleted	274.097	256.798	0.936887	0.905193	OG_neither	202.551	87.4645	0.431815	0.00129159	SOGcon_depleted	142.206	67.1227	0.47201	0.0481033	SOG_neither	1897	214.733	0.297	0.0002	depleted	1.71313	NA	NA	NA	NA	NA	NA	NA	NA	NA	NA	NA	0.04	0.89	neither	0.06	0.84	neither
NM_001271885	AAGAB	573.802	245.856	0.428468	0.000183341	WT_SG_depleted	217.84	111.93	0.513816	0.00542243	OGcon_neither	206.361	174.606	0.846123	0.668046	OG_neither	99.2136	52.0151	0.524273	0.09219	SOGcon_neither	112.058	66.7556	0.595725	0.24997	SOG_neither	2841	114.947	0.713	0.00115	Neither	0.693636	NA	NA	NA	NA	NA	NA	NA	NA	NA	NA	NA	0.05	0.93	neither	0.43	0.03	enriched
NM_001271956	TPGS2	238.572	92.1148	0.386108	0.000898856	WT_SG_depleted	77.2854	45.0733	0.583207	0.231733	OGcon_neither	82.3966	37.5555	0.45579	0.0840843	OG_neither	36.4192	16.6405	0.456915	0.244889	SOGcon_neither	51.8456	22.3849	0.43176	0.140732	SOG_neither	4030	185.654	0.608	0.006	Neither	0.848895	NA	NA	NA	NA	NA	NA	NA	NA	NA	NA	NA	-0.05	0.87	neither	-0.33	0.07	neither
NM_001276506	SDHD	156.393	50.5768	0.323395	0.00211393	WT_SG_depleted	62.8321	15.2863	0.243288	0.00358849	OGcon_depleted	65.6108	40.2847	0.613995	0.367756	OG_neither	52.1382	16.6803	0.319925	0.0419105	SOGcon_depleted	30.3167	11.5016	0.379382	NA	SOG_neither	1439	50.0398	0.21	5e-05	depleted	2.04548	NA	NA	NA	NA	NA	NA	NA	NA	NA	NA	NA	-0.73	0.06	neither	-0.66	0.02	depleted
NM_001277176	WDR72	87.9905	33.1634	0.376898	0.0284945	WT_SG_depleted	66.93	45.8663	0.685287	0.471927	OGcon_neither	72.7628	42.4091	0.58284	0.278794	OG_neither	20.6185	16.3314	0.792075	0.828004	SOGcon_neither	39.4999	10.6419	0.269416	NA	SOG_neither	NA	NA	NA	NA	NA	NA	NA	NA	NA	NA	NA	NA	NA	NA	NA	NA	NA	-1.15	NA	neither	-2.51	NA	neither
NM_001277783	ATG12	679.336	306.237	0.450788	0.000419972	WT_SG_depleted	204.406	111.124	0.543644	0.0161977	OGcon_neither	207.868	186.857	0.898922	0.801532	OG_neither	189.22	79.4932	0.420109	0.0012389	SOGcon_depleted	116.555	52.3916	0.449499	0.0586268	SOG_neither	4333	110.21	0.398	5e-05	depleted	2.40486	NA	NA	NA	NA	NA	NA	NA	NA	NA	NA	NA	-1.26	0	depleted	-0.95	0	depleted
NM_001278199	SNX2	653.645	269.578	0.412423	5.65176e-05	WT_SG_depleted	231.473	84.2779	0.364095	9.11758e-06	OGcon_depleted	221.959	209.254	0.942761	0.887263	OG_neither	122.935	40.9081	0.332762	0.00134004	SOGcon_depleted	95.0848	38.8872	0.408974	0.0516383	SOG_neither	2128	288.461	0.427	0.0027	depleted	1.63356	NA	NA	NA	NA	NA	NA	NA	NA	NA	NA	NA	0.52	0.08	neither	-0.33	0.06	neither
NM_001278589	ST13	341.803	154.31	0.451458	0.00205694	WT_SG_depleted	159.699	81.3398	0.509333	0.017549	OGcon_neither	207.021	256.413	1.23858	0.555614	OG_neither	110.217	54.2584	0.492288	0.0459969	SOGcon_neither	91.6371	54.4362	0.594041	0.318318	SOG_neither	3595	110.021	0.684	0.00815	Neither	0.92158	NM_133726	-2.13273	-0.68957	0.163097	neither	-0.716829	0.185136	neither	-0.0380474	0.955208	neither	-0.18	0.5	neither	-0.36	0	depleted
NM_001279356	LYPLA1	183.953	57.0514	0.310142	0.000806789	WT_SG_depleted	62.9198	35.8602	0.569935	0.267133	OGcon_neither	68.4749	43.1651	0.630378	0.397995	OG_neither	58.9565	14.7461	0.250118	0.0116529	SOGcon_depleted	33.8941	14.8568	0.438329	NA	SOG_neither	2585	120.143	0.6	0.02365	Neither	0.767158	NA	NA	NA	NA	NA	NA	NA	NA	NA	NA	NA	-0.77	0.01	depleted	-0.66	0	depleted
NM_001281295	M1AP	79.8396	30.8484	0.38638	0.0368944	WT_SG_depleted	23.1319	14.3086	0.618564	NA	OGcon_neither	21.2196	15.7976	0.744481	NA	OG_neither	16.4948	4.76081	0.288625	NA	SOGcon_neither	6.4483	6.40607	0.993452	NA	SOG_neither	NA	NA	NA	NA	NA	NA	NA	NA	NA	NA	NA	NA	NA	NA	NA	NA	NA	-3.25	NA	neither	-1.14	NA	neither
NM_001281444	PKIG	149.932	54.7641	0.365259	0.00562879	WT_SG_depleted	57.254	20.9704	0.366269	0.0798256	OGcon_neither	56.2315	22.2872	0.396347	0.0840843	OG_neither	19.4957	9.44191	0.484308	NA	SOGcon_neither	NA	NA	NA	NA	NA	1489	45.3609	0.392	5e-05	depleted	1.14035	NA	NA	NA	NA	NA	NA	NA	NA	NA	NA	NA	-0.79	0.21	neither	0.13	0.86	neither
NM_001282151	VPS29	375.596	105.91	0.281977	3.87314e-07	WT_SG_depleted	124.053	57.4289	0.462938	0.0171965	OGcon_neither	124.05	94.4286	0.761213	0.536335	OG_neither	74.4307	31.5012	0.423229	0.0678778	SOGcon_neither	62.3573	27.1553	0.435479	0.131873	SOG_neither	1523	25.0366	0.262	0.0001	depleted	2.58486	NA	NA	NA	NA	NA	NA	NA	NA	NA	NA	NA	-0.85	0	depleted	-1.32	0	depleted
NM_001282232	PSMA6	363.371	160.492	0.441676	0.00123003	WT_SG_depleted	204.747	59.1898	0.289088	4.79109e-07	OGcon_depleted	150.745	103.737	0.688159	0.328342	OG_neither	112.605	51.706	0.459178	0.0274409	SOGcon_neither	89.33	29.8601	0.334267	0.0171543	SOG_depleted	4730	347.385	0.248	5e-05	depleted	1.8776	NA	NA	NA	NA	NA	NA	NA	NA	NA	NA	NA	0.04	0.96	neither	-0.91	0.12	neither
NM_001282386	IDH1	435.981	192.893	0.442435	0.000721824	WT_SG_depleted	162.954	102.891	0.631415	0.119284	OGcon_neither	191.806	150.875	0.786602	0.557793	OG_neither	79.432	40.7137	0.512561	0.172738	SOGcon_neither	83.7242	45.6923	0.545748	0.244684	SOG_neither	2441	51.0657	0.839	0.16135	Neither	1.65356	NA	NA	NA	NA	NA	NA	NA	NA	NA	NA	NA	0.03	0.96	neither	-0.24	0.31	neither
NM_001282422	NDUFA5	183.389	68.3098	0.372485	0.00335704	WT_SG_depleted	98.4449	45.2581	0.45973	0.0385341	OGcon_neither	99.776	53.6419	0.537623	0.16079	OG_neither	52.9751	19.9307	0.376227	0.0709692	SOGcon_neither	61.3787	18.3375	0.298761	0.0573672	SOG_neither	5608	74.6257	0.36	5e-05	depleted	2.26326	NA	NA	NA	NA	NA	NA	NA	NA	NA	NA	NA	-0.88	0	depleted	-0.78	0	depleted
NM_001282538	GNB1	3011.37	1389.98	0.461578	4.25801e-05	WT_SG_depleted	1240.96	723.806	0.583263	8.33663e-07	OGcon_neither	1327.02	953.313	0.718388	0.110792	OG_neither	633.885	284.682	0.449107	4.80045e-07	SOGcon_depleted	552.758	309.004	0.559021	0.0192401	SOG_neither	3145	191.983	0.66	0.0121	Neither	3.20384	NA	NA	NA	NA	NA	NA	NA	NA	NA	NA	NA	-0.16	0.58	neither	-0.26	0.05	neither
NM_001284	AP3S1	601.627	242.529	0.403122	5.37747e-05	WT_SG_depleted	224.733	105.825	0.470889	0.0012478	OGcon_neither	257.926	136.02	0.527359	0.0177009	OG_neither	187.71	61.457	0.327404	5.13976e-05	SOGcon_depleted	129.996	34.7672	0.267447	0.000333781	SOG_depleted	1730	57.8028	0.464	5e-05	depleted	1.51682	NA	NA	NA	NA	NA	NA	NA	NA	NA	NA	NA	-1.14	0	depleted	-0.84	0.01	depleted
NM_001284239	SARAF	863.65	389.906	0.451463	0.000170428	WT_SG_depleted	287.062	156.006	0.543457	0.00316579	OGcon_neither	326.273	214.554	0.65759	0.11871	OG_neither	161.008	76.5121	0.475208	0.0101445	SOGcon_neither	257.634	109.827	0.426291	0.00337493	SOG_depleted	NA	NA	NA	NA	NA	NA	NA	NA	NA	NA	NA	NA	NA	NA	NA	NA	NA	-0.67	0.04	depleted	0.05	0.88	neither
NM_001286043	ACADM	424.203	192.34	0.453414	0.00133938	WT_SG_depleted	116.81	73.1044	0.625839	0.19128	OGcon_neither	83.0111	53.5663	0.645291	0.366969	OG_neither	72.7158	32.7425	0.45028	0.0784733	SOGcon_neither	54.3536	29.9229	0.550523	0.290798	SOG_neither	2619	54.5381	0.485	0.0027	depleted	1.08343	NA	NA	NA	NA	NA	NA	NA	NA	NA	NA	NA	0.31	0.26	neither	0.03	0.92	neither
NM_001286116	CCDC90B	146.155	58.9237	0.403159	0.014466	WT_SG_depleted	71.7844	26.0658	0.363112	0.0234585	OGcon_depleted	73.3134	32.9771	0.449811	0.092809	OG_neither	30.6011	18.1111	0.591845	0.475172	SOGcon_neither	NA	NA	NA	NA	NA	4014	69.5706	0.636	0.08845	Neither	0.418955	NA	NA	NA	NA	NA	NA	NA	NA	NA	NA	NA	-1.06	0	depleted	-0.8	0	depleted
NM_001286133	RPP40	105.049	40.3452	0.384061	0.0156418	WT_SG_depleted	20.8088	5.29246	0.254337	NA	OGcon_neither	17.7187	16.9044	0.954042	NA	OG_neither	21.0064	5.0699	0.241351	NA	SOGcon_neither	5.76782	4.27769	0.741649	NA	SOG_neither	1483	18.5968	0.248	5e-05	depleted	0.95684	NA	NA	NA	NA	NA	NA	NA	NA	NA	NA	NA	-0.83	0.12	neither	-0.43	0.56	neither
NM_001286264	MRS2	356.552	155.072	0.434921	0.00109115	WT_SG_depleted	114.575	47.4228	0.413903	0.00959057	OGcon_depleted	79.171	40.3603	0.509787	0.150845	OG_neither	78.7789	34.0935	0.432775	0.0478966	SOGcon_neither	53.1936	22.6571	0.425937	0.143838	SOG_neither	3980	32.047	0.516	5e-05	Neither	0.371499	NA	NA	NA	NA	NA	NA	NA	NA	NA	NA	NA	-0.57	0.19	neither	-0.25	0.25	neither
NM_001286273	TPT1	3713.73	1216.06	0.327449	1.23103e-09	WT_SG_depleted	1611.44	574.425	0.356466	3.88147e-25	OGcon_depleted	1992.48	473.07	0.237427	1.4457e-18	OG_depleted	1008.9	409.924	0.40631	1.36575e-11	SOGcon_depleted	1101.56	366.492	0.332704	1.90604e-08	SOG_depleted	4814	2155.54	0.185	5e-05	depleted	0.537685	NA	NA	NA	NA	NA	NA	NA	NA	NA	NA	NA	-1.3	0	depleted	-1.06	0	depleted
NM_001286706	UFM1	241.866	86.3749	0.357119	0.000740372	WT_SG_depleted	81.1202	47.046	0.579954	0.217613	OGcon_neither	126.066	78.3422	0.621437	0.219199	OG_neither	63.5907	27.7124	0.435794	0.0768818	SOGcon_neither	79.1553	43.8152	0.553535	0.274248	SOG_neither	3138	49.2666	0.219	5e-05	depleted	4.02375	NA	NA	NA	NA	NA	NA	NA	NA	NA	NA	NA	-1.17	0	depleted	-0.38	0.11	neither
NM_001287033	STOML2	1478.56	598.537	0.404811	3.95882e-06	WT_SG_depleted	240.502	120.929	0.502817	0.00236061	OGcon_neither	253.152	156.223	0.617114	0.107789	OG_neither	230.682	104.494	0.452978	0.00105374	SOGcon_depleted	130.437	51.49	0.39475	0.0145302	SOG_depleted	1296	125.323	0.334	5e-05	depleted	1.06907	NA	NA	NA	NA	NA	NA	NA	NA	NA	NA	NA	-0.12	0.8	neither	-0.06	0.75	neither
NM_001287394	COMMD6	234.449	95.9271	0.40916	0.00390628	WT_SG_depleted	64.5087	40.3793	0.625951	0.37049	OGcon_neither	88.8479	18.1488	0.204268	0.000252253	OG_depleted	60.3855	26.6656	0.441589	0.11288	SOGcon_neither	78.7924	11.8477	0.150366	0.00016299	SOG_depleted	1793	40.2582	0.196	5e-05	depleted	1.2969	NM_001033132	-2.58708	-0.37911	0.488651	neither	-1.07701	0.0320521	depleted	-0.584796	0.275655	neither	-1.16	0	depleted	-0.41	0.32	neither
NM_001287510	PPCS	277.152	124.045	0.447572	0.0045686	WT_SG_depleted	97.9737	46.0584	0.47011	0.0443577	OGcon_neither	107.455	96.3398	0.89656	0.860787	OG_neither	68.8575	14.7461	0.214153	0.00194121	SOGcon_depleted	90.9502	25.1316	0.276323	0.00747038	SOG_depleted	1617	32.5179	0.405	5e-05	depleted	2.29168	NA	NA	NA	NA	NA	NA	NA	NA	NA	NA	NA	0.07	0.9	neither	0.16	0.72	neither
NM_001289745	GAPDH	5060.76	1848.11	0.365184	5.74845e-08	WT_SG_depleted	2315.75	786.087	0.339453	7.51191e-33	OGcon_depleted	2241.05	1393.87	0.621973	0.0102753	OG_neither	1658.93	648.937	0.391179	8.10114e-16	SOGcon_depleted	1328.78	610.367	0.459343	0.00108821	SOG_depleted	1875	3507.11	0.286	5e-05	depleted	2.57324	NA	NA	NA	NA	NA	NA	NA	NA	NA	NA	NA	0.12	0.74	neither	-0.27	0.05	neither
NM_001291963	DAP	565.114	256.684	0.454216	0.000676079	WT_SG_depleted	319.781	174.816	0.546675	0.00282105	OGcon_neither	283.599	144.097	0.508101	0.00891205	OG_neither	121.2	54.2584	0.447677	0.0376359	SOGcon_neither	167.409	77.3556	0.462075	0.0258129	SOG_neither	2339	77.9168	0.698	0.0002	Neither	5.92826	NA	NA	NA	NA	NA	NA	NA	NA	NA	NA	NA	-0.32	0.36	neither	-0.06	0.87	neither
NM_001293187	METTL5	245.824	98.2421	0.399644	0.00138907	WT_SG_depleted	74.5238	18.419	0.247155	0.00202895	OGcon_depleted	62.8746	25.8963	0.411873	0.0916704	OG_neither	61.8759	14.7461	0.238317	0.00485864	SOGcon_depleted	44.7881	15.3285	0.342245	NA	SOG_neither	1370	77.5406	0.512	0.0339	Neither	0.838893	NA	NA	NA	NA	NA	NA	NA	NA	NA	NA	NA	-0.35	0.52	neither	-0.24	0.64	neither
NM_001297721	C1orf43	511.347	214.051	0.418603	0.000234684	WT_SG_depleted	142.013	66.0584	0.465159	0.0103516	OGcon_neither	153.736	93.4594	0.607923	0.161649	OG_neither	124.711	65.5598	0.525693	0.0561085	SOGcon_neither	116.627	48.3762	0.414795	0.027212	SOG_depleted	1861	163.273	0.844	0.32005	Neither	0.689379	NA	NA	NA	NA	NA	NA	NA	NA	NA	NA	NA	-0.52	0.02	depleted	-0.15	0.35	neither
NM_001297739	NSL1	142.976	40.9139	0.286159	0.000638426	WT_SG_depleted	28.9614	19.2119	0.663363	0.609956	OGcon_neither	27.586	26.3363	0.954698	NA	OG_neither	18.2504	6.38597	0.349908	NA	SOGcon_neither	8.85263	7.20298	0.813654	NA	SOG_neither	2317	61.4051	0.338	5e-05	depleted	0.611851	NA	NA	NA	NA	NA	NA	NA	NA	NA	NA	NA	-0.19	0.57	neither	-0.51	0.01	depleted
NM_001297771	UEVLD	41.1086	11.4244	0.277908	0.0421048	WT_SG_depleted	12.5358	5.09544	0.406471	NA	OGcon_neither	14.4082	11.3568	0.788213	NA	OG_neither	7.30831	2.2832	0.312412	NA	SOGcon_neither	NA	NA	NA	NA	NA	4156	39.9267	0.496	5e-05	depleted	1.55425	NA	NA	NA	NA	NA	NA	NA	NA	NA	NA	NA	-0.48	0.29	neither	-0.44	0.4	neither
NM_001300925	SMIM7	113.499	43.1183	0.3799	0.0117422	WT_SG_depleted	21.4554	13.326	0.621102	NA	OGcon_neither	25.5909	13.646	0.533236	NA	OG_neither	19.4548	9.32722	0.479429	NA	SOGcon_neither	22.4297	24.6808	1.10036	NA	SOG_neither	2776	80.9232	0.462	0.06905	Neither	1.99729	NA	NA	NA	NA	NA	NA	NA	NA	NA	NA	NA	-0.6	0.12	neither	-0.36	0.38	neither
NM_001300928	SNX3	862.1	385.47	0.447129	0.000324969	WT_SG_depleted	322.993	131.494	0.407111	2.96467e-06	OGcon_depleted	575.395	294.395	0.511639	0.00228302	OG_neither	294.579	87.5792	0.297303	2.74554e-08	SOGcon_depleted	364.598	148.138	0.406304	0.000416466	SOG_depleted	1755	96.6321	0.372	5e-05	depleted	3.05676	NM_017472	-2.19474	-0.520336	0.0740012	neither	-0.307391	0.373566	neither	-0.288283	0.391827	neither	-0.63	0.07	neither	-0.32	0.15	neither
NM_001301068	ARL1	407.263	167.954	0.412397	0.00112661	WT_SG_depleted	142.89	83.5021	0.584382	0.083247	OGcon_neither	208.888	175.087	0.838186	0.681563	OG_neither	85.2911	55.729	0.653398	0.341253	SOGcon_neither	90.6974	66.7138	0.735564	0.558984	SOG_neither	3241	88.4663	0.488	5e-05	depleted	1.95357	NA	NA	NA	NA	NA	NA	NA	NA	NA	NA	NA	-0.42	0.22	neither	-0.39	0.04	depleted
NM_001303047	MYL12A	596.083	264.213	0.443249	0.000309062	WT_SG_depleted	358.253	100.34	0.280081	6.28312e-11	OGcon_depleted	362.792	250.377	0.690138	0.171477	OG_neither	145.146	51.706	0.356235	0.000991921	SOGcon_depleted	195.121	94.5711	0.48468	0.0318507	SOG_neither	1229	277.824	0.186	5e-05	depleted	3.42808	NA	NA	NA	NA	NA	NA	NA	NA	NA	NA	NA	0.17	0.74	neither	-0.81	0.01	depleted
NM_001303253	ACAT2	303.178	122.782	0.404983	0.000661982	WT_SG_depleted	93.0866	32.5281	0.349439	0.00572311	OGcon_depleted	60.7724	52.3219	0.860949	0.822872	OG_neither	17.4542	6.84961	0.392433	NA	SOGcon_neither	14.0631	3.84783	0.273611	NA	SOG_neither	3180	74.8731	0.353	0.0042	depleted	1.00739	NA	NA	NA	NA	NA	NA	NA	NA	NA	NA	NA	-0.14	0.82	neither	-0.18	0.55	neither
NM_001303543	VBP1	673.057	224.2	0.333107	4.41865e-07	WT_SG_depleted	225.26	86.2382	0.382839	3.12587e-05	OGcon_depleted	241.588	148.373	0.614157	0.114771	OG_neither	135.878	38.2361	0.281401	0.000105001	SOGcon_depleted	114.371	36.2662	0.317091	0.00541749	SOG_depleted	1686	2.75155	0.236	5e-05	depleted	1.01132	NA	NA	NA	NA	NA	NA	NA	NA	NA	NA	NA	-0.49	0.34	neither	-0.61	0	depleted
NM_001304811	C12orf4	152.973	58.1059	0.379845	0.00567138	WT_SG_depleted	56.6952	46.8465	0.826287	0.826888	OGcon_neither	54.1098	41.5911	0.768642	0.669489	OG_neither	31.1727	7.70205	0.247077	0.0665844	SOGcon_neither	23.0454	19.8895	0.863057	NA	SOG_neither	3826	56.6975	0.657	0.0017	Neither	1.18661	NA	NA	NA	NA	NA	NA	NA	NA	NA	NA	NA	-0.38	0.33	neither	-0.41	0.11	neither
NM_001306188	MOSPD1	325.584	105.147	0.322949	0.000108689	WT_SG_depleted	149.541	51.3558	0.343423	0.000202669	OGcon_depleted	193.015	106.377	0.551132	0.0521943	OG_neither	89.476	24.6915	0.275956	0.00162845	SOGcon_depleted	75.7399	25.8029	0.340677	0.0255913	SOG_depleted	2364	11.4559	0.362	5e-05	depleted	0.705488	NA	NA	NA	NA	NA	NA	NA	NA	NA	NA	NA	-1.25	0	depleted	-0.61	0.06	neither
NM_001308080	COMMD10	176.914	72.2881	0.408606	0.00526737	WT_SG_depleted	73.0121	39.9926	0.547754	0.207173	OGcon_neither	85.2176	61.8295	0.725548	0.532066	OG_neither	37.4399	13.8936	0.371092	0.141211	SOGcon_neither	26.4866	13.6928	0.516971	NA	SOG_neither	1469	23.7934	0.409	5e-05	depleted	2.02878	NA	NA	NA	NA	NA	NA	NA	NA	NA	NA	NA	-0.23	0.76	neither	-1.08	0.07	neither
NM_001316	CSE1L	2610.46	1023.76	0.392177	4.52714e-07	WT_SG_depleted	485.178	231.504	0.477152	4.30788e-06	OGcon_depleted	438.188	344.935	0.787185	0.446335	OG_neither	457.587	177.875	0.388724	8.89989e-08	SOGcon_depleted	170.591	107.037	0.627448	0.194944	SOG_neither	3553	327.277	0.976	0.76755	Neither	1.37662	NA	NA	NA	NA	NA	NA	NA	NA	NA	NA	NA	0.21	0.46	neither	-0.38	0	depleted
NM_001483	NIPSNAP2	462.57	161.464	0.349058	1.0008e-05	WT_SG_depleted	161.836	57.626	0.356076	0.000202755	OGcon_depleted	87.7022	54.3707	0.619946	0.343452	OG_neither	81.8206	28.4453	0.347654	0.0118131	SOGcon_depleted	85.0592	33.1105	0.389265	0.045246	SOG_depleted	NA	NA	NA	NA	NA	NA	NA	NA	NA	NA	NA	NA	NA	NA	NA	NA	NA	NA	NA	neither	NA	NA	neither
NM_001537	HSBP1	2077.39	876.256	0.421805	1.74799e-05	WT_SG_depleted	703.853	233.021	0.331065	2.9243e-16	OGcon_depleted	883.658	677.658	0.766878	0.267639	OG_neither	370.847	131.239	0.35389	2.27141e-07	SOGcon_depleted	469.669	179.927	0.383092	0.000167061	SOG_depleted	8784	713.946	0.202	5e-05	depleted	1.63918	NM_024219	-1.87671	-0.103521	0.880806	neither	-0.913469	0.0939451	neither	-0.716364	0.191733	neither	-1	0	depleted	-0.34	0.05	depleted
NM_001545	MRPL58	453.679	172.888	0.38108	4.8124e-05	WT_SG_depleted	130.847	41.5467	0.317521	0.000237473	OGcon_depleted	105.695	72.5331	0.68625	0.392559	OG_neither	92.5382	19.9705	0.215808	0.000239964	SOGcon_depleted	51.8067	26.7254	0.515868	0.29916	SOG_neither	NA	NA	NA	NA	NA	NA	NA	NA	NA	NA	NA	NA	NA	NA	NA	NA	NA	-0.07	0.92	neither	-0.2	0.55	neither
NM_001641	APEX1	1393.39	570.96	0.409762	6.04825e-06	WT_SG_depleted	217.282	118.757	0.546554	0.0118791	OGcon_neither	211.986	150.511	0.710004	0.327528	OG_neither	249.912	108.791	0.435316	0.000412504	SOGcon_depleted	88.6754	54.5409	0.615062	0.352948	SOG_neither	1803	169.075	0.479	5e-05	depleted	1.44632	NM_009687	-2.16089	-0.9616	0.0276382	depleted	-1.42181	0.00180692	depleted	-1.44418	0.00143576	depleted	-0.06	0.88	neither	-0.11	0.62	neither
NM_001660	ARF4	711.613	294.686	0.41411	0.000139485	WT_SG_depleted	310.029	157.759	0.508853	0.000736147	OGcon_neither	396.975	325.158	0.819089	0.516933	OG_neither	203	105.655	0.520469	0.0115661	SOGcon_neither	235.781	98.2724	0.416795	0.00486502	SOG_depleted	1660	183.08	0.543	5e-05	Neither	1.5246	NM_007479	-2.09395	-0.514837	0.0707909	neither	-1.46215	1.05789e-07	depleted	-0.960062	0.000851713	depleted	-0.59	0.09	neither	-0.7	0	depleted
NM_001664	RHOA	4034.59	1266.29	0.313858	1.40035e-10	WT_SG_depleted	1158.77	387.84	0.3347	6.76287e-23	OGcon_depleted	1143.32	889.681	0.778156	0.292255	OG_neither	775.071	266.461	0.34379	2.3194e-13	SOGcon_depleted	606.71	259.348	0.427466	0.000154944	SOG_depleted	2031	498.131	0.43	5e-05	depleted	0.925674	NA	NA	NA	NA	NA	NA	NA	NA	NA	NA	NA	-0.37	0.06	neither	-0.7	0	depleted
NM_001688	ATP5PB	566.398	250.861	0.442906	0.000573857	WT_SG_depleted	160.214	43.6967	0.272739	4.89433e-06	OGcon_depleted	141.45	86.6326	0.612459	0.183718	OG_neither	140.103	53.2164	0.379837	0.00281332	SOGcon_depleted	126.056	48.827	0.387344	0.0165772	SOG_depleted	NA	NA	NA	NA	NA	NA	NA	NA	NA	NA	NA	NA	NA	NA	NA	NA	NA	NA	NA	neither	NA	NA	neither
NM_001697	ATP5PO	814.892	315.967	0.387741	7.16056e-06	WT_SG_depleted	306.797	75.6533	0.246591	1.13702e-11	OGcon_depleted	271.696	126.464	0.46546	0.00316052	OG_neither	211.635	54.7619	0.258756	1.81664e-07	SOGcon_depleted	153.003	46.3735	0.303089	0.00059639	SOG_depleted	NA	NA	NA	NA	NA	NA	NA	NA	NA	NA	NA	NA	NA	NA	NA	NA	NA	NA	NA	neither	NA	NA	neither
NM_001786	CDK1	1672.1	740.7	0.442976	0.000206339	WT_SG_depleted	375.698	197.779	0.526429	0.000316041	OGcon_neither	319.399	327.496	1.02535	0.949834	OG_neither	246.034	113.517	0.461387	0.000905734	SOGcon_depleted	126.075	80.3118	0.637013	0.244684	SOG_neither	1948	193.321	0.476	0.0001	depleted	2.28383	NA	NA	NA	NA	NA	NA	NA	NA	NA	NA	NA	-0.28	0.56	neither	-0.32	0.12	neither
NM_001931	DLAT	711.983	330.054	0.46357	0.000541995	WT_SG_depleted	165.299	85.2703	0.515855	0.0294584	OGcon_neither	130.543	129.028	0.988394	0.984222	OG_neither	131.305	57.7032	0.439459	0.0105043	SOGcon_depleted	80.2829	51.5318	0.641878	0.393231	SOG_neither	NA	NA	NA	NA	NA	NA	NM_145614	-2.19041	-0.120545	0.642404	neither	-0.116982	0.670135	neither	-0.0521291	0.862809	neither	0.24	0.48	neither	0.24	0.13	neither
NM_001970	EIF5A	2968.47	1221.72	0.411567	1.68901e-05	WT_SG_depleted	628.968	315.543	0.501684	1.43475e-06	OGcon_neither	540.652	494.161	0.91401	0.785395	OG_neither	550.125	302.384	0.549664	0.000508661	SOGcon_neither	374.079	242.907	0.649348	0.132262	SOG_neither	1511	362.25	0.2	5e-05	depleted	4.58316	NA	NA	NA	NA	NA	NA	NA	NA	NA	NA	NA	0.63	0.04	enriched	0.43	0	enriched
NM_001970	EIF5A	2968.47	1221.72	0.411567	1.68901e-05	WT_SG_depleted	628.968	315.543	0.501684	1.43475e-06	OGcon_neither	540.652	494.161	0.91401	0.785395	OG_neither	550.125	302.384	0.549664	0.000508661	SOGcon_neither	374.079	242.907	0.649348	0.132262	SOG_neither	1511	362.25	0.2	5e-05	depleted	5.88773	NA	NA	NA	NA	NA	NA	NA	NA	NA	NA	NA	0.63	0.04	enriched	0.43	0	enriched
NM_002013	FKBP3	456.514	198.83	0.435539	0.000543412	WT_SG_depleted	175.961	65.2532	0.37084	0.0001752	OGcon_depleted	187.139	98.3674	0.525638	0.0736805	OG_neither	52.6281	18.1111	0.344134	0.0441408	SOGcon_depleted	57.568	22.5315	0.391389	0.101685	SOG_neither	1684	60.3394	0.261	5e-05	depleted	1.75956	NM_013902	-2.23554	-0.798799	0.0706096	neither	-1.95058	6.75351e-06	depleted	-1.4627	0.00109111	depleted	-0.05	0.88	neither	-0.29	0.24	neither
NM_002027	FNTA	206.511	89.8551	0.43511	0.00775847	WT_SG_depleted	137.115	49.7968	0.363175	0.00121737	OGcon_depleted	112.76	110.439	0.979415	0.975766	OG_neither	55.4249	22.4831	0.40565	0.0649767	SOGcon_neither	57.8921	8.55539	0.147782	0.00364559	SOG_depleted	7327	150.856	0.429	0.01565	Neither	1.3609	NM_008033	-2.58705	-0.327884	0.282009	neither	-0.693598	0.0198675	depleted	-0.541842	0.074355	neither	-0.52	0.05	depleted	-0.22	0.47	neither
NM_002106	H2AZ1	2319.24	1016.59	0.438327	0.000145937	WT_SG_depleted	539.036	252.627	0.468665	5.74319e-07	OGcon_depleted	478.421	327.118	0.683744	0.131141	OG_neither	480.962	187.322	0.389474	1.76387e-07	SOGcon_depleted	313.096	170.763	0.545402	0.033871	SOG_neither	1880	1137.7	0.124	5e-05	depleted	1.08854	NA	NA	NA	NA	NA	NA	NA	NA	NA	NA	NA	NA	NA	neither	NA	NA	neither
NM_002208	ITGAE	211.669	85.6125	0.404464	0.00369406	WT_SG_depleted	64.158	26.8465	0.418444	0.0692266	OGcon_neither	45.9207	14.1616	0.308392	NA	OG_neither	47.2796	11.765	0.248838	0.0199437	SOGcon_depleted	49.9986	17.803	0.356069	0.0981234	SOG_neither	3858	54.0197	0.106	0.04015	Neither	0.836215	NM_172944	-1.60728	-0.533412	0.516539	neither	0.532646	0.539642	neither	-1.25651	0.116824	neither	-1.5	0.01	depleted	-0.74	0.09	neither
NM_002358	MAD2L1	554.348	210.931	0.380502	1.96649e-05	WT_SG_depleted	155.239	65.263	0.420402	0.00235817	OGcon_depleted	98.5025	89.2862	0.906436	0.871328	OG_neither	145.636	54.1836	0.372048	0.00118256	SOGcon_depleted	49.0654	28.6543	0.584002	0.353925	SOG_neither	5468	283.975	0.302	5e-05	depleted	1.22368	NM_019499	-1.83859	-0.311402	0.400345	neither	-0.710662	0.0428818	depleted	-0.740978	0.0334958	depleted	-0.17	0.76	neither	-0.14	0.43	neither
NM_002364	MAGEB2	1013.37	418.759	0.413233	2.51333e-05	WT_SG_depleted	474.32	264.574	0.557796	0.000280188	OGcon_neither	589.079	538.921	0.914854	0.790017	OG_neither	231.886	112.001	0.483002	0.0025668	SOGcon_neither	252.436	113.422	0.449311	0.0157337	SOG_neither	NA	NA	NA	NA	NA	NA	NA	NA	NA	NA	NA	NA	NA	NA	NA	NA	NA	0.41	NA	neither	-3.17	NA	neither
NM_002396	ME2	369.469	137.631	0.372511	0.000141221	WT_SG_depleted	145.892	67.0312	0.459458	0.00836464	OGcon_neither	204.218	162.37	0.79508	0.535789	OG_neither	92.2523	38.0816	0.412798	0.0230677	SOGcon_depleted	62.9794	31.024	0.492606	0.208293	SOG_neither	9415	211.555	0.908	0.4672	Neither	2.25844	NM_145494	-2.41231	-0.411785	0.105609	neither	-0.396743	0.152987	neither	0.272344	0.363746	neither	0.32	0.33	neither	-0.11	0.67	neither
NM_002415	MIF	4818.22	1103.51	0.229028	2.5239e-17	WT_SG_depleted	854.292	233.994	0.273904	2.00575e-23	OGcon_depleted	959.763	390.411	0.406778	7.91511e-07	OG_depleted	832.639	289.179	0.347304	1.22389e-13	SOGcon_depleted	702.489	174.549	0.248472	2.58656e-11	SOG_depleted	939	718.09	0.083	5e-05	depleted	5.3768	NM_010798	-2.43944	-1.04383	0.0969741	neither	-2.28749	0.000257592	depleted	-1.76428	0.00581422	depleted	NA	NA	neither	NA	NA	neither
NM_002489	NDUFA4	340.512	111.4	0.327156	9.96598e-05	WT_SG_depleted	219.704	63.2977	0.288105	2.60688e-07	OGcon_depleted	177.312	74.8223	0.421981	0.00528145	OG_depleted	94.1305	29.9558	0.318237	0.0033581	SOGcon_depleted	136.231	40.8481	0.299845	0.00170059	SOG_depleted	2130	160.632	0.072	5e-05	depleted	1.68076	NM_010886	-2.30384	-1.04865	0.0646341	neither	-1.96972	0.000610178	depleted	-1.67705	0.00391049	depleted	-0.57	0.17	neither	-0.92	0	depleted
NM_002492	NDUFB5	527.561	176.451	0.334466	2.1055e-06	WT_SG_depleted	146.834	46.6495	0.317701	8.4858e-05	OGcon_depleted	141.303	89.1078	0.630614	0.221142	OG_neither	110.85	34.4425	0.310713	0.00105104	SOGcon_depleted	98.4937	29.3255	0.29774	0.00678228	SOG_depleted	4046	242.007	0.238	5e-05	depleted	1.66795	NM_025316	-2.71116	-0.622239	0.301597	neither	-1.7905	0.00159983	depleted	-1.10953	0.0619122	neither	-0.61	0.12	neither	-0.42	0.17	neither
NM_002526	NT5E	479.183	214.076	0.446753	0.000838657	WT_SG_depleted	71.6628	45.2998	0.632124	0.498547	OGcon_neither	46.4906	72.2715	1.55454	0.368298	OG_neither	275.859	97.3749	0.352988	2.99863e-06	SOGcon_depleted	262.067	188.87	0.720695	0.352203	SOG_neither	NA	NA	NA	NA	NA	NA	NA	NA	NA	NA	NA	NA	NA	NA	NA	NA	NA	-0.46	NA	neither	-0.84	NA	neither
NM_002567	PEBP1	874.501	350.296	0.400566	1.6795e-05	WT_SG_depleted	302.732	135.025	0.446023	4.98803e-05	OGcon_depleted	305.269	274.761	0.900062	0.819068	OG_neither	226.558	76.203	0.336351	8.77142e-06	SOGcon_depleted	176.353	65.8122	0.373185	0.00364365	SOG_depleted	1697	89.2571	0.485	5e-05	depleted	4.41504	NM_018858	-2.60218	-0.671214	0.180229	neither	-1.63752	0.000729548	depleted	-1.28662	0.00951043	depleted	-0.15	0.71	neither	0.4	0.01	enriched
NM_002628	PFN2	967.819	286.09	0.295603	4.06367e-09	WT_SG_depleted	309.076	140.919	0.455936	6.03517e-05	OGcon_depleted	476.659	416.088	0.872925	0.679437	OG_neither	163.478	62.115	0.379959	0.00143135	SOGcon_depleted	172.425	67.9615	0.39415	0.00581096	SOG_depleted	2261	149.359	0.335	5e-05	depleted	2.05802	NM_019410	-2.0773	0.241326	0.307359	neither	0.138535	0.615801	neither	1.09973	2.3387e-07	enriched	-0.68	0.04	depleted	-0.61	0	depleted
NM_002795	PSMB3	1418.5	561.479	0.395825	2.76341e-06	WT_SG_depleted	417.734	143.638	0.34385	1.02718e-09	OGcon_depleted	376.032	262.668	0.698525	0.181486	OG_neither	255.975	130.391	0.509391	0.00329668	SOGcon_neither	237.42	127.661	0.537699	0.0488101	SOG_neither	NA	NA	NA	NA	NA	NA	NM_011971	-2.35047	-0.761156	0.154052	neither	-1.77872	0.000664174	depleted	-1.53354	0.00367261	depleted	NA	NA	neither	NA	NA	neither
NM_002822	TWF1	209.552	55.5819	0.265242	3.7774e-05	WT_SG_depleted	96.911	37.2467	0.384339	0.0118002	OGcon_depleted	108.73	65.0606	0.598369	0.209553	OG_neither	62.4883	8.66918	0.138733	0.000363698	SOGcon_depleted	38.0093	17.4569	0.459279	NA	SOG_neither	3320	76.8746	0.339	5e-05	depleted	2.21328	NM_008971	-2.11164	1.01702	0.0356844	enriched	0.498379	0.400203	neither	1.68085	0.000800182	enriched	-1.09	0	depleted	-0.76	0	depleted
NM_002874	RAD23B	2138.63	905.325	0.42332	7.99895e-06	WT_SG_depleted	674.43	363.392	0.538813	6.29474e-06	OGcon_neither	787.462	625.679	0.794552	0.357774	OG_neither	538.265	197.607	0.367118	7.64978e-09	SOGcon_depleted	328.792	156.84	0.477018	0.00662549	SOG_neither	4119	242.527	0.768	0.0139	Neither	1.21893	NM_009011	-2.75945	-1.01759	2.26156e-07	depleted	-1.38156	3.23214e-11	depleted	-1.30408	4.10196e-10	depleted	-0.07	0.84	neither	-0.06	0.72	neither
NM_002940	ABCE1	813.293	267.109	0.328429	2.85167e-07	WT_SG_depleted	228.985	112.132	0.48969	0.00178617	OGcon_neither	171.985	133.634	0.777006	0.517373	OG_neither	200.122	84.5631	0.422558	0.00103829	SOGcon_depleted	92.6999	51.7203	0.557933	0.179433	SOG_neither	3921	231.159	0.629	0.01565	Neither	0.974351	NM_015751	-1.92703	-0.253598	0.738416	neither	-1.62695	0.00883842	depleted	-0.858865	0.196584	neither	-0.16	0.7	neither	-0.46	0.01	depleted
NM_003022	SH3BGRL	152.624	57.3988	0.376081	0.0108541	WT_SG_depleted	84.7587	41.9432	0.494854	0.088726	OGcon_neither	101.877	100.114	0.982694	0.995336	OG_neither	35.3984	7.00416	0.197867	0.021383	SOGcon_depleted	83.1085	22.4268	0.269849	0.00635702	SOG_depleted	1923	27.3508	0.435	5e-05	depleted	1.15099	NM_019989	-2.00294	0.233935	0.833824	neither	-1.57811	0.0777308	neither	0.00669566	0.995233	neither	-0.72	0.02	depleted	-0.14	0.71	neither
NM_003095	SNRPF	507.694	224.618	0.442428	0.000594192	WT_SG_depleted	119.517	30.7672	0.25743	4.56635e-05	OGcon_depleted	80.4014	36.8131	0.457867	0.0830408	OG_neither	114.892	39.3228	0.34226	0.00257144	SOGcon_depleted	57.5616	26.8511	0.466475	0.192688	SOG_neither	1389	26.4757	0.158	5e-05	depleted	1.98528	NM_027246	-2.24313	-0.691772	0.230202	neither	-1.79474	0.00119999	depleted	-1.22939	0.0313667	depleted	-0.93	0.01	depleted	-0.58	0	depleted
NM_003096	SNRPG	154.372	61.6137	0.399124	0.00611558	WT_SG_depleted	51.0306	23.3223	0.457026	0.161742	OGcon_neither	43.6696	29.9591	0.686041	0.591893	OG_neither	38.8893	14.2027	0.365209	0.130929	SOGcon_neither	31.5545	8.96431	0.284089	NA	SOG_neither	1093	80.8787	0.151	5e-05	depleted	0.956972	NA	NA	NA	NA	NA	NA	NA	NA	NA	NA	NA	-1.04	0.03	depleted	-0.66	0	depleted
NM_003187	TAF9	235.039	82.7564	0.352096	0.0018936	WT_SG_depleted	97.0969	21.9481	0.226043	0.000113188	OGcon_depleted	76.8797	33.4927	0.435651	0.0772951	OG_neither	65.6934	9.83071	0.149645	0.000361243	SOGcon_depleted	NA	NA	NA	NA	NA	NA	NA	NA	NA	NA	NA	NM_027139	-1.78134	-0.608315	0.0503906	neither	-0.856107	0.00806926	depleted	-0.733881	0.0257629	depleted	NA	NA	neither	0.34	NA	neither
NM_003336	UBE2A	417.575	181.567	0.434813	0.00213389	WT_SG_depleted	154.856	77.4069	0.499863	0.0157285	OGcon_neither	138.778	173.246	1.24836	0.582891	OG_neither	70.7969	53.3311	0.753298	0.596821	SOGcon_neither	84.301	53.1885	0.630936	0.39905	SOG_neither	2643	28.5708	0.551	0.00015	Neither	4.86742	NM_001313696	-2.38828	-0.288802	0.437825	neither	-0.366671	0.32247	neither	-0.111564	0.801049	neither	-0.45	0.13	neither	-0.69	0	depleted
NM_003341	UBE2E1	415.433	125.278	0.301561	2.68559e-05	WT_SG_depleted	173.374	69.5802	0.401329	0.000592167	OGcon_depleted	196.178	152.058	0.775102	0.526665	OG_neither	106.073	26.1222	0.246267	0.000176986	SOGcon_depleted	80.8014	33.2571	0.411591	0.0881232	SOG_neither	1511	80.8974	0.423	5e-05	depleted	4.30663	NM_009455	-1.72007	-0.884464	0.0018333	depleted	-0.863761	0.00296109	depleted	-0.589003	0.0654054	neither	-1.01	0	depleted	-0.89	0	depleted
NM_003348	UBE2N	499.961	178.975	0.357979	1.40747e-05	WT_SG_depleted	178.634	76.0253	0.425591	0.00110092	OGcon_depleted	157.174	156.471	0.995529	0.993036	OG_neither	136.306	61.3024	0.44974	0.0122664	SOGcon_neither	95.9079	39.9884	0.416945	0.0514488	SOG_neither	5186	326.91	0.463	5e-05	depleted	4.0725	NM_080560	-1.65939	-0.583971	0.00904615	depleted	-0.677989	0.00409598	depleted	-0.574373	0.0175027	depleted	-0.15	0.77	neither	-0.51	0	depleted
NM_003350	UBE2V2	446.596	200.45	0.44884	0.000925594	WT_SG_depleted	178.108	64.0809	0.359786	9.55878e-05	OGcon_depleted	159.275	112.413	0.705777	0.345595	OG_neither	96.2535	28.6795	0.297958	0.00245846	SOGcon_depleted	87.7616	38.3317	0.436771	0.0742881	SOG_neither	4373	139.075	0.494	5e-05	depleted	1.83643	NM_001159351	-1.92772	0.414542	0.628693	neither	-0.178951	0.854433	neither	0.426538	0.628807	neither	-0.61	0.01	depleted	-0.3	0.12	neither
NM_003374	VDAC1	271.729	118.401	0.435732	0.00251294	WT_SG_depleted	136.611	69.59	0.509402	0.0369127	OGcon_neither	196.6	191.93	0.976243	0.953789	OG_neither	118.587	44.0438	0.371405	0.00397712	SOGcon_depleted	69.162	36.9374	0.534071	0.247577	SOG_neither	1953	240.258	0.539	5e-05	Neither	2.50185	NM_011694	-2.55038	-0.685442	0.00931843	depleted	-1.43937	5.59422e-08	depleted	-1.17354	1.31726e-05	depleted	0.02	0.96	neither	-0.23	0.08	neither
NM_003477	PDHX	254.055	112.55	0.443016	0.00391618	WT_SG_depleted	85.7992	58.2096	0.67844	0.414047	OGcon_neither	98.3106	87.499	0.890027	0.83748	OG_neither	41.0532	21.0922	0.513777	0.308082	SOGcon_neither	40.6729	19.9732	0.49107	NA	SOG_neither	2653	78.3802	1.012	0.935	Neither	1.06888	NA	NA	NA	NA	NA	NA	NA	NA	NA	NA	NA	0.53	0.04	enriched	0.6	0	enriched
NM_003574	VAPA	971.935	409.524	0.421349	4.97186e-05	WT_SG_depleted	399.215	191.105	0.478701	3.4371e-05	OGcon_neither	429.147	378.312	0.881544	0.703968	OG_neither	222.741	81.582	0.366264	5.61171e-05	SOGcon_depleted	184.946	83.9292	0.453804	0.0172947	SOG_neither	6815	695.58	0.757	0.00375	Neither	1.8236	NA	NA	NA	NA	NA	NA	NA	NA	NA	NA	NA	-0.17	0.6	neither	0.01	0.99	neither
NM_003584	DUSP11	202.044	83.4358	0.412959	0.00859476	WT_SG_depleted	78.4358	37.0423	0.472262	0.0826397	OGcon_neither	84.008	55.1887	0.656946	0.392559	OG_neither	36.3375	19.9705	0.549584	0.393914	SOGcon_neither	34.3088	25.1316	0.732511	NA	SOG_neither	2175	42.8779	0.607	5e-05	Neither	1.03318	NM_028099	-2.85186	0.270133	0.671401	neither	-0.521864	0.400203	neither	0.61914	0.291239	neither	-0.03	0.96	neither	-0.38	0.24	neither
NM_003677	DENR	397.875	166.248	0.417838	0.000807838	WT_SG_depleted	190.622	120.357	0.631392	0.0912245	OGcon_neither	171.328	142.021	0.828942	0.652925	OG_neither	55.5678	25.0006	0.449911	0.130906	SOGcon_neither	53.0899	16.639	0.313412	0.0686818	SOG_neither	2769	129.819	0.474	5e-05	depleted	1.35147	NM_026603	-1.67543	-0.0821571	0.898186	neither	-1.27495	0.00597729	depleted	-0.836049	0.0898456	neither	-0.57	0.01	depleted	-0.51	0	depleted
NM_003757	EIF3I	1852.72	826.137	0.445905	4.59583e-05	WT_SG_depleted	500.234	188.721	0.377265	8.02573e-10	OGcon_depleted	422.166	332.266	0.787051	0.417383	OG_neither	354.699	167.581	0.472459	0.000161753	SOGcon_depleted	235.282	154.291	0.655773	0.235237	SOG_neither	1458	280.244	0.259	5e-05	depleted	1.41657	NM_018799	-2.74565	-0.983227	0.0769534	neither	-2.09015	0.000168573	depleted	-1.78917	0.0014568	depleted	0.47	0.16	neither	-0.32	0.01	depleted
NM_003776	MRPL40	374.6	127.372	0.340021	1.43104e-05	WT_SG_depleted	83.0598	30.1761	0.363306	0.0172766	OGcon_depleted	97.3137	36.0087	0.370027	0.0140761	OG_depleted	64.6522	36.3417	0.562112	0.24924	SOGcon_neither	62.9859	27.5642	0.437625	0.133487	SOG_neither	1387	56.6492	0.34	0.00065	depleted	1.90476	NM_010922	-2.23104	-0.30984	0.560082	neither	-0.86221	0.0793923	neither	-0.683836	0.167975	neither	-0.82	0.07	neither	-1.04	0	depleted
NM_003798	CTNNAL1	1329.48	471.58	0.35471	1.41733e-07	WT_SG_depleted	427.319	156.616	0.366509	3.81169e-09	OGcon_depleted	321.814	225.663	0.701221	0.202385	OG_neither	306.031	99.1945	0.324132	1.4165e-07	SOGcon_depleted	142.627	49.8962	0.349836	0.00473987	SOG_depleted	2522	92.507	0.736	0.00225	Neither	0.556421	NA	NA	NA	NA	NA	NA	NA	NA	NA	NA	NA	0.01	0.97	neither	-0.46	0.01	depleted
NM_003825	SNAP23	227.686	96.0655	0.421921	0.0030643	WT_SG_depleted	109.435	75.449	0.689441	0.386027	OGcon_neither	149.111	148.359	0.994956	0.99715	OG_neither	35.8475	21.9048	0.611054	0.511505	SOGcon_neither	68.2547	36.0568	0.528267	0.236987	SOG_neither	2687	113.652	0.654	0.00365	Neither	2.50496	NM_001177792	-1.98432	0.0530726	0.934791	neither	-0.832416	0.091639	neither	-0.150848	0.808514	neither	0.07	0.89	neither	-0.27	0.41	neither
NM_003851	CREG1	647.999	270.34	0.417192	8.65576e-05	WT_SG_depleted	126.003	63.5119	0.50405	0.0340832	OGcon_neither	75.6478	90.015	1.18992	0.752495	OG_neither	102.296	39.8613	0.389666	0.010401	SOGcon_depleted	167.183	66.5881	0.398295	0.0158911	SOG_depleted	1974	20.9086	0.459	5e-05	depleted	5.05364	NM_011804	-2.75785	-1.1998	0.0040468	depleted	-1.84256	2.28048e-05	depleted	-0.921487	0.0477314	depleted	-0.64	0.02	depleted	-0.23	0.37	neither
NM_003860	BANF1	441.174	172.627	0.391289	0.000135006	WT_SG_depleted	107.803	44.6842	0.414499	0.0116096	OGcon_depleted	129.822	117.307	0.903601	0.845597	OG_neither	93.2526	32.2788	0.346144	0.00785321	SOGcon_depleted	80.6782	26.872	0.333076	0.0255913	SOG_depleted	1155	62.7488	0.166	0.0001	depleted	3.74651	NM_001038231	-2.19049	-0.398932	0.638262	neither	-1.88682	0.00922535	depleted	-1.33954	0.072814	neither	-0.51	0.1	neither	-0.49	0	depleted
NM_003875	GMPS	907.915	404.894	0.44596	0.000121234	WT_SG_depleted	188.605	104.485	0.553987	0.0218411	OGcon_neither	148.919	119.823	0.804616	0.60914	OG_neither	183.688	73.8401	0.401986	0.000955369	SOGcon_depleted	107.003	48.0301	0.448868	0.0912157	SOG_neither	8751	402.852	0.791	0.03705	Neither	1.00692	NM_001033300	-1.89939	-0.149003	0.847604	neither	-1.07234	0.0854915	neither	-0.959222	0.1223	neither	0.25	0.26	neither	-0.04	0.84	neither
NM_003878	GGH	488.562	201.781	0.413011	0.000353547	WT_SG_depleted	193.318	71.5258	0.36999	7.03528e-05	OGcon_depleted	78.7246	113.258	1.43866	0.398914	OG_neither	90.9049	29.7614	0.32739	0.00791815	SOGcon_depleted	111.164	45.9017	0.412921	0.0655855	SOG_neither	1607	81.9409	0.221	5e-05	depleted	1.87663	NM_010281	-2.37969	-0.700395	0.131888	neither	-2.13388	1.47788e-06	depleted	-0.884119	0.0732816	neither	-1.08	0.01	depleted	-0.51	0.01	depleted
NM_004048	B2M	2945.69	1293.39	0.43908	3.04687e-05	WT_SG_depleted	885.609	309.467	0.34944	1.27261e-17	OGcon_depleted	416.688	430.18	1.03238	0.93887	OG_neither	590.382	243.744	0.412858	1.46746e-07	SOGcon_depleted	767.574	459.017	0.59801	0.0919054	SOG_neither	2403	1145.83	0.392	5e-05	depleted	4.11759	NM_009735	-2.02991	-0.685628	0.0442731	depleted	-1.28618	0.000185516	depleted	-1.25032	0.000285022	depleted	-0.79	0.27	neither	-1.02	0.01	depleted
NM_004052	BNIP3	107.501	43.9638	0.408961	0.0233204	WT_SG_depleted	62.1856	21.3668	0.343598	0.0275027	OGcon_depleted	41.8247	29.6567	0.709073	0.671087	OG_neither	41.8289	24.7663	0.592087	0.379386	SOGcon_neither	31.4055	13.5672	0.432	NA	SOG_neither	3066	24.3778	0.608	5e-05	Neither	0.784262	NM_009760	-2.39562	0.0198229	0.954769	neither	0.0739365	0.823732	neither	1.14807	3.94578e-06	enriched	-0.55	0.08	neither	-0.3	0.2	neither
NM_004060	CCNG1	800.728	302.037	0.377203	3.26297e-05	WT_SG_depleted	355.12	138.183	0.389115	2.42929e-07	OGcon_depleted	327.805	199.657	0.609073	0.0580244	OG_neither	274.858	126.159	0.458998	0.000564311	SOGcon_depleted	275.384	99.9191	0.362835	0.000177939	SOG_depleted	2458	168.157	0.346	5e-05	depleted	0.783712	NA	NA	NA	NA	NA	NA	NA	NA	NA	NA	NA	-0.86	0	depleted	-0.77	0	depleted
NM_004074	COX8A	1041.81	463.639	0.445032	0.000199701	WT_SG_depleted	275.742	86.0412	0.312035	3.01901e-08	OGcon_depleted	260.427	105.359	0.404562	0.000438133	OG_depleted	184.607	114.519	0.62034	0.0946875	SOGcon_neither	198.977	65.3613	0.328487	0.000465502	SOG_depleted	507	160.251	0.14	5e-05	depleted	2.31246	NM_007750	-2.91276	-0.387486	0.640518	neither	-2.01804	0.00388113	depleted	-1.42617	0.0475623	depleted	0	0.99	neither	-0.27	0.52	neither
NM_004077	CS	722.74	299.581	0.414507	6.33774e-05	WT_SG_depleted	327.474	193.439	0.590702	0.00723032	OGcon_neither	334.59	289.824	0.866205	0.676653	OG_neither	180.014	99.2343	0.55126	0.0327634	SOGcon_neither	187.947	112.028	0.596063	0.137352	SOG_neither	3057	209.667	0.566	5e-05	Neither	2.64679	NM_026444	-2.82665	-1.17238	1.91861e-06	depleted	-1.99082	7.83124e-15	depleted	-1.70618	3.90567e-11	depleted	0.18	0.38	neither	-0.07	0.69	neither
NM_004092	ECHS1	646.411	258.971	0.400629	6.41962e-05	WT_SG_depleted	158.921	66.6347	0.419294	0.00187209	OGcon_depleted	122.671	110.817	0.903371	0.847846	OG_neither	124.017	39.0487	0.314866	0.000666076	SOGcon_depleted	92.6286	55.2331	0.596285	0.285519	SOG_neither	1617	92.6881	0.18	5e-05	depleted	1.33301	NM_053119	-2.84412	0.173716	0.762387	neither	-1.63883	0.000256923	depleted	-0.870887	0.0689842	neither	0.03	0.95	neither	-0.35	0.05	depleted
NM_004094	EIF2S1	1270.61	529.616	0.416819	1.56043e-05	WT_SG_depleted	364.927	153.491	0.420608	2.00329e-06	OGcon_depleted	294.17	219.16	0.74501	0.368478	OG_neither	297.641	123.347	0.414417	3.59944e-05	SOGcon_depleted	187.35	111.461	0.594935	0.117748	SOG_neither	4485	1423.3	0.513	0.00065	Neither	1.79925	NM_026114	-1.97645	-1.13366	0.00248081	depleted	-1.93215	4.38373e-07	depleted	-1.77501	4.38205e-06	depleted	-0.4	0.37	neither	-0.35	0.03	depleted
NM_004130	GYG1	139.34	44.6709	0.320589	0.00138708	WT_SG_depleted	97.4476	45.4796	0.466709	0.0404916	OGcon_neither	86.7025	55.5667	0.640889	0.348218	OG_neither	40.0733	11.1468	0.27816	0.0479985	SOGcon_depleted	49.6616	19.9523	0.401765	0.147263	SOG_neither	2052	16.6376	0.498	0.0072	depleted	2.79251	NA	NA	NA	NA	NA	NA	NA	NA	NA	NA	NA	-0.2	0.64	neither	-0.46	0.07	neither
NM_004135	IDH3G	284.186	123.046	0.432977	0.0024857	WT_SG_depleted	54.3288	30.1786	0.555481	0.288468	OGcon_neither	50.5672	51.2151	1.01281	0.982764	OG_neither	54.0367	30.0705	0.556482	0.304393	SOGcon_neither	52.701	36.5076	0.69273	0.593518	SOG_neither	NA	NA	NA	NA	NA	NA	NA	NA	NA	NA	NA	NA	NA	NA	NA	NA	NA	0.45	0.08	neither	-0.34	0.15	neither
NM_004237	TRIP13	530.076	233.392	0.4403	0.000883921	WT_SG_depleted	69.2204	31.9395	0.461417	0.0930374	OGcon_neither	53.2826	52.4595	0.984553	0.984222	OG_neither	101.847	31.4662	0.308955	0.00166439	SOGcon_depleted	39.6035	15.8421	0.400018	NA	SOG_neither	2672	164.221	0.906	0.69775	Neither	2.37167	NM_027182	-2.03676	-0.414256	0.215073	neither	-0.590947	0.0849453	neither	-0.251595	0.521271	neither	-0.14	0.79	neither	-0.15	0.55	neither
NM_004251	RAB9A	138.597	52.0464	0.375522	0.005978	WT_SG_depleted	84.7914	45.4747	0.536313	0.132487	OGcon_neither	82.4591	55.7935	0.67662	0.417432	OG_neither	24.8442	11.1069	0.447063	0.350509	SOGcon_neither	32.9414	26.7882	0.813209	NA	SOG_neither	2039	9.98294	0.449	5e-05	depleted	1.73229	NA	NA	NA	NA	NA	NA	NA	NA	NA	NA	NA	-0.6	0.07	neither	0.15	0.71	neither
NM_004282	BAG2	649.095	288.448	0.444385	0.000920048	WT_SG_depleted	167.753	106.615	0.635548	0.118645	OGcon_neither	244.918	192.872	0.787495	0.495618	OG_neither	116.198	41.3319	0.355701	0.00371813	SOGcon_depleted	86.3035	44.0776	0.510728	0.151664	SOG_neither	6651	183.967	0.601	0.04375	Neither	2.5007	NM_145392	-2.17631	0.0937507	0.852454	neither	0.262201	0.579169	neither	0.722337	0.0710615	neither	-0.63	0.14	neither	-0.51	0.14	neither
NM_004485	GNG4	44.2874	12.894	0.291143	0.0491362	WT_SG_depleted	21.28	14.5056	0.681655	NA	OGcon_neither	17.8243	8.11198	0.455107	NA	OG_neither	4.69529	5.41884	1.1541	NA	SOGcon_neither	NA	NA	NA	NA	NA	NA	NA	NA	NA	NA	NA	NA	NA	NA	NA	NA	NA	NA	NA	NA	NA	NA	0.28	0.65	neither	0.31	0.52	neither
NM_004492	GTF2A2	356.615	117.223	0.328711	3.68753e-05	WT_SG_depleted	162.57	46.2432	0.284451	8.56784e-06	OGcon_depleted	168.379	61.4651	0.36504	0.00133673	OG_depleted	109.237	23.3355	0.213623	0.000132951	SOGcon_depleted	114.358	30.5942	0.267529	0.000990653	SOG_depleted	1582	399.309	0.176	5e-05	depleted	2.32029	NM_001039519	-2.61911	-0.160988	0.731875	neither	-0.640153	0.122392	neither	-0.127151	0.797957	neither	-0.93	0.04	depleted	-1.11	0	depleted
NM_004559	YBX1	116.234	37.8765	0.325866	0.00243744	WT_SG_depleted	125.368	19.4065	0.154796	9.91286e-08	OGcon_depleted	133.153	51.6551	0.387938	0.00579231	OG_depleted	101.132	17.4929	0.17297	2.0271e-05	SOGcon_depleted	88.0079	10.1701	0.115559	9.77231e-06	SOG_depleted	1524	413.265	0.169	5e-05	depleted	0.705359	NM_011732	-1.17458	-0.765634	0.00398251	depleted	-1.91492	4.31582e-13	depleted	-2	2.38003e-14	depleted	-0.19	0.52	neither	-0.19	0.1	neither
NM_004578	RAB4A	333.31	143.177	0.429562	0.0016721	WT_SG_depleted	113.928	54.2865	0.476498	0.031131	OGcon_neither	142.937	48.6235	0.340175	0.00148685	OG_depleted	65.04	28.0963	0.431986	0.0799521	SOGcon_neither	65.319	21.2209	0.324882	0.0344817	SOG_depleted	2966	36.3721	0.487	5e-05	depleted	0.614915	NM_009003	-3.04437	-0.362476	0.345202	neither	0.523701	0.180666	neither	-0.138111	0.766811	neither	-1.09	0	depleted	-0.72	0	depleted
NM_004583	RAB5C	945.262	378.414	0.400327	1.70121e-05	WT_SG_depleted	283.785	174.043	0.613292	0.0238673	OGcon_neither	312.458	292.896	0.937392	0.871486	OG_neither	145.207	82.6639	0.569282	0.0866545	SOGcon_neither	153.094	66.4933	0.434331	0.0186114	SOG_depleted	1912	215.419	0.545	5e-05	Neither	2.70486	NM_001305003	-2.62519	-0.687148	0.131636	neither	-0.927937	0.0541747	neither	-0.628941	0.203261	neither	0.39	0.33	neither	-0.07	0.89	neither
NM_004595	SMS	241.819	92.7112	0.383391	0.000962698	WT_SG_depleted	123.023	62.3347	0.506691	0.0385238	OGcon_neither	152.017	95.1982	0.626233	0.183837	OG_neither	93.4159	25.1551	0.269281	0.000953553	SOGcon_depleted	81.916	20.4031	0.249073	0.00356221	SOG_depleted	1837	43.7996	0.409	5e-05	depleted	1.07572	NM_009214	-1.90334	-0.222755	0.544664	neither	-0.636554	0.0551968	neither	-0.37787	0.286146	neither	-0.04	0.93	neither	-0.2	0.31	neither
NM_004718	COX7A2L	567.298	198.94	0.35068	3.39376e-06	WT_SG_depleted	156.28	55.2569	0.353576	0.000367252	OGcon_depleted	163.115	99.0962	0.607524	0.140283	OG_neither	116.055	22.9117	0.197421	1.10958e-05	SOGcon_depleted	110.431	39.0867	0.353947	0.013893	SOG_depleted	3056	233.051	0.276	5e-05	depleted	1.78462	NA	NA	NA	NA	NA	NA	NA	NA	NA	NA	NA	-0.81	0	depleted	-0.38	0.08	neither
NM_004781	VAMP3	623.594	257.28	0.412577	8.07185e-05	WT_SG_depleted	172.498	87.2111	0.505579	0.0123151	OGcon_neither	125.791	106.919	0.849977	0.744385	OG_neither	125.038	36.3816	0.290965	0.000524663	SOGcon_depleted	132.939	53.0838	0.39931	0.0158902	SOG_depleted	2205	59.7533	0.997	0.98315	Neither	1.99374	NM_009498	-1.85399	0.400302	0.155915	neither	-0.137091	0.70014	neither	0.41249	0.169594	neither	-0.86	0	depleted	-0.74	0	depleted
NM_004893	MACROH2A1	1656.77	685.174	0.41356	5.71679e-06	WT_SG_depleted	526.807	244.596	0.464298	4.23996e-07	OGcon_depleted	387.154	291.191	0.752131	0.33856	OG_neither	289.598	126.473	0.436721	0.00039846	SOGcon_depleted	227.959	129.517	0.56816	0.100449	SOG_neither	10982	1369.53	0.414	5e-05	depleted	1.54953	NA	NA	NA	NA	NA	NA	NA	NA	NA	NA	NA	NA	NA	neither	NA	NA	neither
NM_004896	VPS26A	474.19	204.859	0.432019	0.000411791	WT_SG_depleted	213.654	111.144	0.520205	0.00654424	OGcon_neither	243.476	187.977	0.772056	0.46371	OG_neither	99.7852	43.0368	0.431294	0.027361	SOGcon_neither	89.2393	48.6484	0.545146	0.235818	SOG_neither	3229	58.5224	0.731	0.00335	Neither	2.52742	NA	NA	NA	NA	NA	NA	NA	NA	NA	NA	NA	-0.14	0.73	neither	-0.33	0.08	neither
NM_004905	PRDX6	1434.7	464.804	0.323973	4.87433e-08	WT_SG_depleted	608.859	227.945	0.374381	6.66647e-12	OGcon_depleted	780.353	713.287	0.914057	0.775898	OG_neither	360.844	112.39	0.311465	3.78411e-09	SOGcon_depleted	322.544	120.353	0.373136	0.000305558	SOG_depleted	1751	223.809	0.231	5e-05	depleted	1.33855	NM_001303408	-2.48354	-0.662078	0.139469	neither	-1.30918	0.00347952	depleted	-0.75257	0.112429	neither	-0.19	0.65	neither	-0.3	0.04	depleted
NM_004939	DDX1	1520.82	711.629	0.467924	0.000131626	WT_SG_depleted	389.462	169.324	0.434765	2.60945e-06	OGcon_depleted	330.561	192.232	0.581533	0.0427168	OG_neither	241.685	119.903	0.496111	0.00344494	SOGcon_neither	134.086	87.41	0.651897	0.286753	SOG_neither	2817	116.818	0.563	5e-05	Neither	0.844793	NM_134040	-1.82989	-1.08193	0.0210398	depleted	-2.03547	1.82342e-05	depleted	-1.34023	0.00690744	depleted	0.57	0.02	enriched	0	0.99	neither
NM_004965	HMGN1	618.201	257.474	0.416489	0.00109115	WT_SG_depleted	190.348	115.838	0.608558	0.0720679	OGcon_neither	205.535	105.875	0.515118	0.0270693	OG_neither	97.7642	61.8808	0.632959	0.258406	SOGcon_neither	127.877	55.6211	0.434957	0.0308757	SOG_neither	4299	218.978	0.494	5e-05	depleted	0.483172	NM_008251	-2.34712	-0.151883	0.744603	neither	-1.09084	0.00378814	depleted	-0.347796	0.419753	neither	-0.66	0.05	neither	-0.33	0.04	depleted
NM_005022	PFN1	3290.17	1298.56	0.394679	4.75685e-07	WT_SG_depleted	955.005	432.728	0.453116	3.61042e-11	OGcon_depleted	998.566	703.077	0.704086	0.095829	OG_neither	649.278	340.845	0.52496	3.60565e-05	SOGcon_neither	552.81	188.345	0.340705	5.93471e-06	SOG_depleted	1291	713.391	0.242	5e-05	depleted	3.58118	NM_011072	-2.89162	-0.685104	0.20402	neither	-1.44968	0.0062345	depleted	-1.05858	0.0516064	neither	0.1	0.7	neither	-0.14	0.39	neither
NM_005034	POLR2K	465.32	184.257	0.39598	0.000819033	WT_SG_depleted	162.789	40.1749	0.246792	1.14169e-06	OGcon_depleted	145.185	68.821	0.474023	0.0265688	OG_neither	122.18	33.6697	0.275575	0.000202337	SOGcon_depleted	101.663	40.9737	0.403036	0.0475423	SOG_neither	1021	32.1911	0.344	5e-05	depleted	2.61827	NM_001039368	-2.04647	-0.694208	0.271767	neither	-1.18333	0.0630456	neither	-0.998951	0.117093	neither	-1.19	0.03	depleted	-0.54	0.07	neither
NM_005038	PPID	673.787	290.874	0.4317	0.000156412	WT_SG_depleted	172.816	90.947	0.526266	0.0187782	OGcon_neither	544.417	418.693	0.769067	0.377518	OG_neither	140.206	47.4088	0.338138	0.000532545	SOGcon_depleted	86.796	31.024	0.357436	0.0253888	SOG_depleted	1823	32.6116	1.045	0.7982	Neither	1.15787	NM_026352	-2.01603	0.147575	0.859542	neither	-0.959575	0.161912	neither	-0.677452	0.335027	neither	0.06	0.89	neither	0.07	0.87	neither
NM_005139	ANXA3	517.786	200.198	0.386643	3.07194e-05	WT_SG_depleted	208.932	52.3261	0.250446	2.61632e-08	OGcon_depleted	119.02	72.6979	0.610805	0.197501	OG_neither	183.403	54.8416	0.299023	2.27067e-05	SOGcon_depleted	68.9741	26.3584	0.382149	0.0787212	SOG_neither	NA	NA	NA	NA	NA	NA	NM_013470	-2.03818	-0.89455	0.000134505	depleted	-1.28916	1.50552e-07	depleted	-1.14105	4.81036e-06	depleted	-0.27	NA	neither	-1.65	0.16	neither
NM_005274	GNG5	388.604	169.7	0.436691	0.000896824	WT_SG_depleted	122.432	44.2853	0.361715	0.00189306	OGcon_depleted	114.269	65.9679	0.577303	0.194095	OG_neither	88.4961	37.1145	0.419391	0.029662	SOGcon_neither	69.7712	36.4657	0.522647	0.218432	SOG_neither	920	23.9651	0.566	5e-05	Neither	15.5744	NM_010318	-2.14597	-0.519766	0.35614	neither	-0.743532	0.203592	neither	-0.726582	0.200054	neither	-1.02	0	depleted	-0.84	0	depleted
NM_005333	HCCS	279.765	107.241	0.383325	0.000438845	WT_SG_depleted	80.5508	49.7797	0.617991	0.284509	OGcon_neither	91.712	68.5459	0.747404	0.573547	OG_neither	58.038	18.1509	0.312742	0.0323419	SOGcon_depleted	48.3136	30.5523	0.632375	0.529009	SOG_neither	2277	18.3754	0.511	5e-05	Neither	0.443745	NA	NA	NA	NA	NA	NA	NA	NA	NA	NA	NA	-0.12	0.8	neither	-0.28	0.42	neither
NM_005402	RALA	355.721	107.075	0.301008	4.9768e-06	WT_SG_depleted	155.448	96.0449	0.61786	0.117666	OGcon_neither	196.071	182.594	0.931269	0.884407	OG_neither	85.4748	38.3907	0.449146	0.0495587	SOGcon_neither	61.2815	26.0541	0.425155	0.115031	SOG_neither	2880	43.3094	0.655	0.0088	Neither	2.00117	NM_019491	-2.84784	-0.362037	0.532301	neither	-0.840109	0.119889	neither	-0.0803726	0.908681	neither	-0.74	0.01	depleted	-0.61	0.01	depleted
NM_005433	YES1	657.026	295.283	0.449423	0.000845401	WT_SG_depleted	225.906	158.599	0.702056	0.184316	OGcon_neither	322.796	231.569	0.717384	0.261664	OG_neither	157.149	82.5492	0.525291	0.029656	SOGcon_neither	142.381	64.4597	0.452727	0.040931	SOG_neither	4639	310.196	0.973	0.86565	Neither	0.854441	NM_001205132	-2.4538	1.52799	0.032415	enriched	0.122422	0.905346	neither	1.60807	0.0372443	enriched	-0.33	0.24	neither	-0.47	0.02	depleted
NM_005434	MALL	158.971	63.8734	0.401794	0.00591918	WT_SG_depleted	14.037	6.85632	0.488446	NA	OGcon_neither	12.2435	14.7528	1.20495	NA	OG_neither	22.1495	20.4341	0.922554	0.9461	SOGcon_neither	18.5154	12.7074	0.686318	NA	SOG_neither	NA	NA	NA	NA	NA	NA	NA	NA	NA	NA	NA	NA	NA	NA	NA	NA	NA	0.94	NA	neither	NA	NA	neither
NM_005471	GNPDA1	541.293	242.735	0.448436	0.000492607	WT_SG_depleted	100.417	67.9942	0.677117	0.329269	OGcon_neither	122.544	134.095	1.09425	0.862896	OG_neither	84.5357	37.1543	0.43951	0.04621	SOGcon_neither	54.2629	41.5822	0.766309	0.696885	SOG_neither	2980	84.1552	0.561	5e-05	Neither	1.87844	NM_011937	-2.7725	-0.275158	0.490931	neither	0.0426929	0.932394	neither	0.400775	0.329273	neither	-0.57	0.06	neither	-0.2	0.43	neither
NM_005486	TOM1L1	364.053	142.901	0.392526	0.000284793	WT_SG_depleted	123.67	70.5653	0.570595	0.0940118	OGcon_neither	150.404	91.1354	0.605936	0.151847	OG_neither	67.3264	30.0306	0.446045	0.0836103	SOGcon_neither	55.4294	23.6745	0.42711	0.126099	SOG_neither	NA	NA	NA	NA	NA	NA	NA	NA	NA	NA	NA	NA	NA	NA	NA	NA	NA	0.29	0.41	neither	-0.19	0.56	neither
NM_005530	IDH3A	705.256	309.508	0.438859	0.000469301	WT_SG_depleted	203.552	117.609	0.577783	0.0289854	OGcon_neither	195.243	194.254	0.994931	0.999618	OG_neither	157.068	72.9926	0.46472	0.00880491	SOGcon_neither	125.097	82.3354	0.658173	0.306384	SOG_neither	4128	218.974	0.547	5e-05	Neither	1.04821	NM_029573	-2.05177	-1.03209	0.00629534	depleted	-1.65788	1.45254e-05	depleted	-0.843088	0.0442031	depleted	0.4	0.28	neither	0.11	0.71	neither
NM_005614	RHEB	203.512	85.5571	0.420404	0.00423583	WT_SG_depleted	61.6817	34.4884	0.559136	0.258301	OGcon_neither	94.7888	33.1419	0.34964	0.0130449	OG_depleted	35.4393	16.9894	0.479395	0.302242	SOGcon_neither	46.998	15.8631	0.337526	0.0772231	SOG_neither	2075	15.0956	0.436	5e-05	depleted	1.48642	NM_053075	-1.79302	-0.184863	0.540348	neither	-0.0802824	0.817773	neither	0.141077	0.664356	neither	-0.31	0.43	neither	-0.07	0.78	neither
NM_005617	RPS14	2465.53	936.634	0.379891	1.77075e-06	WT_SG_depleted	651.64	315.696	0.484463	1.62627e-07	OGcon_depleted	710.478	282.199	0.397195	6.76113e-06	OG_depleted	1032.58	544.015	0.526852	2.14105e-05	SOGcon_neither	788.818	340.952	0.432231	0.000479658	SOG_depleted	3119	2758.71	0.069	5e-05	depleted	0.641623	NA	NA	NA	NA	NA	NA	NA	NA	NA	NA	NA	-0.8	0	depleted	-0.72	0	depleted
NM_005687	FARSB	738.14	318.325	0.431253	0.000428748	WT_SG_depleted	153.836	60.5738	0.393755	0.00108312	OGcon_depleted	79.1487	53.0371	0.670094	0.442276	OG_neither	122.568	33.9438	0.276939	0.000197187	SOGcon_depleted	60.3871	29.2418	0.484238	0.218919	SOG_neither	3369	79.3501	0.495	5e-05	depleted	2.42724	NM_001278075	-1.64418	-0.488656	0.115334	neither	-1.26802	2.31917e-05	depleted	-1.01651	0.00100773	depleted	0.14	0.68	neither	-0.32	0.1	neither
NM_005721	ACTR3	1269.96	565.721	0.445464	0.000145203	WT_SG_depleted	495.675	278.922	0.562711	0.000273671	OGcon_neither	572.255	498.342	0.870839	0.662128	OG_neither	225.701	89.5183	0.396624	0.000282981	SOGcon_depleted	222.294	107.058	0.481605	0.0227454	SOG_neither	6718	1340.61	0.514	5e-05	Neither	1.27528	NM_001205385	-2.21427	-0.656163	0.0410731	depleted	-1.41291	1.04203e-05	depleted	0.0507697	0.913027	neither	0.28	0.49	neither	0.08	0.69	neither
NM_005836	RIDA	178.179	46.7368	0.262302	0.0001213	WT_SG_depleted	63.6318	20.5763	0.323365	0.0194047	OGcon_depleted	43.436	21.8335	0.50266	NA	OG_neither	37.9298	4.91535	0.129591	0.00698779	SOGcon_depleted	NA	NA	NA	NA	NA	NA	NA	NA	NA	NA	NA	NM_008287	-1.94233	-0.222358	0.8073	neither	-1.74117	0.00808167	depleted	-1.32167	0.0577463	neither	-0.64	0.36	neither	-0.65	0.19	neither
NM_005843	STAM2	221.391	86.2642	0.389646	0.00683744	WT_SG_depleted	115.297	89.1984	0.773639	0.529906	OGcon_neither	142.745	156.774	1.09828	0.846277	OG_neither	40.5224	35.3347	0.871981	0.878564	SOGcon_neither	58.3717	30.9193	0.529698	0.26757	SOG_neither	5701	54.0284	0.945	0.61555	Neither	1.21811	NM_019667	-1.99051	0.664441	0.087936	neither	0.238852	0.631889	neither	0.782344	0.0643566	neither	-0.12	0.8	neither	-0.46	0.15	neither
NM_005880	DNAJA2	1001.43	388.175	0.387621	4.88679e-06	WT_SG_depleted	342.574	169.531	0.494875	0.000154341	OGcon_neither	300.303	242.966	0.809071	0.551326	OG_neither	194.467	80.9988	0.416517	0.00179539	SOGcon_depleted	134.351	45.9855	0.342278	0.00412236	SOG_depleted	3122	113.738	0.398	5e-05	depleted	0.996312	NM_019794	-2.04641	0.348393	0.491187	neither	-0.189121	0.749748	neither	0.962788	0.0385858	enriched	-0.09	0.89	neither	-0.39	0.02	depleted
NM_006012	CLPP	488.434	195.307	0.399863	8.68848e-05	WT_SG_depleted	123.878	68.8068	0.555441	0.0749814	OGcon_neither	158.592	69.5151	0.438326	0.0149155	OG_neither	115.259	55.42	0.480828	0.0531076	SOGcon_neither	85.8239	52.1822	0.608014	0.316383	SOG_neither	1346	44.4086	0.329	5e-05	depleted	2.86522	NM_017393	-2.46753	-0.918036	0.0473893	depleted	-1.31501	0.00685339	depleted	-1.06708	0.0308906	depleted	0.43	0.14	neither	0.04	0.92	neither
NM_006136	CAPZA2	497.346	156.778	0.31523	1.16241e-06	WT_SG_depleted	201.01	98.1998	0.488532	0.00405735	OGcon_neither	227.433	201.939	0.887907	0.773839	OG_neither	111.238	50.5046	0.454024	0.024433	SOGcon_neither	98.4613	46.3316	0.470557	0.0891109	SOG_neither	5182	777.461	0.537	0.03605	Neither	1.95154	NM_007604	-1.90402	-0.165755	0.746268	neither	-0.725948	0.100378	neither	-0.0228754	0.96807	neither	-0.2	0.64	neither	-0.57	0	depleted
NM_006214	PHYH	112.591	41.7317	0.37065	0.014058	WT_SG_depleted	38.9987	14.3086	0.366899	0.123094	OGcon_neither	31.4262	19.3312	0.615129	NA	OG_neither	17.4542	8.32023	0.476689	NA	SOGcon_neither	21.8853	13.5672	0.619921	NA	SOG_neither	1829	5.93693	0.401	5e-05	depleted	3.01299	NA	NA	NA	NA	NA	NA	NA	NA	NA	NA	NA	0.17	0.78	neither	-0.16	0.73	neither
NM_006292	TSG101	460.012	208.88	0.454075	0.000961856	WT_SG_depleted	186.732	82.1254	0.439803	0.00149542	OGcon_depleted	200.781	141.457	0.704533	0.312846	OG_neither	75.0839	19.9307	0.265445	0.00322829	SOGcon_depleted	94.6765	36.6123	0.386709	0.0341271	SOG_depleted	2101	51.1909	0.931	0.50825	Neither	2.84858	NM_021884	-2.34095	-0.507482	0.0903135	neither	-0.731344	0.018112	depleted	-0.253481	0.479462	neither	0.48	0.17	neither	-0.56	0.01	depleted
NM_006303	AIMP2	311.375	127.483	0.409418	0.000771939	WT_SG_depleted	78.0196	41.16	0.52756	0.143747	OGcon_neither	71.9995	68.1331	0.946299	0.924168	OG_neither	98.4788	52.4039	0.532133	0.111551	SOGcon_neither	52.0076	27.26	0.524154	0.301287	SOG_neither	1225	93.3242	0.508	5e-05	Neither	1.39229	NA	NA	NA	NA	NA	NA	NA	NA	NA	NA	NA	-0.24	0.61	neither	-0.19	0.7	neither
NM_006345	SLC30A9	397.262	173.872	0.437676	0.000847277	WT_SG_depleted	201.897	123.881	0.613586	0.0585435	OGcon_neither	167.55	114.289	0.682118	0.283796	OG_neither	74.941	42.5333	0.567557	0.220242	SOGcon_neither	85.4156	37.3882	0.437721	0.0787212	SOG_neither	6218	114.386	0.721	0.0061	Neither	0.315098	NA	NA	NA	NA	NA	NA	NA	NA	NA	NA	NA	-0.36	0.25	neither	-0.51	0	depleted
NM_006349	ZNHIT1	457.151	192.201	0.420434	0.000377729	WT_SG_depleted	113.994	64.2902	0.56398	0.10762	OGcon_neither	128.167	75.0218	0.585344	0.152462	OG_neither	67.4693	42.4935	0.629819	0.358696	SOGcon_neither	98.2993	58.1165	0.59122	0.258357	SOG_neither	3958	135.85	0.257	5e-05	depleted	3.40209	NA	NA	NA	NA	NA	NA	NA	NA	NA	NA	NA	-0.45	0.28	neither	-0.74	0	depleted
NM_006367	CAP1	1357.25	480.259	0.353847	1.13107e-07	WT_SG_depleted	472.599	234.994	0.497237	1.17338e-05	OGcon_neither	545.349	499.709	0.916311	0.816985	OG_neither	252.627	119.978	0.474919	0.00148529	SOGcon_neither	230.48	119.933	0.520363	0.040931	SOG_neither	3105	537.91	0.763	0.02255	Neither	2.55405	NA	NA	NA	NA	NA	NA	NA	NA	NA	NA	NA	0.73	0.01	enriched	0.13	0.48	neither
NM_006499	LGALS8	353.103	146.824	0.415809	0.00218583	WT_SG_depleted	148.73	122.298	0.822284	0.636497	OGcon_neither	161.483	164.961	1.02154	0.960039	OG_neither	61.0185	25.195	0.412907	0.0868658	SOGcon_neither	85.9924	86.2571	1.00308	0.968575	SOG_neither	NA	NA	NA	NA	NA	NA	NA	NA	NA	NA	NA	NA	NA	NA	NA	NA	NA	-1.04	0.01	depleted	-0.75	0.08	neither
NM_006520	DYNLT3	143.057	38.0302	0.265839	0.00244588	WT_SG_depleted	59.1609	33.72	0.56997	0.270787	OGcon_neither	67.5643	46.3343	0.685781	0.5336	OG_neither	28.233	9.48176	0.33584	0.174661	SOGcon_neither	44.3215	18.6836	0.421548	0.193532	SOG_neither	2217	11.6149	0.428	0.00195	depleted	1.18631	NM_025975	-2.24781	0.637624	0.431451	neither	-0.902366	0.280488	neither	1.04961	0.186488	neither	-0.86	0.06	neither	-0.74	0.01	depleted
NM_006578	GNB5	330.032	146.006	0.442399	0.00185945	WT_SG_depleted	91.0815	57.6161	0.632578	0.282392	OGcon_neither	97.76	75.1594	0.768815	0.598084	OG_neither	38.2973	20.7432	0.541638	0.35939	SOGcon_neither	47.6072	34.7881	0.730732	0.657365	SOG_neither	8906	172.135	0.525	5e-05	Neither	1.88548	NA	NA	NA	NA	NA	NA	NA	NA	NA	NA	NA	0.22	0.68	neither	0.27	0.65	neither
NM_006578	GNB5	330.032	146.006	0.442399	0.00185945	WT_SG_depleted	91.0815	57.6161	0.632578	0.282392	OGcon_neither	97.76	75.1594	0.768815	0.598084	OG_neither	38.2973	20.7432	0.541638	0.35939	SOGcon_neither	47.6072	34.7881	0.730732	0.657365	SOG_neither	8906	172.135	0.525	5e-05	Neither	2.6031	NA	NA	NA	NA	NA	NA	NA	NA	NA	NA	NA	0.22	0.68	neither	0.27	0.65	neither
NM_006606	RBBP9	151.188	60.2826	0.398725	0.00828801	WT_SG_depleted	48.0936	30.3805	0.631696	0.467668	OGcon_neither	26.9909	30.4747	1.12907	NA	OG_neither	32.6425	7.85659	0.240686	0.0563434	SOGcon_neither	23.0518	6.38513	0.27699	NA	SOG_neither	3861	28.3706	0.505	5e-05	Neither	4.96754	NM_015754	-1.76613	-0.0924069	0.900282	neither	-0.849271	0.130683	neither	-0.444273	0.47287	neither	-0.88	0	depleted	-0.36	0.2	neither
NM_006708	GLO1	2153.92	709.796	0.329537	6.71827e-09	WT_SG_depleted	647.234	220.104	0.340068	1.67634e-14	OGcon_depleted	508.295	412.781	0.812089	0.46572	OG_neither	398.12	102.016	0.256245	1.3291e-12	SOGcon_depleted	280.459	135.273	0.482326	0.0126394	SOG_neither	2012	94.4634	0.422	5e-05	depleted	1.94779	NM_001113560	-2.48489	-0.546131	0.0613672	neither	-1.10972	0.000152002	depleted	-0.573826	0.0677298	neither	-0.56	0.09	neither	-0.28	0.05	neither
NM_006713	SUB1	865.308	346.176	0.400061	9.00068e-05	WT_SG_depleted	351.56	171.092	0.486667	0.000106497	OGcon_neither	355.136	233.115	0.656413	0.122144	OG_neither	200.244	80.3058	0.401039	0.000459252	SOGcon_depleted	210.48	79.0751	0.375689	0.00160962	SOG_depleted	4273	518.093	0.498	5e-05	depleted	1.77798	NM_011294	-1.7579	-0.526006	0.0444736	depleted	-1.05135	4.5244e-05	depleted	-1.27561	5.83477e-07	depleted	-0.84	0.03	depleted	-0.63	0	depleted
NM_006716	DBF4	288.912	122.45	0.423832	0.00217329	WT_SG_depleted	74.5238	35.2863	0.473491	0.0862277	OGcon_neither	54.7897	27.3539	0.499253	0.194541	OG_neither	50.5663	22.6027	0.446991	0.147908	SOGcon_neither	32.8572	11.0508	0.336329	NA	SOG_neither	3907	91.8653	0.748	0.021	Neither	0.194668	NM_001190717	-2.21104	1.8221	0.000318152	enriched	1.32596	0.0191045	enriched	2.06655	0.000159066	enriched	-0.81	0.04	depleted	-0.62	0	depleted
NM_006759	UGP2	497.402	222.3	0.446922	0.000638426	WT_SG_depleted	161.573	62.1254	0.384504	0.000528669	OGcon_depleted	203.773	109.044	0.535123	0.036641	OG_neither	79.5954	26.7803	0.336455	0.010199	SOGcon_depleted	93.5035	53.1466	0.568391	0.2384	SOG_neither	4397	219.204	0.704	0.00185	Neither	1.5571	NA	NA	NA	NA	NA	NA	NA	NA	NA	NA	NA	0.11	0.81	neither	-0.09	0.82	neither
NM_006823	PKIA	57.8861	17.2473	0.297953	0.023953	WT_SG_depleted	25.9262	11.5651	0.446076	NA	OGcon_neither	13.517	4.79158	0.354485	NA	OG_neither	4.30741	6.38597	1.48255	NA	SOGcon_neither	13.104	6.40607	0.488865	NA	SOG_neither	NA	NA	NA	NA	NA	NA	NM_008862	-1.21772	1.06067	0.0398517	enriched	-0.0198419	0.977962	neither	1.95259	0.000333925	enriched	-1.14	0	depleted	-1.05	0.01	depleted
NM_006826	YWHAQ	1344.28	411.63	0.306208	3.20441e-09	WT_SG_depleted	469.576	233.403	0.49705	1.25099e-05	OGcon_neither	471.629	533.327	1.13082	0.705954	OG_neither	315.299	122.919	0.389848	1.30271e-05	SOGcon_depleted	239.345	103.902	0.434111	0.00518004	SOG_depleted	2216	612.578	0.497	5e-05	depleted	1.76656	NM_011739	-1.9291	-0.890743	3.92266e-07	depleted	-1.62411	3.49551e-19	depleted	-0.977885	2.1573e-07	depleted	-0.48	0.18	neither	-0.04	0.82	neither
NM_006835	CCNI	920.503	372.274	0.404425	5.5446e-05	WT_SG_depleted	463.253	236.567	0.510666	4.41003e-05	OGcon_neither	534.67	406.512	0.760304	0.297595	OG_neither	256.975	102.943	0.400597	7.2097e-05	SOGcon_depleted	357.715	136.06	0.380357	0.000122723	SOG_depleted	2772	173.73	0.498	5e-05	depleted	0.433717	NM_017367	-3.42373	-0.170291	0.609939	neither	-0.427406	0.164675	neither	-0.399686	0.188398	neither	-0.45	0.03	depleted	-0.59	0	depleted
NM_006855	KDELR3	171.621	65.6198	0.382354	0.00280516	WT_SG_depleted	68.3331	22.7312	0.332654	0.0159873	OGcon_depleted	31.6389	46.2587	1.46208	0.567711	OG_neither	30.009	12.7321	0.424276	0.279176	SOGcon_neither	34.0755	22.8985	0.671993	NA	SOG_neither	1728	26.5853	0.343	0.0623	Neither	2.77093	NM_134090	-3.12125	-0.937165	0.0445434	depleted	-1.05248	0.0373105	depleted	-0.87882	0.0847746	neither	-0.33	0.52	neither	-0.05	0.94	neither
NM_006963	ZNF22	133.573	40.0961	0.300181	0.00131386	WT_SG_depleted	54.9204	27.8389	0.506896	0.191053	OGcon_neither	55.5961	50.6723	0.911435	0.908165	OG_neither	25.8037	9.32722	0.361468	0.250487	SOGcon_neither	18.1136	5.54634	0.306199	NA	SOG_neither	NA	NA	NA	NA	NA	NA	NA	NA	NA	NA	NA	NA	NA	NA	NA	NA	NA	-0.98	0.02	depleted	-0.31	0.52	neither
NM_007006	NUDT21	1327.11	522.449	0.393674	6.78109e-06	WT_SG_depleted	383.897	270.292	0.704075	0.105248	OGcon_neither	412.344	451.149	1.09411	0.782953	OG_neither	243.053	162.546	0.668767	0.128206	SOGcon_neither	133.463	90.5558	0.678506	0.379525	SOG_neither	4436	729.651	0.478	5e-05	depleted	1.62388	NM_026623	-2.68066	-0.312907	0.453866	neither	-0.867817	0.0263308	depleted	-0.734058	0.0622387	neither	-0.55	0.01	depleted	-0.04	0.85	neither
NM_007176	ERG28	241.921	97.2583	0.402025	0.00136996	WT_SG_depleted	79.9592	38.6037	0.482792	0.0860221	OGcon_neither	53.0267	51.1123	0.963897	0.988133	OG_neither	39.0117	11.4957	0.294674	0.354515	SOGcon_neither	49.9273	24.6389	0.493495	0.312597	SOG_neither	NA	NA	NA	NA	NA	NA	NA	NA	NA	NA	NA	NA	NA	NA	NA	NA	NA	NA	NA	neither	NA	NA	neither
NM_007178	STRAP	1196.08	537.062	0.44902	8.79339e-05	WT_SG_depleted	305.646	153.277	0.501485	0.000459332	OGcon_neither	384.162	310.454	0.808132	0.494425	OG_neither	274.532	109.175	0.397677	4.74274e-05	SOGcon_depleted	183.767	74.0843	0.403143	0.00561857	SOG_depleted	1866	137.836	0.536	5e-05	Neither	1.89577	NM_011499	-3.08436	-0.403686	0.182651	neither	-0.812784	0.00625303	depleted	0.162131	0.657976	neither	0.05	0.9	neither	-0.06	0.75	neither
NM_007198	PLPBP	497.925	167.994	0.337388	4.88679e-06	WT_SG_depleted	128.173	67.0288	0.522954	0.046109	OGcon_neither	206.785	137.229	0.663634	0.201744	OG_neither	90.068	45.5144	0.505334	0.0874911	SOGcon_neither	63.3942	34.4001	0.542638	0.280941	SOG_neither	NA	NA	NA	NA	NA	NA	NA	NA	NA	NA	NA	NA	NA	NA	NA	NA	NA	NA	NA	neither	NA	NA	neither
NM_007212	RNF2	205.834	89.2864	0.433778	0.00713416	WT_SG_depleted	84.5938	48.6049	0.574568	0.223476	OGcon_neither	103.403	123.267	1.1921	0.713768	OG_neither	48.9944	20.4341	0.417071	0.130663	SOGcon_neither	40.122	25.8657	0.644675	0.574219	SOG_neither	3606	75.7188	0.875	0.2249	Neither	0.757307	NM_011277	-2.26632	0.864066	0.179667	neither	0.290935	0.724564	neither	0.745376	0.288273	neither	-0.34	0.33	neither	-0.36	0.1	neither
NM_007280	OIP5	172.449	59.1174	0.342811	0.000873686	WT_SG_depleted	29.871	13.1339	0.439686	NA	OGcon_neither	33.0821	14.4504	0.436803	NA	OG_neither	32.3771	9.63631	0.297627	0.0994096	SOGcon_neither	12.6244	5.54634	0.439335	NA	SOG_neither	1236	20.0244	0.279	0.00295	depleted	1.71756	NM_001042653	-2.68591	-0.349336	0.330677	neither	-0.817172	0.0159841	depleted	-0.0409779	0.934805	neither	-0.18	0.81	neither	0.23	0.77	neither
NM_012095	AP3M1	416.357	172.999	0.415506	0.0010911	WT_SG_depleted	138.057	63.2953	0.458471	0.0106448	OGcon_neither	204.453	149.39	0.730683	0.379521	OG_neither	75.2063	54.9563	0.73074	0.544618	SOGcon_neither	87.7941	41.2361	0.469691	0.131345	SOG_neither	5124	92.396	0.743	0.0009	Neither	2.11093	NA	NA	NA	NA	NA	NA	NA	NA	NA	NA	NA	-0.13	0.65	neither	-0.23	0.31	neither
NM_012437	SNAPIN	185.699	77.862	0.419291	0.00629406	WT_SG_depleted	55.0081	20.3891	0.370657	0.0528466	OGcon_neither	67.7339	33.2659	0.491126	0.159599	OG_neither	43.7887	13.2754	0.30317	0.0503281	SOGcon_neither	41.1589	18.2328	0.442986	NA	SOG_neither	1205	23.7373	0.319	5e-05	depleted	1.14506	NM_133854	-2.11769	0.154616	0.689102	neither	-0.0572096	0.896791	neither	0.64216	0.0519761	neither	-0.63	0.29	neither	-0.2	0.6	neither
NM_013238	DNAJC15	160.811	64.7189	0.402453	0.00821529	WT_SG_depleted	67.3463	20.3793	0.302605	0.0157138	OGcon_depleted	59.6907	39.6935	0.664987	0.489079	OG_neither	33.6836	13.8936	0.412474	0.218636	SOGcon_neither	40.2063	13.9761	0.34761	NA	SOG_neither	NA	NA	NA	NA	NA	NA	NM_025384	-2.52279	-0.965907	0.0225201	depleted	-1.54273	0.000376996	depleted	-1.5188	0.000443097	depleted	-3.54	NA	neither	-0.79	NA	neither
NM_013326	RMC1	297.024	129.201	0.434985	0.00190806	WT_SG_depleted	110.805	62.3298	0.562516	0.108784	OGcon_neither	89.8641	107.449	1.19568	0.727702	OG_neither	59.3649	32.9718	0.55541	0.258406	SOGcon_neither	62.9794	35.4064	0.56219	0.312366	SOG_neither	NA	NA	NA	NA	NA	NA	NA	NA	NA	NA	NA	NA	NA	NA	NA	NA	NA	NA	NA	neither	NA	NA	neither
NM_013402	FADS1	662.25	301.757	0.455654	0.000479568	WT_SG_depleted	137.05	94.459	0.689232	0.281368	OGcon_neither	47.2137	80.9202	1.71392	0.258971	OG_neither	86.2709	45.2403	0.524398	0.113583	SOGcon_neither	49.9338	46.6777	0.934792	0.944493	SOG_neither	4525	303.338	0.707	0.29335	Neither	0.823278	NM_146094	-2.77122	-0.644374	0.00838495	depleted	-1.00741	6.49087e-05	depleted	-0.743727	0.0042498	depleted	-0.33	0.2	neither	-0.21	0.33	neither
NM_013943	CLIC4	608.218	206.648	0.33976	2.76241e-06	WT_SG_depleted	469.124	289.531	0.617174	0.00331688	OGcon_neither	705.533	770.807	1.09252	0.786731	OG_neither	158.456	90.5205	0.571266	0.0598584	SOGcon_neither	184.687	151.87	0.822309	0.638033	SOG_neither	4346	604.368	0.625	0.00535	Neither	2.94484	NM_013885	-2.06295	0.142312	0.666496	neither	0.197108	0.562015	neither	0.721713	0.00965947	enriched	-0.39	0.1	neither	-0.52	0	depleted
NM_014034	ASF1A	171.294	52.5874	0.307001	0.00150022	WT_SG_depleted	119.319	62.7165	0.52562	0.0619123	OGcon_neither	92.688	79.8754	0.861766	0.774983	OG_neither	52.5057	15.8279	0.301451	0.0385377	SOGcon_depleted	72.5061	28.6333	0.394909	0.0840931	SOG_neither	2362	25.656	0.484	0.0092	depleted	1.61489	NM_025541	-2.51499	-0.112602	0.855638	neither	-0.444359	0.406646	neither	-0.182877	0.758015	neither	-1.02	0.01	depleted	-0.94	0	depleted
NM_014051	TMEM14A	499	181.22	0.363166	1.24115e-05	WT_SG_depleted	138.298	52.7104	0.381135	0.00196579	OGcon_depleted	96.1055	59.4027	0.618099	0.351784	OG_neither	110.196	45.7438	0.415111	0.0133025	SOGcon_depleted	117.878	38.7197	0.328474	0.020294	SOG_depleted	992	23.9667	0.167	5e-05	depleted	0.812165	NA	NA	NA	NA	NA	NA	NA	NA	NA	NA	NA	-0.19	0.78	neither	-0.2	0.72	neither
NM_014056	HIGD1A	266.89	74.7291	0.28	2.04528e-05	WT_SG_depleted	207.902	50.5677	0.243228	1.17454e-08	OGcon_depleted	155.945	95.9134	0.615046	0.191943	OG_neither	82.3514	25.7383	0.312542	0.00606203	SOGcon_depleted	91.015	45.8599	0.503872	0.165091	SOG_neither	1373	33.9131	0.295	5e-05	depleted	2.06719	NM_019814	-2.85355	-0.606713	0.334414	neither	-1.01723	0.10984	neither	-0.66039	0.315025	neither	-1.64	0	depleted	-1.24	0	depleted
NM_014060	MCTS1	203.835	82.4921	0.404701	0.00446217	WT_SG_depleted	117.359	20.7733	0.177007	9.27503e-07	OGcon_depleted	101.111	72.217	0.714237	0.486942	OG_neither	56.8948	15.4041	0.270747	0.0128965	SOGcon_depleted	49.1237	28.9166	0.588649	0.426695	SOG_neither	1130	16.3929	0.207	5e-05	depleted	2.31091	NM_026902	-2.21954	-0.57086	0.0898591	neither	-1.31739	2.36995e-05	depleted	-1.19937	0.000251544	depleted	-0.88	0.01	depleted	-1.08	0	depleted
NM_014078	MRPL13	664.124	217.322	0.327232	1.67599e-06	WT_SG_depleted	190.053	55.6607	0.29287	2.03457e-06	OGcon_depleted	178.245	114.138	0.640343	0.18272	OG_neither	127.692	33.2061	0.260049	6.52881e-05	SOGcon_depleted	75.6038	28.8957	0.382198	0.0527013	SOG_neither	2367	97.5843	0.219	5e-05	depleted	1.33582	NM_026759	-2.0905	-0.771724	0.023818	depleted	-1.39742	6.13489e-05	depleted	-1.16574	0.000986085	depleted	-0.75	0.12	neither	-0.82	0	depleted
NM_014142	NUDT5	593.866	258.722	0.435657	0.000233357	WT_SG_depleted	132.403	75.6435	0.571311	0.0836568	OGcon_neither	152.868	90.5926	0.592619	0.150053	OG_neither	104.991	64.3632	0.613036	0.193194	SOGcon_neither	75.1307	42.9555	0.571744	0.28954	SOG_neither	3433	130.471	0.406	5e-05	depleted	1.40656	NA	NA	NA	NA	NA	NA	NA	NA	NA	NA	NA	-0.39	0.2	neither	-0.21	0.38	neither
NM_014160	MKRN2	326.86	137.035	0.419247	0.000813497	WT_SG_depleted	117.106	75.2667	0.642723	0.219619	OGcon_neither	123.837	128.272	1.03581	0.960039	OG_neither	65.2851	43.2312	0.662191	0.418241	SOGcon_neither	44.7363	19.5434	0.436857	0.213838	SOG_neither	2848	43.3181	0.693	0.09925	Neither	0.892585	NM_023290	-2.56522	-0.235877	0.508724	neither	-0.251532	0.510776	neither	-0.165561	0.673386	neither	-0.06	0.88	neither	0.01	0.97	neither
NM_014171	CRIPT	164.447	66.3545	0.4035	0.00624168	WT_SG_depleted	67.9823	23.3149	0.342956	0.018972	OGcon_depleted	75.7549	48.4587	0.639677	0.377718	OG_neither	41.6656	12.9265	0.310244	0.0649626	SOGcon_neither	49.0395	14.8568	0.302955	0.0629936	SOG_neither	1953	12.4836	0.279	0.0031	depleted	1.61036	NM_019936	-1.48641	-0.630882	0.211895	neither	-0.49642	0.382191	neither	-0.388919	0.49204	neither	-0.84	0.1	neither	-0.91	0.06	neither
NM_014175	MRPL15	306.511	131.101	0.427721	0.00162641	WT_SG_depleted	85.701	25.0807	0.292654	0.00229454	OGcon_depleted	69.6651	54.3843	0.780653	0.706938	OG_neither	74.6961	25.2348	0.337833	0.0135743	SOGcon_depleted	41.308	14.1017	0.34138	NA	SOG_neither	1147	43.1169	0.497	5e-05	depleted	0.886217	NM_001177658	-2.2448	-0.986474	0.0132309	depleted	-1.68769	3.80159e-05	depleted	-1.17305	0.00564499	depleted	-0.2	0.67	neither	-0.37	0.16	neither
NM_014294	TRAM1	1033.11	403.089	0.390172	5.02198e-06	WT_SG_depleted	505.352	248.684	0.492101	7.11218e-06	OGcon_neither	397.189	338.701	0.852745	0.623094	OG_neither	230.947	76.3226	0.330476	1.59649e-05	SOGcon_depleted	292.208	153.935	0.5268	0.0419225	SOG_neither	3394	223.57	0.529	5e-05	Neither	0.824042	NA	NA	NA	NA	NA	NA	NA	NA	NA	NA	NA	-0.96	0	depleted	-0.68	0	depleted
NM_014313	TMEM50A	519.383	227.139	0.437325	0.000382613	WT_SG_depleted	168.367	71.937	0.427263	0.00215059	OGcon_depleted	100.178	118.222	1.18012	0.784594	OG_neither	92.1707	31.5411	0.342203	0.00631604	SOGcon_depleted	141.117	69.8275	0.494819	0.0710546	SOG_neither	2683	80.0312	0.514	5e-05	Neither	2.97845	NM_027935	-2.17543	-0.43823	0.39525	neither	-1.35034	0.00449177	depleted	-0.888902	0.0727518	neither	-1	0.01	depleted	-0.62	0	depleted
NM_014342	MTCH2	697.367	259.11	0.371554	4.9768e-06	WT_SG_depleted	233.149	97.2098	0.416943	0.000108277	OGcon_depleted	178.139	123.673	0.694247	0.302103	OG_neither	133.489	46.9053	0.351379	0.00107197	SOGcon_depleted	108.325	42.4209	0.391608	0.0218443	SOG_depleted	2587	295.697	0.393	5e-05	depleted	0.846804	NA	NA	NA	NA	NA	NA	NA	NA	NA	NA	NA	-0.2	0.55	neither	-0.27	0.17	neither
NM_014473	DIMT1	317.293	119.803	0.377577	0.000619377	WT_SG_depleted	48.0282	26.0633	0.542668	0.306637	OGcon_neither	34.4182	31.8083	0.924172	NA	OG_neither	51.3829	22.9117	0.445902	0.148353	SOGcon_neither	27.53	17.5825	0.638668	NA	SOG_neither	2859	102.921	0.289	5e-05	depleted	0.926716	NM_025447	-1.87489	-0.274873	0.482773	neither	-0.415753	0.286719	neither	-0.258121	0.556602	neither	-0.65	0.08	neither	-0.66	0	depleted
NM_014547	TMOD3	798.188	348.897	0.437111	0.000121986	WT_SG_depleted	302.665	217.99	0.720236	0.148969	OGcon_neither	318.422	386.266	1.21307	0.540503	OG_neither	200.162	105.032	0.524735	0.0125861	SOGcon_neither	145.382	108.684	0.747577	0.50336	SOG_neither	8255	313.046	0.534	0.01545	Neither	3.09705	NM_016963	-1.75815	-0.158342	0.796739	neither	-0.668938	0.204283	neither	-0.237809	0.691525	neither	-0.09	0.81	neither	-0.47	0.04	depleted
NM_014637	MTFR1	387.368	164.071	0.423553	0.000610347	WT_SG_depleted	132.228	63.3247	0.478906	0.0244118	OGcon_neither	112.634	76.2662	0.677115	0.355805	OG_neither	64.4072	36.1075	0.560612	0.251903	SOGcon_neither	61.5343	36.0777	0.586303	0.367784	SOG_neither	2640	68.5344	0.596	0.00445	Neither	0.485079	NA	NA	NA	NA	NA	NA	NA	NA	NA	NA	NA	-0.29	0.41	neither	-0.27	0.32	neither
NM_015423	AASDHPPT	511.218	212.499	0.415672	0.000387842	WT_SG_depleted	131.998	76.2517	0.577675	0.0907039	OGcon_neither	157.07	110.893	0.706011	0.399348	OG_neither	107.849	49.8067	0.46182	0.0298071	SOGcon_neither	72.4542	34.8091	0.480428	0.156232	SOG_neither	5145	152.606	0.531	5e-05	Neither	1.20556	NA	NA	NA	NA	NA	NA	NA	NA	NA	NA	NA	-0.68	0.03	depleted	-0.36	0.1	neither
NM_015646	RAP1B	87.214	33.8982	0.388678	0.0284179	WT_SG_depleted	34.7803	13.1265	0.377411	0.168014	OGcon_neither	61.2395	29.3543	0.479336	0.167782	OG_neither	25.0484	8.36008	0.333757	0.195706	SOGcon_neither	21.1271	12.3404	0.584103	NA	SOG_neither	13438	207.617	0.404	5e-05	depleted	2.62401	NM_024457	-1.99087	0.272556	0.496017	neither	0.233561	0.597233	neither	1.06963	0.00256942	enriched	-0.58	0.11	neither	-0.41	0.03	depleted
NM_015702	MMADHC	711.965	314.734	0.442065	0.00027483	WT_SG_depleted	291.335	118.18	0.40565	7.89025e-06	OGcon_depleted	352.331	204.847	0.581404	0.0323358	OG_neither	180.646	76.168	0.421642	0.00246535	SOGcon_depleted	188.524	81.7799	0.433792	0.0146575	SOG_depleted	1726	134.069	0.238	5e-05	depleted	0.94483	NM_133839	-2.23033	-0.677651	0.00386374	depleted	-1.13767	2.08603e-06	depleted	-0.572231	0.0273572	depleted	-0.64	0.11	neither	-0.68	0	depleted
NM_015920	RPS27L	387.928	143.039	0.368725	0.000311815	WT_SG_depleted	92.6377	38.2097	0.412463	0.0209055	OGcon_depleted	104.381	45.3787	0.434741	0.0460561	OG_neither	103.623	26.0474	0.251366	0.000302488	SOGcon_depleted	105.61	29.6926	0.281154	0.0040428	SOG_depleted	6434	645.497	0.201	5e-05	depleted	3.92832	NA	NA	NA	NA	NA	NA	NA	NA	NA	NA	NA	-2.05	0	depleted	-1.25	0	depleted
NM_015954	DERA	205.927	46.9029	0.227764	1.77075e-06	WT_SG_depleted	65.9877	16.4586	0.249419	0.00426347	OGcon_depleted	41.548	32.9015	0.791893	0.764149	OG_neither	42.8292	3.09579	0.0722822	0.00107197	SOGcon_depleted	22.3714	4.25675	0.190277	NA	SOG_neither	1705	52.6316	0.152	5e-05	depleted	1.47399	NM_172733	-1.926	-1.15521	7.66087e-06	depleted	-0.972833	0.000285074	depleted	-1.36198	3.86797e-07	depleted	-0.21	0.64	neither	-0.55	0.08	neither
NM_015975	TAF9B	123.88	44.3388	0.357917	0.0155424	WT_SG_depleted	65.5388	44.497	0.678942	0.468139	OGcon_neither	53.4105	41.6047	0.778961	0.721587	OG_neither	32.7446	17.144	0.523566	0.382089	SOGcon_neither	31.7619	19.5434	0.615308	NA	SOG_neither	NA	NA	NA	NA	NA	NA	NM_001001176	-1.66409	0.324967	0.716697	neither	-0.562269	0.497098	neither	0.0185264	0.986083	neither	-0.45	0.12	neither	-0.57	0	depleted
NM_016021	UBE2J1	350.252	116.682	0.333138	9.67309e-05	WT_SG_depleted	124.469	60.1725	0.483432	0.0261653	OGcon_neither	126.658	69.9414	0.552205	0.122924	OG_neither	131.489	65.4801	0.49799	0.030436	SOGcon_neither	101.877	52.8424	0.51869	0.146881	SOG_neither	4290	27.057	0.628	5e-05	Neither	1.22687	NM_019586	-2.35134	0.0964276	0.739434	neither	-0.155474	0.590723	neither	0.634931	0.00851571	enriched	-0.71	0.01	depleted	-0.2	0.41	neither
NM_016025	METTL9	324.17	136.841	0.422128	0.00105408	WT_SG_depleted	89.8539	58.5914	0.652074	0.319545	OGcon_neither	88.1902	54.8727	0.622208	0.314106	OG_neither	63.0394	23.7243	0.376341	0.0450295	SOGcon_depleted	57.6458	34.6206	0.600574	0.395871	SOG_neither	5603	386.36	0.49	5e-05	depleted	0.274443	NA	NA	NA	NA	NA	NA	NA	NA	NA	NA	NA	-0.9	0	depleted	-0.4	0.03	depleted
NM_016027	LACTB2	181.218	60.3102	0.332804	0.000708416	WT_SG_depleted	52.7726	28.4226	0.538587	0.269561	OGcon_neither	38.175	36.2839	0.950463	0.969823	OG_neither	31.091	17.4929	0.562636	0.488946	SOGcon_neither	24.7628	12.7703	0.515704	NA	SOG_neither	1508	11.3522	0.444	5e-05	depleted	2.1714	NM_145381	-2.24204	0.279543	0.602958	neither	-0.305869	0.583911	neither	-0.666034	0.187512	neither	-0.06	0.94	neither	-0.55	0.28	neither
NM_016058	TPRKB	253.325	80.2324	0.316717	4.29522e-05	WT_SG_depleted	67.0727	18.616	0.277549	0.00597166	OGcon_depleted	43.3304	20.816	0.480401	NA	OG_neither	59.5895	14.088	0.236418	0.00576092	SOGcon_depleted	NA	NA	NA	NA	NA	819	33.0696	0.254	5e-05	depleted	1.42936	NA	NA	NA	NA	NA	NA	NA	NA	NA	NA	NA	-0.99	0.03	depleted	-0.94	0.01	depleted
NM_016059	PPIL1	466.892	137.493	0.294485	3.38878e-07	WT_SG_depleted	138.506	45.6595	0.329656	0.000337201	OGcon_depleted	132.454	115.369	0.871011	0.772282	OG_neither	68.6534	24.5369	0.357403	0.0267505	SOGcon_depleted	50.3032	25.1735	0.500435	0.264709	SOG_neither	1739	39.6909	0.331	5e-05	depleted	1.61063	NM_026845	-2.4048	-0.196175	0.736288	neither	-0.370012	0.524964	neither	-0.0433321	0.947038	neither	-0.51	0.16	neither	-0.62	0	depleted
NM_016062	CIAO2B	573.044	209.781	0.366081	7.9441e-06	WT_SG_depleted	131.263	58.6012	0.44644	0.0100408	OGcon_neither	137.505	84.9346	0.617685	0.226766	OG_neither	75.4309	48.1067	0.637758	0.341295	SOGcon_neither	83.6334	49.215	0.588461	0.289487	SOG_neither	NA	NA	NA	NA	NA	NA	NA	NA	NA	NA	NA	NA	NA	NA	NA	NA	NA	NA	NA	neither	NA	NA	neither
NM_016067	MRPS18C	120.244	45.461	0.378074	0.0115846	WT_SG_depleted	52.1915	19.7956	0.379288	0.109395	OGcon_neither	50.7994	25.2432	0.496919	0.21997	OG_neither	36.5008	8.51463	0.233272	0.0368319	SOGcon_depleted	29.228	22.5105	0.770171	NA	SOG_neither	2482	128.553	0.197	5e-05	depleted	1.0802	NM_026826	-2.14277	-1.10761	0.0218902	depleted	-1.71056	0.00069621	depleted	-1.74148	0.000501921	depleted	-0.38	0.58	neither	-0.19	0.85	neither
NM_016097	IER3IP1	400.932	169.811	0.42354	0.00054692	WT_SG_depleted	112.066	61.3545	0.547487	0.100761	OGcon_neither	93.9824	71.3234	0.758902	0.572328	OG_neither	92.681	30.3795	0.327786	0.00490759	SOGcon_depleted	97.6188	45.0839	0.461836	0.0875038	SOG_neither	3689	55.4309	0.39	5e-05	depleted	2.92824	NM_025409	-1.97129	0.326986	0.378497	neither	-0.000375367	0.999376	neither	0.818199	0.0207236	enriched	-1.27	0.01	depleted	-0.51	0.15	neither
NM_016097	IER3IP1	400.932	169.811	0.42354	0.00054692	WT_SG_depleted	112.066	61.3545	0.547487	0.100761	OGcon_neither	93.9824	71.3234	0.758902	0.572328	OG_neither	92.681	30.3795	0.327786	0.00490759	SOGcon_depleted	97.6188	45.0839	0.461836	0.0875038	SOG_neither	1443	14.4848	0.084	0.00545	depleted	2.92824	NM_025409	-1.97129	0.326986	0.378497	neither	-0.000375367	0.999376	neither	0.818199	0.0207236	enriched	-1.27	0.01	depleted	-0.51	0.15	neither
NM_016098	MPC1	134.78	50.4107	0.374024	0.0127905	WT_SG_depleted	48.0059	21.5663	0.449243	0.148153	OGcon_neither	47.8073	30.124	0.630112	0.402388	OG_neither	NA	NA	NA	NA	NA	19.8893	8.08364	0.406432	NA	SOG_neither	1192	10.1284	0.218	5e-05	depleted	0.934687	NM_018819	-2.01814	-0.865367	0.0361597	depleted	-1.11123	0.0105287	depleted	-0.907907	0.0396458	depleted	-0.78	0.05	depleted	-0.57	0.05	neither
NM_016156	MTMR2	315.126	122.505	0.38875	0.000575369	WT_SG_depleted	137.607	78.9952	0.574063	0.0937528	OGcon_neither	155.985	117.823	0.755344	0.478902	OG_neither	70.4294	26.511	0.37642	0.0324129	SOGcon_depleted	80.1857	34.4629	0.429789	0.0972515	SOG_neither	4681	103.277	0.948	0.5629	Neither	0.780467	NM_023858	-2.38824	0.503768	0.207024	neither	0.371206	0.419215	neither	0.885349	0.027027	enriched	-0.25	0.46	neither	-0.49	0	depleted
NM_016230	CYB5R4	230.926	95.4289	0.413245	0.00376621	WT_SG_depleted	61.5718	33.1314	0.538094	0.20769	OGcon_neither	59.3931	16.3752	0.275708	0.0158596	OG_depleted	67.9389	23.5299	0.34634	0.0224858	SOGcon_depleted	63.472	17.0061	0.26793	0.0153824	SOG_depleted	9252	98.9594	0.503	0.0001	Neither	0.814693	NM_024195	-2.02409	0.521176	0.322791	neither	0.107075	0.872481	neither	1.64398	0.00089755	enriched	-0.35	0.45	neither	-0.66	0.01	depleted
NM_016275	SELENOT	258.78	103.512	0.399999	0.00278952	WT_SG_depleted	133.236	91.9027	0.689775	0.288468	OGcon_neither	128.167	120.593	0.940902	0.889367	OG_neither	79.0647	46.6759	0.590351	0.230429	SOGcon_neither	95.8366	48.5437	0.506526	0.144605	SOG_neither	NA	NA	NA	NA	NA	NA	NM_001040396	-1.56434	1.00569	0.0217628	enriched	0.121045	0.845984	neither	1.14698	0.0143495	enriched	-0.86	0.05	neither	-0.56	0	depleted
NM_016304	RSL24D1	474.561	192.549	0.405741	0.000415217	WT_SG_depleted	152.357	57.6211	0.378196	0.000673783	OGcon_depleted	237.471	136.212	0.573593	0.0703811	OG_neither	111.605	40.5592	0.363417	0.00408715	SOGcon_depleted	64.6968	27.26	0.421349	0.112757	SOG_neither	2015	64.9112	0.261	5e-05	depleted	1.57393	NM_198609	-2.11813	-0.729237	0.00626763	depleted	-1.44118	8.88597e-08	depleted	-0.804804	0.00524692	depleted	-0.43	0.11	neither	-0.58	0	depleted
NM_016395	HACD3	1285.98	516.249	0.401442	4.97708e-06	WT_SG_depleted	353.794	164.251	0.464255	2.57953e-05	OGcon_depleted	193.65	333.634	1.72287	0.0303573	OG_neither	231.111	106.318	0.460032	0.00135149	SOGcon_depleted	242.229	163.56	0.675228	0.266683	SOG_neither	NA	NA	NA	NA	NA	NA	NM_021345	-2.43955	-0.626219	0.00496671	depleted	-0.912128	6.49014e-05	depleted	-0.0392803	0.90632	neither	-0.5	0.08	neither	-0.38	0	depleted
NM_016401	HIKESHI	144.034	43.3673	0.301092	0.000546207	WT_SG_depleted	54.3288	14.6928	0.270443	0.013549	OGcon_depleted	106.309	31.2791	0.294228	0.00167659	OG_depleted	35.8272	10.6034	0.295961	0.0809754	SOGcon_neither	NA	NA	NA	NA	NA	NA	NA	NA	NA	NA	NA	NM_001291286	-1.9567	-0.508886	0.302024	neither	-1.09731	0.0214169	depleted	-1.00083	0.0358169	depleted	-0.98	0.02	depleted	-1.07	0	depleted
NM_016466	ANKRD39	139.612	55.4989	0.397523	0.00844926	WT_SG_depleted	26.9013	18.0347	0.670403	NA	OGcon_neither	20.1796	5.30718	0.262997	NA	OG_neither	18.6179	10.2943	0.552928	NA	SOGcon_neither	22.5723	7.2658	0.32189	NA	SOG_neither	4965	28.941	0.385	0.0031	depleted	1.88037	NA	NA	NA	NA	NA	NA	NA	NA	NA	NA	NA	0.15	0.91	neither	-0.81	0.48	neither
NM_016484	PDZD11	165.996	44.7539	0.269608	7.11456e-05	WT_SG_depleted	51.5017	19.9853	0.38805	0.0802954	OGcon_neither	59.7547	24.4252	0.408757	0.0877229	OG_neither	34.1328	9.83071	0.288014	0.0795854	SOGcon_neither	27.9966	14.385	0.513812	NA	SOG_neither	1043	26.1522	0.29	0.01275	Neither	5.08748	NA	NA	NA	NA	NA	NA	NA	NA	NA	NA	NA	-0.26	0.61	neither	-0.35	0.43	neither
NM_016589	TIMMDC1	474.256	179.197	0.377848	3.43867e-05	WT_SG_depleted	135.668	60.9507	0.449265	0.0217607	OGcon_neither	147.839	97.7626	0.661276	0.312571	OG_neither	74.5531	26.8201	0.359745	0.021076	SOGcon_depleted	59.8817	20.3193	0.339325	0.0475423	SOG_depleted	2394	113.181	0.433	5e-05	depleted	0.633692	NM_024273	-1.50049	-0.420387	0.313495	neither	-1.0174	0.0109979	depleted	-0.609456	0.15154	neither	-0.25	0.59	neither	-0.18	0.45	neither
NM_016622	MRPL35	332.107	142.289	0.428442	0.00113617	WT_SG_depleted	74.885	46.6323	0.622719	0.405314	OGcon_neither	89.3984	85.5122	0.95653	0.943535	OG_neither	61.488	25.5439	0.415429	0.0752419	SOGcon_neither	38.0093	24.7436	0.650988	0.554576	SOG_neither	3727	128.675	0.553	5e-05	Neither	0.946071	NA	NA	NA	NA	NA	NA	NA	NA	NA	NA	NA	-0.42	0.33	neither	-0.33	0.21	neither
NM_016623	CYRIB	1016.66	359.113	0.35323	4.51841e-07	WT_SG_depleted	304.616	167.603	0.55021	0.00318168	OGcon_neither	284.749	158.094	0.555204	0.0290736	OG_neither	182.953	75.3905	0.412075	0.0013819	SOGcon_depleted	163.275	71.8931	0.44032	0.0205102	SOG_neither	4552	423.514	0.7	0.0009	Neither	0.910633	NA	NA	NA	NA	NA	NA	NA	NA	NA	NA	NA	NA	NA	neither	NA	NA	neither
NM_016627	AMZ2	672.899	291.692	0.433485	0.000154202	WT_SG_depleted	165.715	61.5368	0.371341	0.000283206	OGcon_depleted	189.959	69.7766	0.367326	0.000587069	OG_depleted	118.117	41.2172	0.348952	0.00360616	SOGcon_depleted	119.899	47.9254	0.399713	0.0199243	SOG_depleted	NA	NA	NA	NA	NA	NA	NA	NA	NA	NA	NA	NA	NA	NA	NA	NA	NA	-0.32	0.34	neither	-0.19	0.4	neither
NM_016940	RWDD2B	187.569	72.0944	0.384361	0.00211393	WT_SG_depleted	71.5436	31.3607	0.438344	0.0689854	OGcon_neither	65.4203	27.9587	0.427371	0.088408	OG_neither	30.5398	12.7719	0.418206	0.262208	SOGcon_neither	29.565	13.997	0.473433	NA	SOG_neither	3094	42.8767	0.277	5e-05	depleted	1.0444	NM_016924	-3.15916	-0.598465	0.0990961	neither	-0.755267	0.0502558	neither	-0.539365	0.19504	neither	0.28	0.52	neither	-0.07	0.88	neither
NM_017632	CDKN2AIP	152.382	65.9948	0.433088	0.014466	WT_SG_depleted	46.9432	68.0335	1.44927	0.571141	OGcon_neither	59.0331	50.3971	0.85371	0.816985	OG_neither	24.538	10.3342	0.421151	0.305702	SOGcon_neither	18.7228	12.7912	0.68319	NA	SOG_neither	2721	18.5218	1.256	0.2189	Neither	1.16225	NM_172407	-2.39682	1.61052	0.00188332	enriched	0.597244	0.355609	neither	1.24002	0.0370166	enriched	-0.29	0.5	neither	0.36	0.33	neither
NM_017761	PNRC2	215.147	81.8832	0.380592	0.00135354	WT_SG_depleted	85.2626	44.1005	0.517232	0.109109	OGcon_neither	89.4207	82.5426	0.923082	0.910649	OG_neither	51.1787	16.6803	0.325923	0.0429007	SOGcon_depleted	44.1725	19.9523	0.451691	0.248037	SOG_neither	2416	2.94994	0.545	5e-05	Neither	0.32206	NM_026383	-1.34961	0.274229	0.449479	neither	-0.643543	0.0587347	neither	-0.202471	0.616995	neither	-1.22	0	depleted	-0.6	0	depleted
NM_017819	TRMT10C	491.379	157.916	0.321373	1.96625e-05	WT_SG_depleted	118.136	58.4165	0.494485	0.0362811	OGcon_neither	104.741	52.6727	0.502885	0.0878843	OG_neither	79.126	32.9368	0.416258	0.0370616	SOGcon_neither	66.8938	29.0632	0.434468	0.112348	SOG_neither	1819	46.832	0.706	0.00025	Neither	0.654219	NM_029092	-2.49049	-0.0578407	0.949756	neither	-0.691137	0.368089	neither	0.135367	0.882816	neither	-0.63	0.15	neither	-0.85	0	depleted
NM_017832	ABITRAM	93.8501	29.4895	0.31422	0.0127438	WT_SG_depleted	28.4353	11.1686	0.392773	NA	OGcon_neither	45.8553	22.7891	0.49698	0.271569	OG_neither	19.8836	4.10277	0.20634	NA	SOGcon_neither	16.947	6.75217	0.398428	NA	SOG_neither	NA	NA	NA	NA	NA	NA	NA	NA	NA	NA	NA	NA	NA	NA	NA	NA	NA	NA	NA	neither	NA	NA	neither
NM_017845	COMMD8	229.384	69.9454	0.304927	9.50547e-05	WT_SG_depleted	93.0866	46.45	0.498998	0.075398	OGcon_neither	116.072	52.3703	0.451186	0.0319439	OG_neither	51.1175	36.1075	0.706363	0.570525	SOGcon_neither	52.0011	18.6627	0.35889	0.0858725	SOG_neither	1469	19.8991	0.295	5e-05	depleted	1.26667	NA	NA	NA	NA	NA	NA	NA	NA	NA	NA	NA	-0.66	0.31	neither	-0.28	0.54	neither
NM_017915	PARPBP	236.446	89.8274	0.379907	0.00214204	WT_SG_depleted	57.1558	29.5974	0.517836	0.211674	OGcon_neither	39.7878	26.79	0.673321	NA	OG_neither	35.7047	17.144	0.48016	0.288032	SOGcon_neither	25.7348	9.35229	0.36341	NA	SOG_neither	3014	30.1822	0.342	5e-05	depleted	1.08337	NA	NA	NA	NA	NA	NA	NA	NA	NA	NA	NA	-0.71	0.06	neither	-0.92	0	depleted
NM_017918	MCUB	165.251	61.1557	0.370077	0.00293237	WT_SG_depleted	55.2384	18.0298	0.3264	0.0318985	OGcon_depleted	33.4422	20.3624	0.608882	NA	OG_neither	32.5404	17.9167	0.550598	0.327865	SOGcon_neither	32.5914	9.71933	0.298217	NA	SOG_neither	NA	NA	NA	NA	NA	NA	NA	NA	NA	NA	NA	NA	NA	NA	NA	NA	NA	-0.63	0.16	neither	-0.47	0.2	neither
NM_018112	TMEM38B	285.925	108.059	0.377927	0.000704537	WT_SG_depleted	104.746	59.3893	0.566986	0.125364	OGcon_neither	54.0681	78.2666	1.44756	0.470113	OG_neither	54.6491	19.3125	0.35339	0.0578752	SOGcon_neither	60.5038	35.1761	0.581386	0.349849	SOG_neither	3956	66.7891	0.559	0.00055	Neither	1.14834	NM_028053	-0.931089	0.512799	0.419804	neither	0.335998	0.632121	neither	1.15216	0.0633254	neither	-0.78	0.01	depleted	-0.33	0.22	neither
NM_018141	MRPS10	230.948	93.6674	0.405577	0.00369406	WT_SG_depleted	75.1703	33.6979	0.448287	0.0761336	OGcon_neither	68.4764	33.5063	0.489313	0.161747	OG_neither	50.4029	19.1579	0.380095	0.0877086	SOGcon_neither	46.9203	17.5406	0.373839	0.133487	SOG_neither	2110	31.593	0.558	5e-05	Neither	2.59139	NM_001146211	-2.38168	-0.269977	0.525398	neither	-1.11266	0.0029277	depleted	-0.72534	0.0651676	neither	-0.6	0.04	depleted	-0.47	0.06	neither
NM_018221	MOB1A	534.528	213.581	0.399569	0.000137113	WT_SG_depleted	152.916	89.9619	0.588308	0.0806687	OGcon_neither	193.354	193.532	1.00092	0.980669	OG_neither	95.9677	49.3431	0.514163	0.0868054	SOGcon_neither	74.1003	37.9019	0.511494	0.194668	SOG_neither	4885	435.747	0.458	5e-05	depleted	1.18717	NA	NA	NA	NA	NA	NA	NA	NA	NA	NA	NA	-0.76	0	depleted	-0.74	0	depleted
NM_018283	NUDT15	389.935	153.145	0.392744	0.000146267	WT_SG_depleted	96.1767	45.2802	0.470802	0.0493025	OGcon_neither	117.367	85.6634	0.729878	0.494057	OG_neither	100.194	50.3501	0.502528	0.0713953	SOGcon_neither	84.5342	34.8719	0.412518	0.0611387	SOG_neither	2098	17.9652	0.711	0.00325	Neither	1.47333	NM_172527	-0.91117	0.616139	0.25875	neither	1.09991	0.0311818	enriched	1.98005	0.00185431	enriched	-0.81	0.01	depleted	-0.18	0.61	neither
NM_018339	RFK	344.832	127.676	0.370257	0.000272282	WT_SG_depleted	95.6284	62.7239	0.655913	0.314673	OGcon_neither	137.865	86.2274	0.625449	0.204828	OG_neither	84.7603	28.4054	0.335127	0.0102035	SOGcon_depleted	76.213	37.0212	0.485759	0.166039	SOG_neither	2684	63.0606	0.524	5e-05	Neither	0.765308	NM_019437	-2.19947	0.129938	0.728991	neither	-0.519332	0.105616	neither	0.267428	0.446011	neither	-1.22	0	depleted	-0.51	0.03	depleted
NM_018352	TMA16	227.973	93.9317	0.412029	0.00584475	WT_SG_depleted	75.9923	37.0423	0.487448	0.102512	OGcon_neither	75.9468	44.4851	0.58574	0.342836	OG_neither	51.3216	30.3795	0.591944	0.370547	SOGcon_neither	27.3745	6.79405	0.248189	NA	SOG_neither	1978	49.539	0.585	5e-05	Neither	0.754573	NM_025465	-1.95447	-0.35927	0.576297	neither	-1.06206	0.0691307	neither	-0.87714	0.144887	neither	-0.42	0.3	neither	-0.48	0.05	depleted
NM_018356	C5orf22	257.537	82.7564	0.321338	0.000128374	WT_SG_depleted	90.4455	52.1291	0.57636	0.187965	OGcon_neither	70.5563	85.0586	1.20554	0.715198	OG_neither	48.6269	18.1509	0.373269	0.0867832	SOGcon_neither	40.4784	20.9377	0.517255	NA	SOG_neither	3612	73.562	0.93	0.5513	Neither	1.80732	NA	NA	NA	NA	NA	NA	NA	NA	NA	NA	NA	-0.01	0.97	neither	-0.17	0.56	neither
NM_018407	LAPTM4B	1869.71	817.019	0.436976	3.04687e-05	WT_SG_depleted	496.542	318.079	0.640589	0.00624423	OGcon_neither	239.571	537.637	2.24417	0.00011698	OG_enriched	350.514	211.889	0.604509	0.0156683	SOGcon_neither	314.58	221.708	0.704776	0.29769	SOG_neither	3173	168.15	0.286	5e-05	depleted	2.63459	NM_033521	-2.95277	-0.494309	0.0869439	neither	-0.692587	0.022117	depleted	-0.669816	0.0266798	depleted	-0.24	0.43	neither	0.14	0.39	neither
NM_018438	FBXO6	107.603	36.8097	0.342088	0.00619931	WT_SG_depleted	30.2872	13.523	0.446491	NA	OGcon_neither	43.6279	18.3756	0.421188	NA	OG_neither	17.291	8.66918	0.501371	NA	SOGcon_neither	22.0927	14.5107	0.656808	NA	SOG_neither	NA	NA	NA	NA	NA	NA	NM_001163704	-2.65326	-1.33957	0.0103088	depleted	-2.17883	6.09306e-05	depleted	-1.52765	0.00641983	depleted	-1.82	NA	neither	-0.6	NA	neither
NM_018457	PRR13	138.167	43.9914	0.318392	0.00150568	WT_SG_depleted	53.8903	21.5614	0.400098	0.0851393	OGcon_neither	68.6654	36.8751	0.537026	0.280646	OG_neither	26.6203	13.8936	0.521919	0.444619	SOGcon_neither	44.2437	17.782	0.401911	NA	SOG_neither	1375	35.6936	0.452	0.01975	Neither	3.72253	NM_001170911	-1.87666	-0.214949	0.716558	neither	-0.815716	0.118661	neither	-0.661497	0.207759	neither	-0.35	0.46	neither	-0.35	0.36	neither
NM_018465	PLGRKT	83.6432	19.4517	0.232555	0.00242768	WT_SG_depleted	38.0563	9.99386	0.262607	0.0458	OGcon_depleted	26.7157	9.96118	0.372859	NA	OG_neither	NA	NA	NA	NA	NA	24.5619	6.38513	0.259961	NA	SOG_neither	NA	NA	NA	NA	NA	NA	NM_026362	-2.30066	-0.891235	0.00957548	depleted	-1.68885	7.1727e-07	depleted	-1.4106	5.21549e-05	depleted	-0.19	0.85	neither	-0.28	0.75	neither
NM_018648	NOP10	610.577	270.131	0.44242	0.000273117	WT_SG_depleted	149.475	69.9816	0.468181	0.0107178	OGcon_neither	156.219	91.397	0.585057	0.116948	OG_neither	126.365	42.4935	0.336276	0.00129558	SOGcon_depleted	139.173	43.6268	0.313471	0.00118152	SOG_depleted	554	35.1519	0.228	5e-05	depleted	3.63909	NM_025403	-2.18376	-0.770195	0.304598	neither	-1.48046	0.0468878	depleted	-1.29119	0.0822135	neither	-0.98	0.03	depleted	-0.48	0.2	neither
NM_018683	RNF114	656.034	278.77	0.424933	0.000118577	WT_SG_depleted	234.781	169.147	0.720444	0.205579	OGcon_neither	261.681	288.483	1.10242	0.804386	OG_neither	116.219	52.2095	0.449234	0.0199805	SOGcon_neither	98.2539	68.3704	0.695854	0.469474	SOG_neither	2503	57.1435	0.501	5e-05	Neither	2.41698	NM_030743	-2.85112	-0.0546633	0.917011	neither	-0.410575	0.352913	neither	0.0803965	0.877015	neither	-0.17	0.6	neither	-0.18	0.48	neither
NM_018698	NXT2	142.525	30.335	0.21284	4.29522e-05	WT_SG_depleted	28.523	14.1091	0.494659	NA	OGcon_neither	27.5221	22.0604	0.801551	NA	OG_neither	32.275	8.82373	0.273392	0.0798043	SOGcon_neither	22.5723	14.8568	0.658186	NA	SOG_neither	2692	9.64544	0.333	5e-05	depleted	0.606772	NM_001290532	-1.46791	1.49693	0.0165608	enriched	0.721855	0.326727	neither	1.15794	0.0999641	neither	-1.19	0.02	depleted	-0.91	0.01	depleted
NM_018710	PIP4P2	127.315	38.7096	0.304046	0.00179555	WT_SG_depleted	65.9877	21.7486	0.329586	0.0213862	OGcon_depleted	77.0701	51.5659	0.669077	0.438906	OG_neither	NA	NA	NA	NA	NA	NA	NA	NA	NA	NA	NA	NA	NA	NA	NA	NA	NA	NA	NA	NA	NA	NA	NA	NA	NA	NA	NA	NA	NA	neither	NA	NA	neither
NM_018841	GNG12	718.849	251.888	0.350404	1.77157e-05	WT_SG_depleted	232.678	158.17	0.679782	0.120111	OGcon_neither	312.885	337.842	1.07976	0.847529	OG_neither	139.409	53.6752	0.385019	0.00245846	SOGcon_depleted	148.92	87.4839	0.587456	0.179368	SOG_neither	4404	157.099	0.723	0.00015	Neither	5.74037	NM_001177556	-1.56845	0.31876	0.675587	neither	-0.0501763	0.956407	neither	0.879484	0.195692	neither	-0.98	0	depleted	-0.55	0	depleted
NM_018943	TUBA8	229.199	76.9058	0.335541	0.000302748	WT_SG_depleted	5.53366	4.11281	0.743235	NA	OGcon_neither	NA	NA	NA	NA	NA	2.75594	3.75383	1.36208	NA	SOGcon_neither	NA	NA	NA	NA	NA	NA	NA	NA	NA	NA	NA	NA	NA	NA	NA	NA	NA	NA	NA	NA	NA	NA	-2.2	NA	neither	-0.34	NA	neither
NM_019051	MRPL50	234.658	74.1604	0.316036	6.18026e-05	WT_SG_depleted	62.0324	25.8688	0.41702	0.0844478	OGcon_neither	52.2648	36.4351	0.697125	0.587552	OG_neither	52.7098	11.6503	0.221027	0.0100968	SOGcon_depleted	36.4215	19.8895	0.546091	NA	SOG_neither	3332	63.6079	0.347	5e-05	depleted	0.849147	NM_178603	-1.66545	0.424437	0.138674	neither	-0.399425	0.19613	neither	-0.0341986	0.933902	neither	-0.82	0.01	depleted	-0.4	0.17	neither
NM_019087	ARL15	99.1463	37.5168	0.378398	0.0165842	WT_SG_depleted	51.7099	34.8947	0.674818	0.496036	OGcon_neither	54.6201	53.1263	0.972651	0.984222	OG_neither	15.7803	15.0552	0.954049	NA	SOGcon_neither	35.7994	14.9196	0.416755	NA	SOG_neither	3248	17.0228	0.621	0.0093	Neither	1.61425	NM_172595	-1.14075	0.575249	0.568703	neither	0.789718	0.447042	neither	0.958978	0.32416	neither	-0.61	0.07	neither	-0.32	0.38	neither
NM_020141	TMEM167B	165.582	65.5091	0.395629	0.00481434	WT_SG_depleted	73.1325	41.7584	0.570997	0.224773	OGcon_neither	75.8397	66.5455	0.877449	0.846755	OG_neither	22.7212	15.9824	0.703416	0.712761	SOGcon_neither	41.8329	24.2928	0.58071	0.517546	SOG_neither	3730	63.4771	0.843	0.15765	Neither	1.54101	NM_026198	-1.6633	0.953156	3.12845e-06	enriched	0.662468	0.00359107	enriched	1.64811	1.19556e-14	enriched	-0.81	0.02	depleted	-0.39	0.25	neither
NM_020186	SDHAF3	139.971	35.0357	0.250306	0.00192247	WT_SG_depleted	NA	NA	NA	NA	NA	39.3623	16.224	0.41217	NA	OG_neither	25.62	9.01812	0.351996	0.207129	SOGcon_neither	NA	NA	NA	NA	NA	NA	NA	NA	NA	NA	NA	NA	NA	NA	NA	NA	NA	NA	NA	NA	NA	NA	-1.06	0.03	depleted	-0.93	0.01	depleted
NM_020188	CMC2	418.106	170.352	0.407437	0.00039027	WT_SG_depleted	137.399	50.5726	0.368071	0.00112305	OGcon_depleted	92.8562	38.1603	0.410962	0.0276911	OG_depleted	51.5666	14.437	0.279967	0.0220269	SOGcon_depleted	68.8315	20.0989	0.292001	0.0165882	SOG_depleted	10301	877.831	0.281	5e-05	depleted	0.894949	NM_026844	-2.37784	-0.0253616	0.964784	neither	-0.311021	0.538196	neither	0.219075	0.665087	neither	-1.25	0	depleted	-0.78	0.07	neither
NM_020191	MRPS22	602.924	273.073	0.452915	0.0013243	WT_SG_depleted	140.764	77.8107	0.552774	0.0569648	OGcon_neither	107.37	57.5535	0.536029	0.123395	OG_neither	98.8462	37.1543	0.37588	0.00933606	SOGcon_depleted	51.2623	29.0004	0.565725	0.366975	SOG_neither	2160	71.6602	0.339	0.0024	depleted	1.05454	NA	NA	NA	NA	NA	NA	NA	NA	NA	NA	NA	0.13	0.77	neither	0.14	0.69	neither
NM_020236	MRPL1	388.63	133.389	0.343227	3.05805e-05	WT_SG_depleted	130.441	31.1588	0.238872	1.00895e-05	OGcon_depleted	88.7199	64.9987	0.732628	0.547664	OG_neither	76.6355	19.1978	0.250508	0.00201658	SOGcon_depleted	NA	NA	NA	NA	NA	1490	38.6968	0.375	5e-05	depleted	0.580498	NM_001039084	-2.34598	-0.759721	0.273858	neither	-2.21935	0.000501033	depleted	-1.31729	0.0618165	neither	-0.08	0.89	neither	-0.24	0.59	neither
NM_020826	SYT13	87.9316	29.7109	0.337887	0.0108541	WT_SG_depleted	15.9544	5.48702	0.343918	NA	OGcon_neither	13.2195	8.33878	0.630795	NA	OG_neither	NA	NA	NA	NA	NA	13.2401	11.4807	0.867115	NA	SOG_neither	NA	NA	NA	NA	NA	NA	NA	NA	NA	NA	NA	NA	NA	NA	NA	NA	NA	0.7	NA	neither	-1.16	NA	neither
NM_020992	PDLIM1	200.469	85.2375	0.425191	0.00804746	WT_SG_depleted	106.838	34.6977	0.324768	0.00118903	OGcon_depleted	102.831	96.0026	0.9336	0.903278	OG_neither	32.4179	29.7614	0.918053	0.949787	SOGcon_neither	27.0504	14.5107	0.53643	NA	SOG_neither	1452	8.37659	0.407	5e-05	depleted	2.86852	NM_016861	-2.35103	-1.02766	0.0226913	depleted	-1.12526	0.0204644	depleted	-1.12658	0.0232834	depleted	0.63	0.04	enriched	-0.21	0.39	neither
NM_021129	PPA1	963.216	383.945	0.398607	2.46494e-05	WT_SG_depleted	231.144	81.5393	0.352764	6.84626e-06	OGcon_depleted	213.026	137.429	0.645127	0.168717	OG_neither	209.533	76.3974	0.364609	8.20465e-05	SOGcon_depleted	127.566	58.2631	0.456729	0.0486895	SOG_neither	3524	351.575	0.367	5e-05	depleted	1.33544	NM_026438	-2.30308	-1.24283	6.184e-05	depleted	-1.8891	6.10919e-09	depleted	-1.40392	2.45286e-05	depleted	-0.31	0.48	neither	-0.21	0.09	neither
NM_021149	COTL1	1519.11	482.2	0.317422	3.0207e-09	WT_SG_depleted	573.345	218.138	0.380466	3.74091e-11	OGcon_depleted	588.205	389.118	0.661535	0.0687974	OG_neither	336.449	143.428	0.426299	4.49011e-05	SOGcon_depleted	427.337	158.801	0.371605	3.44765e-05	SOG_depleted	5330	595.34	0.4	5e-05	depleted	8.09369	NM_028071	-0.535567	-0.926543	0.0982015	neither	-1.43123	0.0132311	depleted	-1.23667	0.0332046	depleted	0.22	0.43	neither	0.13	0.7	neither
NM_021204	ENOPH1	569.332	258.375	0.453821	0.000656923	WT_SG_depleted	158.779	73.6856	0.464078	0.00663826	OGcon_neither	149.111	106.136	0.711791	0.368304	OG_neither	114.79	53.7948	0.468637	0.0307282	SOGcon_neither	71.9941	30.9612	0.430052	0.13459	SOG_neither	2025	40.8746	0.587	5e-05	Neither	0.836624	NM_001163035	-2.5459	-0.617243	0.00248582	depleted	-0.819195	0.000110361	depleted	-0.311061	0.20683	neither	-0.09	0.87	neither	0.12	0.69	neither
NM_021821	MRPS35	537.045	188.611	0.351201	1.4328e-05	WT_SG_depleted	159.568	51.5479	0.323047	5.85903e-05	OGcon_depleted	144.123	99.6118	0.69116	0.338332	OG_neither	102.602	36.611	0.356824	0.00593045	SOGcon_depleted	51.8715	16.5971	0.319967	0.0608142	SOG_neither	1888	85.5132	0.794	0.0811	Neither	1.90521	NM_145573	-2.69982	-0.628621	0.0465902	depleted	-0.610228	0.0830248	neither	-0.686584	0.0447771	depleted	0.01	0.98	neither	-0.18	0.51	neither
NM_022075	CERS2	1413.01	664.074	0.469972	0.000163877	WT_SG_depleted	333.293	181.276	0.543894	0.00138437	OGcon_neither	258.033	277.663	1.07607	0.848468	OG_neither	264.57	132.71	0.501606	0.00224959	SOGcon_neither	246.461	139.027	0.564092	0.0650273	SOG_neither	2544	185.399	0.614	0.00045	Neither	2.23258	NM_029789	-2.68628	-0.964512	0.00450667	depleted	-1.28597	0.000307172	depleted	-0.830448	0.026322	depleted	-0.29	0.26	neither	0.01	0.96	neither
NM_022126	LHPP	234.574	101.876	0.434302	0.00395379	WT_SG_depleted	72.7817	39.1972	0.538558	0.177578	OGcon_neither	50.7994	43.9075	0.864332	0.843075	OG_neither	30.9277	16.9894	0.549327	0.436654	SOGcon_neither	42.805	26.7673	0.62533	0.521507	SOG_neither	1622	15.4106	0.403	0.0299	Neither	3.50943	NA	NA	NA	NA	NA	NA	NA	NA	NA	NA	NA	0.55	0.34	neither	-0.12	0.88	neither
NM_022334	ITGB1BP1	329.871	123.836	0.375408	0.000146217	WT_SG_depleted	84.2653	29.0063	0.344226	0.00887951	OGcon_depleted	62.5131	27.4431	0.438998	0.107409	OG_neither	46.0751	26.0474	0.565324	0.34626	SOGcon_neither	63.0507	21.7136	0.344384	0.0522272	SOG_neither	4859	237.42	0.374	5e-05	depleted	0.304768	NA	NA	NA	NA	NA	NA	NA	NA	NA	NA	NA	-1.04	0.01	depleted	-0.29	0.34	neither
NM_022337	RAB38	96.4472	33.2188	0.344425	0.010741	WT_SG_depleted	26.1671	11.9542	0.456841	NA	OGcon_neither	47.4889	31.6435	0.666335	0.565994	OG_neither	22.8845	10.2943	0.44984	0.3796	SOGcon_neither	26.7588	17.3941	0.650031	NA	SOG_neither	NA	NA	NA	NA	NA	NA	NA	NA	NA	NA	NA	NA	NA	NA	NA	NA	NA	3.04	NA	neither	-0.14	NA	neither
NM_022346	NCAPG	2044.5	942.897	0.461186	6.13809e-05	WT_SG_depleted	453.882	222.653	0.490552	1.82808e-05	OGcon_neither	340.299	210.408	0.618304	0.0681122	OG_neither	311.768	190.179	0.610001	0.0260925	SOGcon_neither	156.936	100.903	0.642956	0.250085	SOG_neither	4661	101.628	0.645	0.0007	Neither	0.735014	NM_019438	-1.84035	-0.156957	0.874044	neither	-1.78554	0.0166401	depleted	-0.713401	0.39231	neither	0.57	0.02	enriched	-0.2	0.3	neither
NM_023937	MRPL34	494.26	223.188	0.451561	0.000827076	WT_SG_depleted	89.7007	68.1888	0.760181	0.529335	OGcon_neither	114.948	99.5362	0.865927	0.786731	OG_neither	95.6616	39.941	0.417524	0.022249	SOGcon_depleted	66.8225	41.3617	0.618979	0.390502	SOG_neither	968	16.9323	0.323	0.00365	depleted	2.68607	NM_053162	-2.49264	-0.689221	0.43178	neither	-1.64958	0.0504271	neither	-1.16076	0.177331	neither	0.09	0.87	neither	-0.16	0.68	neither
NM_024026	MRPL57	410.707	171.253	0.416971	0.000457917	WT_SG_depleted	110.619	60.739	0.54908	0.086083	OGcon_neither	124.921	62.6958	0.501886	0.0580244	OG_neither	110.339	36.1872	0.327962	0.00180999	SOGcon_depleted	112.453	44.6959	0.397463	0.0239582	SOG_depleted	NA	NA	NA	NA	NA	NA	NM_026401	-2.56525	-0.439733	0.566817	neither	-1.17961	0.0983525	neither	-0.647003	0.389519	neither	-0.48	0.22	neither	-0.21	0.64	neither
NM_024057	NUP37	433.928	187.888	0.432994	0.000542602	WT_SG_depleted	96.3626	45.0782	0.467798	0.0483267	OGcon_neither	75.374	47.9567	0.63625	0.46779	OG_neither	74.2061	20.2796	0.273288	0.00415071	SOGcon_depleted	34.6588	15.8421	0.457089	NA	SOG_neither	2372	33.227	0.453	5e-05	depleted	1.66364	NM_027191	-2.70843	-1.02017	1.05857e-08	depleted	-1.43148	1.95846e-14	depleted	-1.03729	1.40791e-07	depleted	-0.39	0.39	neither	-0.4	0.2	neither
NM_024068	NABP2	334.574	141.901	0.424126	0.000901639	WT_SG_depleted	82.425	50.3879	0.611318	0.580819	OGcon_neither	93.9378	39.9067	0.42482	0.0527551	OG_neither	66.9386	27.6327	0.412807	0.0654593	SOGcon_neither	50.368	30.0177	0.595968	0.420249	SOG_neither	NA	NA	NA	NA	NA	NA	NM_027257	-2.67548	-0.375111	0.544037	neither	-0.716162	0.239072	neither	-0.701438	0.231947	neither	-0.42	0.21	neither	-0.53	0.01	depleted
NM_024096	DCTPP1	979.479	410.603	0.419206	0.000105572	WT_SG_depleted	166.054	67.6149	0.407186	0.00104808	OGcon_depleted	104.995	87.7878	0.836111	0.728223	OG_neither	169.174	89.3288	0.52803	0.0217432	SOGcon_neither	77.6193	33.3828	0.430083	0.0704361	SOG_neither	1222	38.2889	0.277	5e-05	depleted	2.12405	NM_023203	-2.29347	-0.510196	0.5713	neither	-1.58506	0.0534994	neither	-1.07648	0.200056	neither	-0.83	0.05	depleted	-0.66	0	depleted
NM_024112	BBLN	232.534	90.2702	0.388203	0.00106513	WT_SG_depleted	89.7989	29.5925	0.329541	0.00519248	OGcon_depleted	78.9359	21.4692	0.271982	0.00441509	OG_depleted	61.7737	17.3384	0.280675	0.0120589	SOGcon_depleted	72.3765	38.9402	0.538022	0.220492	SOG_neither	1570	59.6349	0.182	5e-05	depleted	1.08229	NA	NA	NA	NA	NA	NA	NA	NA	NA	NA	NA	NA	NA	neither	NA	NA	neither
NM_024299	PPDPF	668.288	219.21	0.328017	1.24115e-05	WT_SG_depleted	234.069	59.377	0.253673	1.06159e-08	OGcon_depleted	258.197	62.2695	0.24117	9.30932e-08	OG_depleted	212.023	42.2991	0.199502	2.66229e-09	SOGcon_depleted	230.11	65.4352	0.284365	1.97458e-05	SOG_depleted	868	39.5956	0.226	5e-05	depleted	12.4463	NM_025598	-2.60153	-0.10003	0.902876	neither	-0.799297	0.233821	neither	-0.349107	0.629364	neither	-0.21	0.7	neither	-0.92	0	depleted
NM_024520	MAIP1	182.291	61.1834	0.335635	0.000661469	WT_SG_depleted	51.2387	23.5218	0.459062	0.158888	OGcon_neither	62.9803	36.6755	0.582334	0.326608	OG_neither	44.9115	13.5845	0.302473	0.0467989	SOGcon_depleted	24.6267	12.7493	0.517704	NA	SOG_neither	NA	NA	NA	NA	NA	NA	NM_001081181	-1.43402	-0.428835	0.213845	neither	-0.75685	0.0284344	depleted	-0.425026	0.264283	neither	0.1	0.88	neither	-0.6	0.26	neither
NM_024945	RMI1	285.823	119.941	0.419634	0.00586276	WT_SG_depleted	75.3562	58.0249	0.770008	0.653379	OGcon_neither	56.2746	47.9567	0.852191	0.821187	OG_neither	36.705	22.8719	0.623128	0.505641	SOGcon_neither	29.8501	26.872	0.900231	NA	SOG_neither	3420	14.7334	1.411	0.001	Neither	0.487787	NA	NA	NA	NA	NA	NA	NA	NA	NA	NA	NA	-0.18	0.62	neither	0.4	0.22	neither
NM_024948	MINDY3	190.259	80.6074	0.423671	0.00578448	WT_SG_depleted	91.5082	40.1847	0.439138	0.0334527	OGcon_neither	73.971	56.5843	0.764952	0.648836	OG_neither	37.0112	12.2685	0.33148	0.102673	SOGcon_neither	42.805	19.0297	0.444568	NA	SOG_neither	NA	NA	NA	NA	NA	NA	NA	NA	NA	NA	NA	NA	NA	NA	NA	NA	NA	NA	NA	neither	NA	NA	neither
NM_030579	CYB5B	5685.43	2581.08	0.453981	0.000102441	WT_SG_depleted	407.478	156.784	0.384767	2.99361e-08	OGcon_depleted	315.389	296.327	0.939559	0.87948	OG_neither	688.269	285.335	0.41457	6.07821e-09	SOGcon_depleted	284.555	137.443	0.483011	0.0150085	SOG_neither	4358	328.672	0.539	5e-05	Neither	2.39316	NM_025558	-1.71148	0.582663	0.0720863	neither	-0.019413	0.968413	neither	0.697312	0.0423826	enriched	-0.51	0.04	depleted	-0.31	0.12	neither
NM_030940	ISCA1	91.747	28.8931	0.314922	0.006519	WT_SG_depleted	28.1067	13.5254	0.481217	NA	OGcon_neither	30.7254	20.3004	0.660703	NA	OG_neither	21.9454	6.34612	0.289178	NA	SOGcon_neither	29.9214	20.3822	0.68119	NA	SOG_neither	1958	20.7293	0.623	5e-05	Neither	1.26879	NM_026921	-1.56689	0.877266	0.000548005	enriched	0.644733	0.0201671	enriched	0.901552	0.00099296	enriched	-0.95	0.06	neither	-0.5	0.08	neither
NM_031286	SH3BGRL3	672.876	257.019	0.381971	0.000117188	WT_SG_depleted	279.556	72.1169	0.25797	1.69392e-10	OGcon_depleted	306.047	117.005	0.382308	0.000130827	OG_depleted	132.06	33.6697	0.254957	5.18649e-05	SOGcon_depleted	231.4	63.2749	0.273444	8.75816e-06	SOG_depleted	1661	86.5132	0.288	5e-05	depleted	9.81814	NM_080559	-2.18488	-0.114624	0.89457	neither	-0.920034	0.187359	neither	-0.905026	0.181836	neither	0.46	0.49	neither	-0.31	0.66	neither
NM_031287	SF3B5	778.076	327.794	0.421288	8.07185e-05	WT_SG_depleted	120.569	36.2469	0.300632	0.000254804	OGcon_depleted	113.652	86.0142	0.756823	0.550126	OG_neither	215.004	87.3897	0.406457	0.000308539	SOGcon_depleted	191.77	88.4483	0.46122	0.0178653	SOG_neither	693	76.9064	0.125	5e-05	depleted	3.76002	NM_175102	-2.54514	-0.486275	0.521532	neither	-1.42315	0.0417247	depleted	-1.00032	0.16187	neither	-0.31	0.48	neither	-0.26	0.33	neither
NM_031903	MRPL32	283.113	96.3574	0.340349	8.50586e-05	WT_SG_depleted	91.0043	30.7721	0.338139	0.00499154	OGcon_depleted	78.1727	46.8635	0.599487	0.282954	OG_neither	72.2055	21.7502	0.301227	0.0086094	SOGcon_depleted	33.0127	23.3912	0.708552	NA	SOG_neither	2734	159.567	0.347	5e-05	depleted	1.88381	NM_029271	-2.43247	-0.77898	0.0175546	depleted	-1.4278	1.70656e-05	depleted	-1.27731	0.000199145	depleted	-0.62	0.23	neither	-0.57	0.04	depleted
NM_031905	ARMC10	120.685	44.6432	0.369914	0.0077603	WT_SG_depleted	41.4972	24.3049	0.5857	0.417825	OGcon_neither	64.0411	25.4427	0.397287	0.0640627	OG_neither	30.2949	11.765	0.388349	0.21612	SOGcon_neither	34.4968	11.8687	0.344051	NA	SOG_neither	2635	42.716	0.336	5e-05	depleted	0.556707	NA	NA	NA	NA	NA	NA	NA	NA	NA	NA	NA	-0.67	0.3	neither	-0.09	0.9	neither
NM_032025	EIF2A	1001.27	401.066	0.400558	1.43104e-05	WT_SG_depleted	217.731	99.1677	0.455459	0.000847325	OGcon_depleted	241.969	123.081	0.508666	0.0185284	OG_neither	217.147	71.8709	0.330978	1.11442e-05	SOGcon_depleted	139.005	51.9826	0.373964	0.00830003	SOG_depleted	2198	252.706	0.747	0.2578	Neither	0.573006	NA	NA	NA	NA	NA	NA	NA	NA	NA	NA	NA	-0.32	0.13	neither	-0.81	0	depleted
NM_032124	HDHD2	146.47	51.2839	0.350133	0.00221976	WT_SG_depleted	51.1837	31.7572	0.620455	0.409075	OGcon_neither	75.6686	57.8287	0.764236	0.639657	OG_neither	23.1498	12.7321	0.549987	0.500026	SOGcon_neither	26.545	16.639	0.626825	NA	SOG_neither	3229	32.8099	0.652	0.0382	Neither	1.47306	NM_001039202	-0.485055	0.166127	0.587248	neither	0.0140181	0.970652	neither	-0.069551	0.846462	neither	-0.03	0.96	neither	0.05	0.94	neither
NM_032273	TMEM126A	108.599	40.4836	0.37278	0.0123917	WT_SG_depleted	34.2647	8.81912	0.257382	NA	OGcon_neither	26.3764	7.30759	0.27705	NA	OG_neither	26.0691	6.38597	0.244963	0.101435	SOGcon_neither	28.2688	19.9104	0.704324	NA	SOG_neither	739	19.1512	0.154	5e-05	depleted	1.33426	NA	NA	NA	NA	NA	NA	NA	NA	NA	NA	NA	-1.09	0.07	neither	-1.22	0.01	depleted
NM_032280	ZCCHC9	192.297	78.237	0.406855	0.00450938	WT_SG_depleted	47.4693	27.0435	0.569705	0.354155	OGcon_neither	68.2011	34.0839	0.499756	0.191995	OG_neither	35.3168	7.19856	0.203828	0.0278271	SOGcon_depleted	32.7211	9.8031	0.299596	NA	SOG_neither	4606	56.7091	0.404	5e-05	depleted	0.640941	NA	NA	NA	NA	NA	NA	NA	NA	NA	NA	NA	-0.72	0.02	depleted	-0.53	0.06	neither
NM_032303	HSDL2	401.999	145.409	0.361716	3.09724e-05	WT_SG_depleted	107.595	61.9382	0.575662	0.137127	OGcon_neither	76.2012	63.6031	0.834673	0.816985	OG_neither	60.9776	23.8789	0.391601	0.059756	SOGcon_neither	54.4573	24.5761	0.451291	0.184451	SOG_neither	3350	39.7578	0.567	0.0011	Neither	1.01674	NM_001301367	-1.9847	-0.400789	0.36661	neither	-1.04411	0.0082984	depleted	-0.4665	0.298788	neither	0.06	0.85	neither	-0.26	0.26	neither
NM_032314	COQ5	258.726	104.717	0.40474	0.00152636	WT_SG_depleted	92.7686	42.7239	0.460542	0.046749	OGcon_neither	121.399	108.755	0.895849	0.850237	OG_neither	39.2771	25.0006	0.636517	0.514707	SOGcon_neither	32.585	13.6719	0.419576	NA	SOG_neither	1535	30.1919	0.425	0.01115	Neither	1.87411	NM_026504	-2.26968	-0.157599	0.623562	neither	-0.271458	0.393757	neither	-0.0306316	0.937677	neither	0.3	0.44	neither	-0.2	0.59	neither
NM_032351	MRPL45	417.608	170.878	0.409182	0.000229795	WT_SG_depleted	95.1467	46.647	0.490264	0.0643085	OGcon_neither	105.461	93.5622	0.887172	0.824477	OG_neither	81.2286	39.2431	0.483119	0.0873527	SOGcon_neither	45.8315	33.0268	0.720613	0.621115	SOG_neither	NA	NA	NA	NA	NA	NA	NM_025927	-2.13912	-0.366352	0.283038	neither	-0.59197	0.0885918	neither	-0.213857	0.588929	neither	1.72	NA	neither	-1.28	NA	neither
NM_032412	CYSTM1	284.419	115.213	0.405081	0.00221203	WT_SG_depleted	109.764	42.7263	0.389258	0.0112826	OGcon_depleted	107.901	70.8487	0.656607	0.312163	OG_neither	50.4846	20.3194	0.402488	0.102668	SOGcon_neither	67.153	25.0688	0.373308	0.0686818	SOG_neither	1336	11.1409	0.359	0.0019	depleted	6.3591	NA	NA	NA	NA	NA	NA	NA	NA	NA	NA	NA	-0.44	0.5	neither	-0.07	0.92	neither
NM_032490	GON7	156.785	64.3162	0.410218	0.00775561	WT_SG_depleted	44.4669	10.3854	0.233555	0.0151077	OGcon_depleted	44.4135	20.878	0.470081	NA	OG_neither	27.7635	7.85659	0.282983	0.123904	SOGcon_neither	NA	NA	NA	NA	NA	NA	NA	NA	NA	NA	NA	NA	NA	NA	NA	NA	NA	NA	NA	NA	NA	NA	-2.49	NA	neither	-2.51	NA	neither
NM_032822	FAM136A	473.975	165.983	0.350194	1.05119e-05	WT_SG_depleted	168.038	61.7363	0.367394	0.000258986	OGcon_depleted	130.969	93.6378	0.714964	0.435729	OG_neither	123.67	37.269	0.301358	0.000508661	SOGcon_depleted	79.4598	35.3227	0.444535	0.0982079	SOG_neither	2398	94.1527	0.544	5e-05	Neither	1.98757	NM_025591	-2.07851	0.230287	0.633791	neither	0.196301	0.713149	neither	0.495117	0.271632	neither	-1.38	0	depleted	-0.42	0.03	depleted
NM_032940	POLR2C	850.714	333.476	0.391996	1.17649e-05	WT_SG_depleted	321.294	123.662	0.384889	7.63117e-07	OGcon_depleted	274.602	242.437	0.882868	0.743985	OG_neither	222.21	92.2302	0.415059	0.000425208	SOGcon_depleted	180.624	70.6663	0.391235	0.00499686	SOG_depleted	2057	96.5679	0.492	5e-05	depleted	1.25444	NM_009090	-2.72324	-0.705248	0.176127	neither	-1.27321	0.0153882	depleted	-0.935039	0.0827075	neither	-0.34	0.51	neither	-0.41	0.03	depleted
NM_033117	RBM18	390.08	150.719	0.386379	0.000122977	WT_SG_depleted	159.556	65.2703	0.409075	0.00140037	OGcon_depleted	197.533	118.929	0.602073	0.103245	OG_neither	92.9669	36.7655	0.395469	0.0210784	SOGcon_depleted	102.7	31.3911	0.305659	0.00466874	SOG_depleted	4974	50.317	0.618	0.0108	Neither	1.31517	NM_001159635	-2.02582	0.791035	0.0692922	neither	0.500053	0.327443	neither	0.691191	0.15553	neither	-1.05	0	depleted	-0.42	0.12	neither
NM_033280	SEC11C	270.878	90.1319	0.33274	6.34084e-05	WT_SG_depleted	98.708	29.3979	0.297827	0.000966661	OGcon_depleted	87.1711	84.481	0.969141	0.970943	OG_neither	58.2216	10.6034	0.182122	0.00181338	SOGcon_depleted	81.2226	16.1673	0.199049	0.000971654	SOG_depleted	2054	43.2901	0.315	5e-05	depleted	1.37917	NM_025468	-1.84747	-0.154183	0.845354	neither	-1.08227	0.093749	neither	-0.709596	0.29098	neither	-0.64	0.18	neither	-0.45	0.18	neither
NM_052886	MAL2	481.592	202.667	0.420827	0.00136996	WT_SG_depleted	403.914	155.04	0.383845	5.25932e-08	OGcon_depleted	399.838	162.397	0.406157	5.72757e-05	OG_depleted	305.521	102.869	0.336699	2.98536e-07	SOGcon_depleted	280.809	103.159	0.367362	0.000243134	SOG_depleted	NA	NA	NA	NA	NA	NA	NA	NA	NA	NA	NA	NA	NA	NA	NA	NA	NA	-0.85	NA	neither	-1.4	NA	neither
NM_052932	TMEM123	1601.97	652.702	0.407437	1.72464e-05	WT_SG_depleted	466.912	298.917	0.640199	0.0101228	OGcon_neither	344.441	402.017	1.16716	0.664809	OG_neither	311.706	123.457	0.396069	9.35117e-06	SOGcon_depleted	337.1	173.971	0.516082	0.0208303	SOG_neither	3579	506.819	0.831	0.1893	Neither	2.18539	NM_133739	-2.5964	0.107946	0.865416	neither	-0.962997	0.0514023	neither	0.671216	0.192568	neither	-0.92	0	depleted	-0.33	0.05	neither
NM_054026	CNOT7	243.214	63.2494	0.260057	4.47919e-06	WT_SG_depleted	102.324	36.0572	0.352382	0.00373179	OGcon_depleted	139.287	52.8103	0.379147	0.00397972	OG_depleted	66.5915	12.9265	0.194116	0.0011522	SOGcon_depleted	61.5472	19.5015	0.316854	0.0365131	SOG_depleted	6913	569.438	0.493	0.0001	depleted	0.303871	NA	NA	NA	NA	NA	NA	NA	NA	NA	NA	NA	-0.88	0	depleted	-0.64	0	depleted
NM_080656	CDKN2AIPNL	143.499	37.5998	0.262021	0.000159138	WT_SG_depleted	46.2639	17.8255	0.3853	0.0887522	OGcon_neither	45.2616	25.7451	0.568808	0.384243	OG_neither	51.2808	9.79086	0.190926	0.00483784	SOGcon_depleted	33.7515	13.5881	0.402593	NA	SOG_neither	1223	25.1644	0.264	5e-05	depleted	8.36508	NM_029976	-2.48297	0.379135	0.349217	neither	0.324772	0.476614	neither	0.909341	0.0191761	enriched	-0.83	0.01	depleted	-0.53	0.03	depleted
NM_080664	DTD2	124.69	32.3733	0.25963	0.00153705	WT_SG_depleted	27.2848	11.7572	0.430906	NA	OGcon_neither	21.6019	9.65877	0.447125	NA	OG_neither	36.705	18.9635	0.516648	0.343085	SOGcon_neither	29.1502	14.0599	0.482324	NA	SOG_neither	2717	26.5723	0.341	0.0032	depleted	0.579817	NA	NA	NA	NA	NA	NA	NA	NA	NA	NA	NA	-1.35	0	depleted	-1.12	0	depleted
NM_080748	ROMO1	309.84	122.963	0.39686	0.000456516	WT_SG_depleted	92.495	32.1512	0.347599	0.0077194	OGcon_depleted	106.183	24.7895	0.233461	0.00014305	OG_depleted	47.545	17.8418	0.375263	0.0892815	SOGcon_neither	67.7881	26.2746	0.387599	0.0704361	SOG_neither	498	64.9551	0.057	5e-05	depleted	1.45614	NM_001164216	-2.2539	-0.4715	0.565758	neither	-1.91573	0.00782942	depleted	-1.24596	0.0950054	neither	-0.65	0.2	neither	-0.29	0.48	neither
NM_080821	FAM210B	123.932	46.1404	0.372304	0.00759237	WT_SG_depleted	39.1963	16.8502	0.429892	0.195355	OGcon_neither	31.6389	16.8152	0.531471	NA	OG_neither	18.9649	11.1069	0.585658	NA	SOGcon_neither	28.4632	11.8058	0.414775	NA	SOG_neither	3046	14.4167	0.941	0.68225	Neither	2.02847	NM_025912	-2.25041	-0.212059	0.683705	neither	-0.361552	0.480723	neither	-0.50767	0.288221	neither	-0.54	0.08	neither	-0.47	0.05	depleted
NM_138773	SLC25A46	246.279	100.031	0.406171	0.00577413	WT_SG_depleted	125.685	86.8342	0.690886	0.333585	OGcon_neither	129.842	118.441	0.91219	0.847529	OG_neither	53.6897	32.5082	0.605483	0.383823	SOGcon_neither	61.2037	42.5047	0.694479	0.557721	SOG_neither	6236	89.2746	0.375	5e-05	depleted	1.35305	NA	NA	NA	NA	NA	NA	NA	NA	NA	NA	NA	-0.94	0	depleted	-0.5	0.02	depleted
NM_138957	MAPK1	410.406	183.633	0.447443	0.00106513	WT_SG_depleted	109.72	73.693	0.671644	0.303141	OGcon_neither	214.87	235.934	1.09803	0.823562	OG_neither	76.6762	49.3431	0.643525	0.342441	SOGcon_neither	64.8977	40.869	0.629745	0.437297	SOG_neither	11022	949.7	1.393	0.02715	Neither	2.65479	NA	NA	NA	NA	NA	NA	NA	NA	NA	NA	NA	-0.14	0.56	neither	-0.07	0.75	neither
NM_139266	STAT1	624.446	275.997	0.441987	0.00027389	WT_SG_depleted	211.627	134.855	0.637231	0.0857661	OGcon_neither	167.041	131.31	0.786092	0.523905	OG_neither	95.8656	72.1353	0.752463	0.475621	SOGcon_neither	235.288	166.622	0.70816	0.344467	SOG_neither	4310	149.199	1.485	0.1105	Neither	1.4956	NA	NA	NA	NA	NA	NA	NA	NA	NA	NA	NA	0.33	0.29	neither	-0.06	0.88	neither
NM_144594	GTSF1	685.366	206.663	0.301537	1.29638e-07	WT_SG_depleted	258.209	76.8207	0.297514	9.13723e-08	OGcon_depleted	214.465	109.937	0.512613	0.0218661	OG_neither	112.177	34.1334	0.304282	0.000947958	SOGcon_depleted	95.4283	32.2089	0.33752	0.0119021	SOG_depleted	NA	NA	NA	NA	NA	NA	NA	NA	NA	NA	NA	NA	NA	NA	NA	NA	NA	NA	NA	neither	NA	NA	neither
NM_144598	LRRC28	65.4801	20.7828	0.317392	0.0231747	WT_SG_depleted	23.6358	9.21316	0.389796	NA	OGcon_neither	22.9172	9.44558	0.412161	NA	OG_neither	NA	NA	NA	NA	NA	13.5123	10.6209	0.786022	NA	SOG_neither	5971	26.1649	0.672	0.17145	Neither	0.335	NA	NA	NA	NA	NA	NA	NA	NA	NA	NA	NA	-0.63	0.14	neither	-0.98	0.01	depleted
NM_144772	NAXE	550.505	219.444	0.398623	0.000194083	WT_SG_depleted	145.223	84.0784	0.57896	0.0897008	OGcon_neither	86.7664	65.3011	0.752608	0.582891	OG_neither	111.503	52.4787	0.470648	0.0332815	SOGcon_neither	96.1995	53.8388	0.559658	0.219981	SOG_neither	NA	NA	NA	NA	NA	NA	NA	NA	NA	NA	NA	NA	NA	NA	NA	NA	NA	-0.1	0.86	neither	-0.15	0.56	neither
NM_145018	DDIAS	265.357	102.402	0.385902	0.00154214	WT_SG_depleted	57.3312	32.1512	0.560798	0.268858	OGcon_neither	66.5229	27.8968	0.419356	0.0758637	OG_neither	35.2352	20.2796	0.57555	0.471425	SOGcon_neither	23.6092	9.82404	0.416111	NA	SOG_neither	NA	NA	NA	NA	NA	NA	NM_001080995	-1.6701	0.208175	0.854962	neither	-0.436164	0.684673	neither	-0.200369	0.862824	neither	-0.48	0.23	neither	0.04	0.94	neither
NM_145247	SFR1	130.358	44.7816	0.343528	0.00365461	WT_SG_depleted	47.5675	13.72	0.288432	0.037519	OGcon_depleted	29.4741	14.086	0.477909	NA	OG_neither	33.1733	8.32023	0.250811	0.0654593	SOGcon_neither	17.3553	4.27769	0.246477	NA	SOG_neither	1503	11.9609	0.397	5e-05	depleted	1.32662	NM_026377	-1.97666	-1.04497	0.0351277	depleted	-1.85216	0.000236016	depleted	-1.35865	0.00905152	depleted	-0.76	0.09	neither	-0.78	0.13	neither
NM_148893	SVIP	117.742	48.151	0.408954	0.0206786	WT_SG_depleted	61.4291	31.7572	0.516973	0.192339	OGcon_neither	57.017	20.438	0.358454	0.053923	OG_neither	33.2753	5.41884	0.162849	0.0199805	SOGcon_depleted	54.25	10.988	0.202544	0.00625498	SOG_depleted	4541	83.9358	0.279	5e-05	depleted	0.39142	NA	NA	NA	NA	NA	NA	NA	NA	NA	NA	NA	-1.67	0	depleted	-0.72	0.04	depleted
NM_152233	SNX6	726.565	214.162	0.29476	9.0072e-09	WT_SG_depleted	224.58	92.3188	0.411072	0.000143352	OGcon_depleted	227.348	159.414	0.701188	0.265461	OG_neither	121.077	52.9822	0.437589	0.0165391	SOGcon_neither	96.7115	33.9284	0.350821	0.0162817	SOG_depleted	3398	89.031	0.596	5e-05	Neither	0.96288	NA	NA	NA	NA	NA	NA	NA	NA	NA	NA	NA	-0.17	0.67	neither	-0.52	0	depleted
NM_152724	RSU1	178.019	47.5823	0.267288	8.53399e-05	WT_SG_depleted	57.6492	30.3756	0.526904	0.234931	OGcon_neither	48.1272	57.0999	1.18644	0.770259	OG_neither	23.354	8.36008	0.357973	0.29481	SOGcon_neither	24.9637	9.35229	0.374636	NA	SOG_neither	3919	76.2677	0.552	5e-05	Neither	1.8601	NA	NA	NA	NA	NA	NA	NA	NA	NA	NA	NA	-0.08	0.85	neither	-0.54	0.03	depleted
NM_152729	NT5DC1	148.449	59.1728	0.398607	0.00703054	WT_SG_depleted	82.446	35.6705	0.432653	0.0551551	OGcon_neither	74.4605	46.8499	0.629192	0.379481	OG_neither	82.086	23.3005	0.283855	0.00455655	SOGcon_depleted	68.6047	46.3107	0.675036	0.498675	SOG_neither	6923	40.1396	0.642	0.00245	Neither	1.33152	NA	NA	NA	NA	NA	NA	NA	NA	NA	NA	NA	-0.08	0.83	neither	-0.25	0.36	neither
NM_152902	TIPRL	436.341	170.641	0.391073	0.000107214	WT_SG_depleted	173.342	89.9742	0.519057	0.0188127	OGcon_neither	169.334	144.337	0.852382	0.721781	OG_neither	96.131	37.6928	0.392098	0.0136253	SOGcon_depleted	113.996	42.1167	0.369459	0.0208609	SOG_depleted	3032	81.1575	0.482	5e-05	depleted	1.19804	NM_145513	-2.11395	-0.255256	0.458259	neither	-0.599484	0.0661033	neither	0.214431	0.568443	neither	-0.22	0.53	neither	-0.24	0.21	neither
NM_153689	C2orf69	369.982	149.32	0.403586	0.00251294	WT_SG_depleted	118.421	75.0647	0.633879	0.216185	OGcon_neither	124.348	99.007	0.79621	0.624306	OG_neither	58.1604	18.3055	0.314741	0.027153	SOGcon_depleted	61.5343	21.6927	0.35253	0.0633838	SOG_neither	3728	31.0505	0.946	0.6314	Neither	0.826058	NA	NA	NA	NA	NA	NA	NA	NA	NA	NA	NA	-0.39	0.37	neither	-0.56	0.05	depleted
NM_153747	PIGC	103.054	40.2345	0.39042	0.0181458	WT_SG_depleted	40.4122	19.601	0.485028	0.274984	OGcon_neither	21.8564	26.9895	1.23486	NA	OG_neither	21.9046	8.51463	0.388715	NA	SOGcon_neither	23.7323	12.7493	0.537213	NA	SOG_neither	2630	37.8825	0.576	5e-05	Neither	0.480607	NM_001039045	-2.84738	-0.203709	0.69186	neither	-0.0309104	0.959868	neither	0.197679	0.708561	neither	-0.65	0.04	depleted	-0.45	0.13	neither
NM_170607	MLX	511.458	221.387	0.432854	0.000706464	WT_SG_depleted	179.565	100.158	0.557779	0.0303485	OGcon_neither	187.22	179.012	0.956163	0.92541	OG_neither	118.321	60.5696	0.511907	0.0512487	SOGcon_neither	88.3708	48.0929	0.544217	0.205161	SOG_neither	2586	50.7218	0.463	5e-05	depleted	2.63638	NA	NA	NA	NA	NA	NA	NA	NA	NA	NA	NA	0.16	0.76	neither	-0.24	0.41	neither
NM_170681	GFM2	218.072	94.4852	0.433274	0.0047329	WT_SG_depleted	77.5811	32.1488	0.414389	0.0371296	OGcon_neither	112.888	87.9526	0.779111	0.589876	OG_neither	35.031	12.2685	0.350217	0.13326	SOGcon_neither	29.5714	26.3165	0.889929	NA	SOG_neither	3249	44.1539	1.046	0.89575	Neither	0.386646	NA	NA	NA	NA	NA	NA	NA	NA	NA	NA	NA	0.31	0.4	neither	-0.31	0.13	neither
NM_173824	C3orf38	182.839	61.8628	0.338346	0.00148566	WT_SG_depleted	71.664	41.751	0.582594	0.25012	OGcon_neither	87.616	64.3182	0.734093	0.535789	OG_neither	31.1931	14.3971	0.461549	0.323058	SOGcon_neither	29.9084	15.3494	0.513214	NA	SOG_neither	2633	38.455	0.683	0.0871	Neither	0.627002	NA	NA	NA	NA	NA	NA	NA	NA	NA	NA	NA	-0.83	0.01	depleted	-0.3	0.38	neither
NM_174909	TMEM167A	548.402	211.819	0.386248	6.12921e-05	WT_SG_depleted	151.272	91.5233	0.605023	0.0979999	OGcon_neither	226.181	143.63	0.63502	0.134484	OG_neither	128.569	55.6892	0.433145	0.0128965	SOGcon_depleted	133.263	61.5763	0.462067	0.0605761	SOG_neither	4630	233.347	0.184	5e-05	depleted	1.546	NA	NA	NA	NA	NA	NA	NA	NA	NA	NA	NA	-1.11	0	depleted	-0.57	0	depleted
NM_175614	NDUFA11	710.163	309.425	0.435709	0.000136184	WT_SG_depleted	180.793	79.3746	0.439036	0.00153058	OGcon_depleted	187.581	88.5438	0.47203	0.0121599	OG_neither	135.286	45.978	0.339859	0.000794115	SOGcon_depleted	136.464	60.2239	0.441317	0.0305411	SOG_neither	2406	308.377	0.149	5e-05	depleted	3.33374	NA	NA	NA	NA	NA	NA	NA	NA	NA	NA	NA	0.22	0.76	neither	0.03	0.98	neither
NM_176793	MRPL43	341.754	129.118	0.377811	0.000153112	WT_SG_depleted	82.9944	39.9853	0.481783	0.0788025	OGcon_neither	77.4525	60.6123	0.782574	0.621444	OG_neither	56.8539	20.3194	0.357398	0.0495647	SOGcon_depleted	66.8938	34.7881	0.52005	0.228274	SOG_neither	2134	111.166	0.344	5e-05	depleted	5.63677	NA	NA	NA	NA	NA	NA	NA	NA	NA	NA	NA	-0.15	0.76	neither	-0.33	0.19	neither
NM_176806	MOCS2	320.271	100.489	0.313764	2.54953e-05	WT_SG_depleted	118.607	53.5181	0.451221	0.0164626	OGcon_neither	143.614	62.4963	0.435169	0.0127604	OG_neither	53.8326	16.9894	0.315597	0.0311722	SOGcon_depleted	78.4165	28.0569	0.357793	0.0344817	SOG_depleted	3568	80.1765	0.456	5e-05	depleted	0.638478	NA	NA	NA	NA	NA	NA	NA	NA	NA	NA	NA	-0.97	0.01	depleted	-0.15	0.66	neither
NM_176806	MOCS2	320.271	100.489	0.313764	2.54953e-05	WT_SG_depleted	118.607	53.5181	0.451221	0.0164626	OGcon_neither	143.614	62.4963	0.435169	0.0127604	OG_neither	53.8326	16.9894	0.315597	0.0311722	SOGcon_depleted	78.4165	28.0569	0.357793	0.0344817	SOG_depleted	3568	80.1765	0.456	5e-05	depleted	1.58037	NA	NA	NA	NA	NA	NA	NA	NA	NA	NA	NA	-0.97	0.01	depleted	-0.15	0.66	neither
NM_177424	STX12	341.615	135.691	0.397205	0.000704537	WT_SG_depleted	133.63	86.4402	0.646863	0.211674	OGcon_neither	123.964	171.265	1.38157	0.375236	OG_neither	64.9992	30.3795	0.467384	0.113818	SOGcon_neither	89.5957	57.5499	0.642329	0.376326	SOG_neither	3079	31.0887	0.474	5e-05	depleted	1.36747	NM_133887	-2.36977	1.59327	1.41807e-06	enriched	1.10486	0.00268721	enriched	1.85917	2.39682e-07	enriched	-0.24	0.46	neither	-0.35	0.07	neither
NM_181578	RFC5	696.198	236.11	0.339142	6.81306e-07	WT_SG_depleted	180.442	62.714	0.347558	5.12591e-05	OGcon_depleted	109.301	83.8278	0.766943	0.570452	OG_neither	152.005	57.2794	0.376825	0.00107197	SOGcon_depleted	47.9247	25.708	0.536426	0.323176	SOG_neither	2449	73.7149	0.489	0.0026	depleted	1.73757	NA	NA	NA	NA	NA	NA	NA	NA	NA	NA	NA	-0.01	0.98	neither	-0.25	0.26	neither
NM_181655	C17orf58	245.363	103.595	0.42221	0.00261871	WT_SG_depleted	62.2838	42.3298	0.679629	0.524834	OGcon_neither	79.107	39.2535	0.496208	0.12812	OG_neither	51.5666	17.6475	0.342226	0.0682369	SOGcon_neither	51.865	17.8449	0.344063	0.077842	SOG_neither	NA	NA	NA	NA	NA	NA	NA	NA	NA	NA	NA	NA	NA	NA	NA	NA	NA	-0.57	0.2	neither	0.34	0.42	neither
NM_181747	ORC5	158.445	40.3729	0.254806	5.23886e-05	WT_SG_depleted	35.3719	14.5007	0.409949	0.20246	OGcon_neither	26.3333	16.162	0.613746	NA	OG_neither	26.804	12.0741	0.450457	0.360976	SOGcon_neither	28.4049	11.0508	0.389046	NA	SOG_neither	2043	21.5659	0.478	5e-05	depleted	1.57559	NA	NA	NA	NA	NA	NA	NA	NA	NA	NA	NA	-0.59	0.07	neither	-0.41	0.16	neither
NM_182796	MAT2B	548.204	248.684	0.453635	0.000633741	WT_SG_depleted	223.638	132.496	0.592458	0.0322196	OGcon_neither	233.738	220.83	0.944777	0.94449	OG_neither	165.152	73.7254	0.44641	0.00488386	SOGcon_depleted	124.65	66.3886	0.532601	0.131326	SOG_neither	3409	75.3355	0.793	0.0659	Neither	1.71354	NM_134017	-2.15518	0.10004	0.679387	neither	0.0520281	0.845984	neither	0.616727	0.00221466	enriched	-0.36	0.39	neither	-0.25	0.23	neither
NM_198066	GNPNAT1	307.702	132.946	0.43206	0.00378941	WT_SG_depleted	113.906	72.134	0.633277	0.213421	OGcon_neither	119.892	106.253	0.886238	0.82106	OG_neither	85.9035	38.0466	0.442899	0.0394736	SOGcon_neither	70.4711	44.3289	0.629036	0.391089	SOG_neither	3860	218.82	0.379	0.0003	depleted	0.993015	NM_019425	-2.13349	0.355819	0.291125	neither	0.141603	0.728278	neither	1.00658	0.00227175	enriched	-0.66	0.04	depleted	-0.55	0.02	depleted
NM_198175	NME1	1367.81	563.348	0.411862	1.6795e-05	WT_SG_depleted	183.587	54.6707	0.297792	5.02121e-06	OGcon_depleted	134.343	95.7002	0.712357	0.441053	OG_neither	221.761	135.112	0.60927	0.0474181	SOGcon_neither	118.344	63.201	0.534045	0.14236	SOG_neither	NA	NA	NA	NA	NA	NA	NA	NA	NA	NA	NA	NA	NA	NA	NA	NA	NA	-0.46	0.31	neither	-0.75	0	depleted
NM_198189	COPS8	268.903	102.291	0.380401	0.000705631	WT_SG_depleted	114.169	51.346	0.449737	0.0223513	OGcon_neither	111.36	94.8066	0.851349	0.749153	OG_neither	61.0184	18.3055	0.299999	0.0165165	SOGcon_depleted	46.9332	31.8209	0.678005	0.57806	SOG_neither	4007	109.207	0.438	5e-05	depleted	2.29255	NA	NA	NA	NA	NA	NA	NA	NA	NA	NA	NA	-0.06	0.88	neither	-0.21	0.43	neither
NM_198449	EMB	73.4951	25.1915	0.342765	0.0414871	WT_SG_depleted	35.6128	15.2888	0.429306	0.221063	OGcon_neither	17.8035	12.1612	0.683077	NA	OG_neither	13.1468	6.69507	0.509253	NA	SOGcon_neither	10.1553	8.10458	0.798068	NA	SOG_neither	NA	NA	NA	NA	NA	NA	NM_010330	-2.8134	-0.550121	0.329304	neither	-1.20539	0.026499	depleted	-0.883613	0.112429	neither	-1.29	0	depleted	-0.85	0	depleted
NM_199123	SETD3	160.601	63.8734	0.397716	0.00683744	WT_SG_depleted	47.7978	28.6147	0.598662	0.406727	OGcon_neither	40.2119	34.1595	0.849489	0.862985	OG_neither	33.4387	12.7719	0.381951	0.180256	SOGcon_neither	23.8101	9.33135	0.391908	NA	SOG_neither	2878	53.9308	0.868	0.2581	Neither	0.588976	NA	NA	NA	NA	NA	NA	NA	NA	NA	NA	NA	0.2	0.55	neither	-0.22	0.36	neither
NM_199203	PEDS1-UBE2V1	380.921	142.707	0.374636	0.000324969	WT_SG_depleted	168.542	84.8591	0.503489	0.0123417	OGcon_neither	167.889	181.088	1.07862	0.888417	OG_neither	94.4775	40.2501	0.426029	0.0284357	SOGcon_neither	121.701	48.3762	0.3975	0.0174754	SOG_depleted	2757	8.4888	0	0.246	Neither	3.2902	NA	NA	NA	NA	NA	NA	NA	NA	NA	NA	NA	NA	NA	neither	NA	NA	neither
NM_203341	SELENOF	847.996	292.15	0.344518	1.56508e-06	WT_SG_depleted	335.824	140.532	0.418469	5.02817e-06	OGcon_depleted	248.57	197.987	0.796501	0.550446	OG_neither	162.845	87.968	0.540195	0.0338988	SOGcon_neither	164.487	92.2962	0.561116	0.140527	SOG_neither	NA	NA	NA	NA	NA	NA	NA	NA	NA	NA	NA	NA	NA	NA	NA	NA	NA	-0.92	0.02	depleted	-1.05	0	depleted
NM_207013	ELOB	522.578	229.952	0.440034	0.00119674	WT_SG_depleted	146.122	60.3695	0.413143	0.0026088	OGcon_depleted	169.267	59.4647	0.351306	0.000775137	OG_depleted	126.099	50.2354	0.398379	0.00580095	SOGcon_depleted	109.971	54.0802	0.491768	0.080257	SOG_neither	NA	NA	NA	NA	NA	NA	NM_026305	-2.32574	-0.612199	0.327434	neither	-1.64589	0.00525671	depleted	-1.18113	0.0513535	neither	NA	NA	neither	NA	NA	neither
NR_001445	NA	296.128	24.6228	0.0831492	1.133e-15	WT_SG_depleted	146.999	34.4909	0.234633	1.36628e-06	OGcon_depleted	214.806	16.9044	0.0786962	5.21075e-15	OG_depleted	76.7579	24.5369	0.319666	0.00997771	SOGcon_depleted	147.442	29.525	0.200248	5.40914e-06	SOG_depleted	NA	NA	NA	NA	NA	NA	NA	NA	NA	NA	NA	NA	NA	NA	NA	NA	NA	NA	NA	neither	NA	NA	neither
NR_001571	NA	416.494	14.3082	0.0343538	0.000121063	WT_SG_depleted	159.14	79.059	0.49679	0.378877	OGcon_neither	146.224	7.23199	0.0494584	2.20114e-12	OG_depleted	NA	NA	NA	NA	NA	NA	NA	NA	NA	NA	NA	NA	NA	NA	NA	NA	NA	NA	NA	NA	NA	NA	NA	NA	NA	NA	NA	NA	NA	neither	NA	NA	neither
NR_002312	NA	1415.87	252.474	0.178318	3.41402e-11	WT_SG_depleted	441.796	68.0261	0.153976	1.70634e-23	OGcon_depleted	556.336	62.5446	0.112422	5.43323e-24	OG_depleted	232.948	46.6361	0.200199	1.68077e-09	SOGcon_depleted	412.302	47.3071	0.114739	1.1759e-16	SOG_depleted	NA	NA	NA	NA	NA	NA	NA	NA	NA	NA	NA	NA	NA	NA	NA	NA	NA	NA	NA	neither	NA	NA	neither
NR_023349	NA	136.829	52.5044	0.383723	0.00738688	WT_SG_depleted	55.1285	27.6419	0.501409	0.188213	OGcon_neither	60.4331	31.2171	0.516557	0.212699	OG_neither	20.6593	14.2027	0.687473	0.72599	SOGcon_neither	11.4579	6.75217	0.589304	NA	SOG_neither	NA	NA	NA	NA	NA	NA	NA	NA	NA	NA	NA	NA	NA	NA	NA	NA	NA	NA	NA	neither	NA	NA	neither
NR_024080	NA	509.798	153.95	0.301982	1.16241e-06	WT_SG_depleted	212.088	80.1823	0.378062	5.03931e-05	OGcon_depleted	143.126	79.6138	0.556251	0.0928317	OG_neither	151.781	29.9159	0.1971	1.05414e-06	SOGcon_depleted	131.105	44.1823	0.337	0.00380325	SOG_depleted	NA	NA	NA	NA	NA	NA	NA	NA	NA	NA	NA	NA	NA	NA	NA	NA	NA	NA	NA	neither	NA	NA	neither
NR_024539	NA	90.8229	23.6113	0.259971	0.00607797	WT_SG_depleted	24.0521	12.5502	0.521792	NA	OGcon_neither	29.6854	5.89838	0.198696	NA	OG_neither	35.4597	2.12866	0.0600303	0.00294444	SOGcon_depleted	NA	NA	NA	NA	NA	NA	NA	NA	NA	NA	NA	NA	NA	NA	NA	NA	NA	NA	NA	NA	NA	NA	NA	NA	neither	NA	NA	neither
NR_024565	NA	161.099	64.968	0.403281	0.00617048	WT_SG_depleted	45.6173	22.347	0.48988	0.231417	OGcon_neither	76.9005	28.6875	0.373047	0.0279364	OG_depleted	22.5987	12.5776	0.556562	0.533501	SOGcon_neither	39.3703	15.2866	0.388278	NA	SOG_neither	NA	NA	NA	NA	NA	NA	NA	NA	NA	NA	NA	NA	NA	NA	NA	NA	NA	NA	NA	neither	NA	NA	neither
NR_026703	NA	85.1306	20.8382	0.244779	0.00737392	WT_SG_depleted	24.162	6.46965	0.267761	NA	OGcon_neither	NA	NA	NA	NA	NA	9.77846	5.57339	0.569966	NA	SOGcon_neither	21.7363	11.8687	0.54603	NA	SOG_neither	NA	NA	NA	NA	NA	NA	NA	NA	NA	NA	NA	NA	NA	NA	NA	NA	NA	NA	NA	neither	NA	NA	neither
NR_026704	NA	79.6605	20.0481	0.251669	0.00645716	WT_SG_depleted	NA	NA	NA	NA	NA	NA	NA	NA	NA	NA	16.0049	5.57339	0.348231	NA	SOGcon_neither	NA	NA	NA	NA	NA	NA	NA	NA	NA	NA	NA	NA	NA	NA	NA	NA	NA	NA	NA	NA	NA	NA	NA	NA	neither	NA	NA	neither
NR_026978	NA	184.438	62.1949	0.337214	0.00055708	WT_SG_depleted	50.6798	24.2926	0.479336	0.176984	OGcon_neither	32.551	19.558	0.600841	NA	OG_neither	43.605	8.36008	0.191723	0.0101099	SOGcon_depleted	NA	NA	NA	NA	NA	NA	NA	NA	NA	NA	NA	NA	NA	NA	NA	NA	NA	NA	NA	NA	NA	NA	NA	NA	neither	NA	NA	neither
NR_027162	NA	2936.68	1204.15	0.410037	4.9768e-06	WT_SG_depleted	1300.31	514.881	0.395968	3.58353e-18	OGcon_depleted	1431.93	292.009	0.203927	1.47655e-19	OG_depleted	724.913	312.978	0.431746	1.42028e-08	SOGcon_depleted	615.984	269.698	0.437832	0.00018503	SOG_depleted	NA	NA	NA	NA	NA	NA	NA	NA	NA	NA	NA	NA	NA	NA	NA	NA	NA	NA	NA	neither	NA	NA	neither
NR_027405	NA	1282.81	595.029	0.46385	0.000213881	WT_SG_depleted	428.636	240.663	0.561462	0.000755222	OGcon_neither	733.625	584.775	0.797104	0.375702	OG_neither	291.027	159.256	0.54722	0.00703619	SOGcon_neither	139.439	76.9467	0.551832	0.138163	SOG_neither	NA	NA	NA	NA	NA	NA	NA	NA	NA	NA	NA	NA	NA	NA	NA	NA	NA	NA	NA	neither	NA	NA	neither
NR_027840	NA	879.817	402.262	0.457211	0.00133058	WT_SG_depleted	266.296	172.289	0.646984	0.052859	OGcon_neither	466.091	397.3	0.852407	0.618341	OG_neither	162.171	77.7485	0.479422	0.011183	SOGcon_neither	161.59	81.6543	0.505318	0.0588521	SOG_neither	NA	NA	NA	NA	NA	NA	NA	NA	NA	NA	NA	NA	NA	NA	NA	NA	NA	NA	NA	neither	NA	NA	neither
NR_028085	NA	150.206	57.8693	0.385267	0.00499893	WT_SG_depleted	57.8573	16.8477	0.291194	0.0137343	OGcon_depleted	69.8973	40.7247	0.582637	0.293625	OG_neither	32.0097	17.3384	0.54166	0.420755	SOGcon_neither	25.8645	8.96431	0.346588	NA	SOG_neither	NA	NA	NA	NA	NA	NA	NA	NA	NA	NA	NA	NA	NA	NA	NA	NA	NA	NA	NA	neither	NA	NA	neither
NR_028131	NA	313.274	129.493	0.413354	0.00207689	WT_SG_depleted	129.291	52.7202	0.407764	0.00439798	OGcon_depleted	116.029	78.2046	0.674008	0.349251	OG_neither	70.6744	33.555	0.474784	0.107341	SOGcon_neither	78.747	43.0602	0.546817	0.260359	SOG_neither	NA	NA	NA	NA	NA	NA	NA	NA	NA	NA	NA	NA	NA	NA	NA	NA	NA	NA	NA	neither	NA	NA	neither
NR_030583	NA	36.4397	5.76755	0.158277	0.0127194	WT_SG_depleted	NA	NA	NA	NA	NA	NA	NA	NA	NA	NA	NA	NA	NA	NA	NA	6.59087	1.26865	0.192486	NA	SOG_neither	NA	NA	NA	NA	NA	NA	NA	NA	NA	NA	NA	NA	NA	NA	NA	NA	NA	NA	NA	neither	NA	NA	neither
NR_033196	NA	255.986	111.941	0.437295	0.00333586	WT_SG_depleted	88.8671	56.8526	0.639749	0.314841	OGcon_neither	117.597	53.9927	0.459131	0.0535419	OG_neither	59.5894	34.4425	0.577996	0.286702	SOGcon_neither	37.5881	11.0508	0.293998	NA	SOG_neither	NA	NA	NA	NA	NA	NA	NA	NA	NA	NA	NA	NA	NA	NA	NA	NA	NA	NA	NA	neither	NA	NA	neither
NR_033334	NA	428.104	171.849	0.401419	0.00126131	WT_SG_depleted	138.145	71.5234	0.517741	0.0334811	OGcon_neither	116.306	92.3042	0.793633	0.645108	OG_neither	70.3478	36.3417	0.516601	0.159358	SOGcon_neither	69.4472	22.6152	0.325647	0.0292592	SOG_depleted	NA	NA	NA	NA	NA	NA	NA	NA	NA	NA	NA	NA	NA	NA	NA	NA	NA	NA	NA	neither	NA	NA	neither
NR_034009	NA	1777.16	783.776	0.441028	4.96591e-05	WT_SG_depleted	668.141	448.494	0.671257	0.0083025	OGcon_neither	491.447	458.565	0.933091	0.847529	OG_neither	499.233	325.136	0.651272	0.0191242	SOGcon_neither	358.421	269.695	0.752453	0.367948	SOG_neither	NA	NA	NA	NA	NA	NA	NA	NA	NA	NA	NA	NA	NA	NA	NA	NA	NA	NA	NA	neither	NA	NA	neither
NR_034039	NA	238.934	100.502	0.420625	0.00248415	WT_SG_depleted	68.07	46.8489	0.688247	0.474542	OGcon_neither	58.9482	70.0171	1.18777	0.783888	OG_neither	51.7707	30.3047	0.585364	0.41465	SOGcon_neither	23.7388	15.3285	0.645715	NA	SOG_neither	NA	NA	NA	NA	NA	NA	NA	NA	NA	NA	NA	NA	NA	NA	NA	NA	NA	NA	NA	neither	NA	NA	neither
NR_037177	NA	89.9445	32.3179	0.35931	0.0206165	WT_SG_depleted	29.6079	16.0793	0.543073	NA	OGcon_neither	27.1189	9.80998	0.36174	NA	OG_neither	NA	NA	NA	NA	NA	NA	NA	NA	NA	NA	NA	NA	NA	NA	NA	NA	NA	NA	NA	NA	NA	NA	NA	NA	NA	NA	NA	NA	NA	neither	NA	NA	neither
NR_037660	NA	128.719	38.6266	0.300085	0.00192247	WT_SG_depleted	54.033	17.2442	0.319142	0.0301284	OGcon_depleted	47.6377	24.6383	0.517203	0.294029	OG_neither	22.4762	12.2286	0.54407	0.466817	SOGcon_neither	NA	NA	NA	NA	NA	NA	NA	NA	NA	NA	NA	NA	NA	NA	NA	NA	NA	NA	NA	NA	NA	NA	NA	NA	neither	NA	NA	neither
NR_037702	NA	461.728	207.466	0.449325	0.000807838	WT_SG_depleted	167.074	60.3621	0.36129	0.00016914	OGcon_depleted	178.437	81.8138	0.458503	0.0108064	OG_neither	110.768	24.7313	0.223271	7.06097e-05	SOGcon_depleted	142.627	53.8807	0.377773	0.00678228	SOG_depleted	NA	NA	NA	NA	NA	NA	NA	NA	NA	NA	NA	NA	NA	NA	NA	NA	NA	NA	NA	neither	NA	NA	neither
NR_037792	NA	235.586	89.5354	0.380055	0.000736513	WT_SG_depleted	55.3366	30.5726	0.552485	0.314673	OGcon_neither	45.3672	26.1095	0.575515	0.401344	OG_neither	43.9521	6.23143	0.141778	0.00393129	SOGcon_depleted	29.4418	11.9734	0.406679	NA	SOG_neither	NA	NA	NA	NA	NA	NA	NA	NA	NA	NA	NA	NA	NA	NA	NA	NA	NA	NA	NA	neither	NA	NA	neither
NR_038161	NA	679.15	233.032	0.343124	6.82903e-06	WT_SG_depleted	259.963	100.554	0.386802	1.02101e-05	OGcon_depleted	230.383	179.762	0.780276	0.473643	OG_neither	153.046	56.6213	0.369962	0.000859794	SOGcon_depleted	117.022	35.8363	0.306236	0.00641905	SOG_depleted	NA	NA	NA	NA	NA	NA	NA	NA	NA	NA	NA	NA	NA	NA	NA	NA	NA	NA	NA	neither	NA	NA	neither
NR_038370	NA	334.311	145.188	0.43429	0.00144963	WT_SG_depleted	123.407	85.4453	0.692388	0.318517	OGcon_neither	142.662	154.636	1.08393	0.848867	OG_neither	42.9109	22.8719	0.533009	0.324721	SOGcon_neither	51.5799	38.615	0.748644	0.695048	SOG_neither	NA	NA	NA	NA	NA	NA	NA	NA	NA	NA	NA	NA	NA	NA	NA	NA	NA	NA	NA	neither	NA	NA	neither
NR_045632	NA	149.074	45.378	0.3044	0.000608681	WT_SG_depleted	54.1861	17.4437	0.321921	0.0333592	OGcon_depleted	44.2647	25.4427	0.574786	0.393309	OG_neither	29.7028	10.6034	0.356985	0.178014	SOGcon_neither	NA	NA	NA	NA	NA	NA	NA	NA	NA	NA	NA	NA	NA	NA	NA	NA	NA	NA	NA	NA	NA	NA	NA	NA	neither	NA	NA	neither
NR_049728	NA	418.439	175.01	0.418244	0.000332192	WT_SG_depleted	90.3028	42.5244	0.470909	0.0741674	OGcon_neither	59.8603	33.7195	0.563304	0.298843	OG_neither	80.3916	31.232	0.388498	0.0267835	SOGcon_depleted	49.5385	16.5762	0.334613	0.0778016	SOG_neither	NA	NA	NA	NA	NA	NA	NA	NA	NA	NA	NA	NA	NA	NA	NA	NA	NA	NA	NA	neither	NA	NA	neither
NR_072977	NA	237.286	102.319	0.431204	0.00348927	WT_SG_depleted	74.7646	32.3384	0.432536	0.074093	OGcon_neither	96.8882	37.4179	0.386197	0.0172075	OG_depleted	38.0931	13.0412	0.34235	0.0948221	SOGcon_neither	47.1212	17.048	0.36179	0.13459	SOG_neither	NA	NA	NA	NA	NA	NA	NA	NA	NA	NA	NA	NA	NA	NA	NA	NA	NA	NA	NA	neither	NA	NA	neither
NR_073095	NA	100.887	34.5776	0.342735	0.00943777	WT_SG_depleted	31.668	12.7398	0.402293	NA	OGcon_neither	23.7445	17.4956	0.736828	NA	OG_neither	20.6389	13.0412	0.631874	0.611406	SOGcon_neither	21.9501	10.2539	0.467145	NA	SOG_neither	NA	NA	NA	NA	NA	NA	NA	NA	NA	NA	NA	NA	NA	NA	NA	NA	NA	NA	NA	neither	NA	NA	neither
NR_077246	NA	51.4919	17.4687	0.339251	0.0448264	WT_SG_depleted	13.9493	4.90088	0.351334	NA	OGcon_neither	19.6707	5.74718	0.292169	NA	OG_neither	18.1892	8.51463	0.468116	NA	SOGcon_neither	23.1167	10.1701	0.439948	NA	SOG_neither	NA	NA	NA	NA	NA	NA	NA	NA	NA	NA	NA	NA	NA	NA	NA	NA	NA	NA	NA	neither	NA	NA	neither
NR_103523	NA	93.0488	33.1634	0.356409	0.0137828	WT_SG_depleted	37.9359	25.6693	0.676649	0.577673	OGcon_neither	31.3845	23.7584	0.757009	NA	OG_neither	12.024	4.56641	0.379774	NA	SOGcon_neither	11.8662	2.55824	0.215591	NA	SOG_neither	NA	NA	NA	NA	NA	NA	NA	NA	NA	NA	NA	NA	NA	NA	NA	NA	NA	NA	NA	neither	NA	NA	neither
NR_103781	NA	538.73	226.349	0.420153	0.000193107	WT_SG_depleted	120.908	50.9519	0.421411	0.0104406	OGcon_depleted	79.5102	60.6743	0.763101	0.587552	OG_neither	84.9236	25.6187	0.301668	0.00715388	SOGcon_depleted	67.1012	28.5914	0.426095	0.108042	SOG_neither	NA	NA	NA	NA	NA	NA	NA	NA	NA	NA	NA	NA	NA	NA	NA	NA	NA	NA	NA	neither	NA	NA	neither
NR_104231	NA	95.578	35.2294	0.368593	0.0156876	WT_SG_depleted	27.1644	24.8886	0.916221	0.925744	OGcon_neither	7.76652	6.12519	0.788665	NA	OG_neither	20.6797	7.6622	0.370518	NA	SOGcon_neither	30.8611	11.0089	0.356725	NA	SOG_neither	NA	NA	NA	NA	NA	NA	NA	NA	NA	NA	NA	NA	NA	NA	NA	NA	NA	NA	NA	neither	NA	NA	neither
NR_104589	NA	227.324	86.1936	0.379167	0.0010392	WT_SG_depleted	100.68	32.5281	0.323083	0.00192218	OGcon_depleted	87.1279	28.1719	0.32334	0.00783718	OG_depleted	41.7065	11.8048	0.283045	0.0431845	SOGcon_depleted	59.2725	27.5433	0.464689	0.17042	SOG_neither	NA	NA	NA	NA	NA	NA	NA	NA	NA	NA	NA	NA	NA	NA	NA	NA	NA	NA	NA	neither	NA	NA	neither
NR_104590	NA	171.55	62.653	0.365217	0.00294722	WT_SG_depleted	55.9726	19.2046	0.343106	0.0397212	OGcon_depleted	50.1834	20.878	0.416033	0.158914	OG_neither	41.6248	19.467	0.467678	0.244225	SOGcon_neither	27.6531	12.8121	0.463316	NA	SOG_neither	NA	NA	NA	NA	NA	NA	NA	NA	NA	NA	NA	NA	NA	NA	NA	NA	NA	NA	NA	neither	NA	NA	neither
NR_109797	NA	464.818	175.01	0.376512	6.60944e-05	WT_SG_depleted	289.177	118.178	0.40867	1.0069e-05	OGcon_depleted	275.453	91.459	0.332031	1.13736e-05	OG_depleted	194.61	89.7876	0.461373	0.00340741	SOGcon_neither	279.668	142.12	0.508172	0.0194799	SOG_neither	NA	NA	NA	NA	NA	NA	NA	NA	NA	NA	NA	NA	NA	NA	NA	NA	NA	NA	NA	neither	NA	NA	neither
NR_110439	NA	222.85	93.987	0.421751	0.00557691	WT_SG_depleted	67.7415	28.2183	0.416558	0.0635653	OGcon_neither	96.1472	21.696	0.225654	0.000372437	OG_depleted	37.8685	12.0741	0.318841	0.0794111	SOGcon_neither	69.6157	21.1162	0.303326	0.0146425	SOG_depleted	NA	NA	NA	NA	NA	NA	NA	NA	NA	NA	NA	NA	NA	NA	NA	NA	NA	NA	NA	neither	NA	NA	neither
NR_110801	NA	27.4262	4.32566	0.15772	0.0475159	WT_SG_depleted	10.6838	8.03596	0.752161	NA	OGcon_neither	11.7346	2.72919	0.232577	NA	OG_neither	NA	NA	NA	NA	NA	NA	NA	NA	NA	NA	NA	NA	NA	NA	NA	NA	NA	NA	NA	NA	NA	NA	NA	NA	NA	NA	NA	NA	NA	neither	NA	NA	neither
NR_125376	NA	163.628	56.7747	0.346975	0.00166742	WT_SG_depleted	30.901	20.1921	0.653444	0.586263	OGcon_neither	69.3676	32.0971	0.462711	0.121697	OG_neither	20.4551	7.97129	0.389696	NA	SOGcon_neither	31.2629	8.88055	0.28406	NA	SOG_neither	NA	NA	NA	NA	NA	NA	NA	NA	NA	NA	NA	NA	NA	NA	NA	NA	NA	NA	NA	neither	NA	NA	neither
NR_126106	NA	1353.62	600.17	0.443382	4.3886e-05	WT_SG_depleted	374.473	168.152	0.449036	1.38555e-05	OGcon_depleted	422.084	322.628	0.764371	0.37574	OG_neither	261.752	106.199	0.405722	0.000177003	SOGcon_depleted	196.586	91.1741	0.463788	0.0366699	SOG_neither	NA	NA	NA	NA	NA	NA	NA	NA	NA	NA	NA	NA	NA	NA	NA	NA	NA	NA	NA	neither	NA	NA	neither
NR_130757	NA	418.388	165.734	0.396125	0.000386301	WT_SG_depleted	147.733	51.149	0.346225	0.00027139	OGcon_depleted	104.381	48.3967	0.463655	0.0630773	OG_neither	91.15	36.5711	0.401219	0.0239935	SOGcon_depleted	47.1212	26.7673	0.568052	0.428618	SOG_neither	NA	NA	NA	NA	NA	NA	NA	NA	NA	NA	NA	NA	NA	NA	NA	NA	NA	NA	NA	neither	NA	NA	neither
AID_RFP	NA	1101.99	1645.66	1.49335	0.0775705	WT_SG_neither	NA	NA	NA	NA	NA	NA	NA	NA	NA	NA	255.547	398.274	1.55852	0.0221675	SOGcon_neither	261.892	413.703	1.57967	0.100494	SOG_neither	NA	NA	NA	NA	NA	NA	NA	NA	NA	NA	NA	NA	NA	NA	NA	NA	NA	NA	NA	neither	NA	NA	neither
ENSG00000198712.1	NA	2822.41	3859.25	1.36736	0.18338	WT_SG_neither	814.907	778.555	0.955391	0.827889	OGcon_neither	518.816	158.513	0.305527	5.45574e-09	OG_depleted	1210.92	1433.24	1.1836	0.315201	SOGcon_neither	1944.9	2776.08	1.42737	0.161966	SOG_neither	NA	NA	NA	NA	NA	NA	NA	NA	NA	NA	NA	NA	NA	NA	NA	NA	NA	NA	NA	neither	NA	NA	neither
ENSG00000198727.2	NA	5403.83	9202.32	1.70292	0.0106518	WT_SG_neither	1936.4	2832.27	1.46265	6.03517e-05	OGcon_neither	1377.8	714.737	0.518753	0.000281933	OG_neither	2257.76	5299.85	2.34739	8.10114e-16	SOGcon_enriched	4246.3	8694.91	2.04764	2.21129e-05	SOG_enriched	NA	NA	NA	NA	NA	NA	NA	NA	NA	NA	NA	NA	NA	NA	NA	NA	NA	NA	NA	neither	NA	NA	neither
ENSG00000198763.3	NA	587.31	1033.27	1.75932	0.394118	WT_SG_neither	342.978	556.341	1.62209	0.00297492	OGcon_neither	217.265	115.925	0.533565	0.0319513	OG_neither	263.753	768.625	2.91418	3.11713e-14	SOGcon_enriched	429.859	973.58	2.26488	3.27992e-05	SOG_enriched	NA	NA	NA	NA	NA	NA	NA	NA	NA	NA	NA	NA	NA	NA	NA	NA	NA	NA	NA	neither	NA	NA	neither
ENSG00000198786.2	NA	3441.36	5970.39	1.73489	0.0217078	WT_SG_neither	791.14	2385.25	3.01496	4.04382e-31	OGcon_enriched	651.398	894.017	1.37246	0.165067	OG_neither	1178.38	5524.49	4.68822	7.503e-43	SOGcon_enriched	1649.68	6197.9	3.75704	5.26408e-14	SOG_enriched	NA	NA	NA	NA	NA	NA	NA	NA	NA	NA	NA	NA	NA	NA	NA	NA	NA	NA	NA	neither	NA	NA	neither
ENSG00000198804.2	NA	4246.02	6296.52	1.48292	0.129435	WT_SG_neither	1561.02	3818.98	2.44647	9.56043e-25	OGcon_enriched	1272.28	1129.42	0.887715	0.665452	OG_neither	2777.47	9973.99	3.59103	9.38611e-40	SOGcon_enriched	3936.68	14356.2	3.64678	9.02302e-16	SOG_enriched	NA	NA	NA	NA	NA	NA	NA	NA	NA	NA	NA	NA	NA	NA	NA	NA	NA	NA	NA	neither	NA	NA	neither
ENSG00000198840.2	NA	862.05	1237.95	1.43606	0.0939786	WT_SG_neither	270.437	152.508	0.563932	0.00766108	OGcon_neither	202.285	44.1343	0.218179	1.18522e-07	OG_depleted	246.687	236.192	0.957456	0.906429	SOGcon_neither	443.118	513.502	1.15884	0.992006	SOG_neither	NA	NA	NA	NA	NA	NA	NA	NA	NA	NA	NA	NA	NA	NA	NA	NA	NA	NA	NA	neither	NA	NA	neither
ENSG00000198886.2	NA	5766.42	10275.4	1.78193	0.344885	WT_SG_neither	1600.1	3263.02	2.03926	2.73632e-16	OGcon_enriched	1202.12	749.831	0.623759	0.0206217	OG_neither	2234.65	7129.17	3.19028	9.04141e-30	SOGcon_enriched	3251.44	9846.05	3.02821	5.46041e-11	SOG_enriched	NA	NA	NA	NA	NA	NA	NA	NA	NA	NA	NA	NA	NA	NA	NA	NA	NA	NA	NA	neither	NA	NA	neither
ENSG00000198888.2	NA	1376.51	2301.95	1.67231	0.53696	WT_SG_neither	458.133	781.581	1.70601	6.03517e-05	OGcon_neither	332.997	149.844	0.449987	0.00104737	OG_depleted	421.658	1203.16	2.85341	1.43276e-17	SOGcon_enriched	560.691	1427.23	2.54549	5.00431e-07	SOG_enriched	NA	NA	NA	NA	NA	NA	NA	NA	NA	NA	NA	NA	NA	NA	NA	NA	NA	NA	NA	neither	NA	NA	neither
ENSG00000198899.2	NA	1445.83	2397.44	1.65818	0.528311	WT_SG_neither	388.869	447.285	1.15022	0.510633	OGcon_neither	200.714	95.5218	0.475909	0.0187322	OG_neither	410.716	874.794	2.12993	1.24827e-06	SOGcon_enriched	690.967	1385.1	2.00458	0.000196282	SOG_enriched	NA	NA	NA	NA	NA	NA	NA	NA	NA	NA	NA	NA	NA	NA	NA	NA	NA	NA	NA	neither	NA	NA	neither
ENSG00000198938.2	NA	5295.68	8239.99	1.55598	0.043632	WT_SG_neither	2157.78	3148.76	1.45926	4.25068e-05	OGcon_neither	1251.73	624.742	0.499101	8.54923e-05	OG_neither	2558.75	5640.34	2.20433	1.87578e-15	SOGcon_enriched	3653.71	8514.88	2.33048	5.70853e-06	SOG_enriched	NA	NA	NA	NA	NA	NA	NA	NA	NA	NA	NA	NA	NA	NA	NA	NA	NA	NA	NA	neither	NA	NA	neither
ENSG00000212907.2	NA	962.65	1219.15	1.26645	0.340455	WT_SG_neither	250.626	544.335	2.1719	2.1831e-07	OGcon_enriched	184.248	131.606	0.714287	0.36808	OG_neither	401.345	1185.79	2.95453	2.77574e-16	SOGcon_enriched	558.203	1538.9	2.75688	7.6245e-08	SOG_enriched	NA	NA	NA	NA	NA	NA	NA	NA	NA	NA	NA	NA	NA	NA	NA	NA	NA	NA	NA	neither	NA	NA	neither
ENSG00000228253.1	NA	239.886	210.845	0.878938	0.978684	WT_SG_neither	90.3578	70.1786	0.776674	0.569686	OGcon_neither	35.8183	11.7968	0.32935	NA	OG_neither	84.2295	176.529	2.09581	0.404192	SOGcon_neither	161.94	237.899	1.46906	0.0864714	SOG_neither	NA	NA	NA	NA	NA	NA	NA	NA	NA	NA	NA	NA	NA	NA	NA	NA	NA	NA	NA	neither	NA	NA	neither
Linker_eGFP	NA	1161.78	1625.1	1.3988	0.140669	WT_SG_neither	3476.24	4956.52	1.42583	1.30168e-05	OGcon_neither	5226.99	3590.76	0.686964	0.0130648	OG_neither	18.0871	17.4929	0.967149	0.986175	SOGcon_neither	1231.67	1438.96	1.1683	0.56993	SOG_neither	NA	NA	NA	NA	NA	NA	NA	NA	NA	NA	NA	NA	NA	NA	NA	NA	NA	NA	NA	neither	NA	NA	neither
NM_000017	ACADS	156.147	141.443	0.905833	0.867757	WT_SG_neither	50.1864	50.7525	1.01128	0.977624	OGcon_neither	24.1477	43.8183	1.8146	0.36076	OG_neither	25.1096	36.0676	1.43641	0.662777	SOGcon_neither	36.8363	46.3735	1.25891	0.759118	SOG_neither	1950	5.6589	0.243	5e-05	depleted	1.91559	NM_007383	-2.55319	-0.569035	0.1917	neither	-1.0322	0.0186516	depleted	-0.7396	0.102797	neither	0.55	0.26	neither	-0.15	0.78	neither
NM_000019	ACAT1	748.526	420.77	0.562131	0.0105292	WT_SG_neither	118.081	53.8851	0.45634	0.0236468	OGcon_neither	100.327	65.1362	0.649242	0.327549	OG_neither	98.8869	44.5823	0.450841	0.0374938	SOGcon_neither	68.0474	21.2628	0.312471	0.0292592	SOG_depleted	2258	86.7546	0.814	0.3193	Neither	1.2498	NM_144784	-2.46066	-0.57597	0.00286148	depleted	-0.864498	1.32429e-05	depleted	-0.431013	0.0451175	depleted	0.35	0.28	neither	0.2	0.32	neither
NM_000020	ACVRL1	6.06348	8.56831	1.4131	NA	WT_SG_neither	7.21024	11.1686	1.54899	NA	OGcon_neither	4.77448	7.67198	1.60687	NA	OG_neither	NA	NA	NA	NA	NA	12.754	19.0297	1.49206	NA	SOG_neither	NA	NA	NA	NA	NA	NA	NA	NA	NA	NA	NA	NA	NA	NA	NA	NA	NA	1.67	NA	neither	2.46	NA	neither
NM_000021	PSEN1	307.197	313.526	1.0206	0.976019	WT_SG_neither	125.785	102.894	0.818016	0.617107	OGcon_neither	82.5662	162.686	1.97037	0.0357545	OG_neither	54.4246	52.9025	0.972033	0.946388	SOGcon_neither	89.2393	99.8452	1.11885	0.830589	SOG_neither	6078	169.722	0.872	0.35145	Neither	0.912225	NA	NA	NA	NA	NA	NA	NA	NA	NA	NA	NA	-0.69	0.01	depleted	-0.15	0.62	neither
NM_000022	ADA	159.697	113.036	0.707814	0.358244	WT_SG_neither	42.2314	28.031	0.663748	0.544902	OGcon_neither	40.7624	46.9255	1.1512	0.847195	OG_neither	25.13	22.5628	0.897843	0.928131	SOGcon_neither	28.8132	27.9312	0.96939	NA	SOG_neither	1770	7.65525	0.542	0.0048	Neither	1.92805	NA	NA	NA	NA	NA	NA	NA	NA	NA	NA	NA	0.51	0.35	neither	0.02	0.98	neither
NM_000024	ADRB2	4.98123	9.33076	1.87318	NA	WT_SG_neither	NA	NA	NA	NA	NA	NA	NA	NA	NA	NA	NA	NA	NA	NA	NA	NA	NA	NA	NA	NA	NA	NA	NA	NA	NA	NA	NA	NA	NA	NA	NA	NA	NA	NA	NA	NA	NA	-0.69	0.5	neither	0.37	NA	neither
NM_000026	ADSL	1111.07	671.804	0.604643	0.0271843	WT_SG_neither	191.148	105.428	0.551552	0.0216343	OGcon_neither	131.412	123.797	0.942048	0.92216	OG_neither	208.145	131.354	0.63107	0.0835932	SOGcon_neither	99.8481	56.1138	0.561991	0.225071	SOG_neither	4359	451.026	0.473	5e-05	depleted	0.773071	NM_009634	-2.66918	-0.971589	0.0101266	depleted	-1.36218	0.00059145	depleted	-1.15642	0.00401343	depleted	-0.03	0.95	neither	-0.4	0	depleted
NM_000028	AGL	394.159	366.725	0.930399	0.912679	WT_SG_neither	138.396	158.582	1.14585	0.711176	OGcon_neither	121.292	91.1354	0.751374	0.516727	OG_neither	83.7191	116.797	1.39511	0.407181	SOGcon_neither	86.0248	100.254	1.16541	0.778317	SOG_neither	7446	26.4556	2.708	5e-05	enriched	0.696178	NA	NA	NA	NA	NA	NA	NA	NA	NA	NA	NA	-0.44	0.2	neither	-0.5	0.11	neither
NM_000031	ALAD	191.632	183.606	0.958117	0.944002	WT_SG_neither	81.3505	63.8912	0.785382	0.633094	OGcon_neither	54.9802	57.4023	1.04405	0.956768	OG_neither	21.5575	27.5579	1.27834	0.902639	SOGcon_neither	41.5737	34.0121	0.818117	0.800752	SOG_neither	3247	12.9945	1.136	0.4563	Neither	1.01151	NA	NA	NA	NA	NA	NA	NA	NA	NA	NA	NA	0.22	0.65	neither	0.1	0.82	neither
NM_000034	NA	5873.76	2924.22	0.497845	0.000203995	WT_SG_neither	1865.52	932.5	0.499861	1.79062e-12	OGcon_neither	1590.86	1656.94	1.04153	0.927021	OG_neither	1454.78	745.774	0.512635	9.31572e-07	SOGcon_neither	1068.32	700.648	0.655843	0.0819997	SOG_neither	NA	NA	NA	NA	NA	NA	NA	NA	NA	NA	NA	NA	NA	NA	NA	NA	NA	NA	NA	neither	NA	NA	neither
NM_000043	FAS	162.543	85.2651	0.52457	0.0648237	WT_SG_neither	25.1698	17.4437	0.693041	NA	OGcon_neither	12.1586	16.0864	1.32304	NA	OG_neither	33.7245	20.3194	0.602513	0.473668	SOGcon_neither	23.0518	17.9077	0.776844	NA	SOG_neither	2563	18.692	0.883	0.46195	Neither	3.51728	NA	NA	NA	NA	NA	NA	NA	NA	NA	NA	NA	-0.42	0.57	neither	0.31	0.68	neither
NM_000050	ASS1	115.679	64.1779	0.554791	0.134366	WT_SG_neither	65.8673	40.7807	0.619134	0.311245	OGcon_neither	55.3403	54.8107	0.99043	0.995602	OG_neither	44.9524	26.8201	0.596634	0.42338	SOGcon_neither	40.135	26.3374	0.656221	0.573462	SOG_neither	1973	58.0575	0.361	5e-05	depleted	2.16746	NA	NA	NA	NA	NA	NA	NA	NA	NA	NA	NA	0.17	0.63	neither	-0.15	0.7	neither
NM_000051	ATM	241.192	501.113	2.07765	0.00219309	WT_SG_neither	55.2711	121.33	2.19518	0.0178142	OGcon_neither	109.685	83.4498	0.760813	0.56992	OG_neither	20.9451	68.2269	3.25741	0.0145133	SOGcon_enriched	37.102	62.5937	1.68707	0.389808	SOG_neither	13147	244.232	3.569	5e-05	enriched	0.217841	NA	NA	NA	NA	NA	NA	NA	NA	NA	NA	NA	-0.25	0.31	neither	-0.63	0	depleted
NM_000052	ATP7A	84.9136	87.2481	1.02749	0.9653	WT_SG_neither	48.5543	56.4537	1.16269	0.802635	OGcon_neither	27.5638	49.5791	1.79871	0.316515	OG_neither	16.1886	15.2097	0.939534	0.962691	SOGcon_neither	16.7332	36.4447	2.17799	NA	SOG_neither	NA	NA	NA	NA	NA	NA	NM_001109757	-1.66861	1.26279	0.0183384	enriched	0.549799	0.401116	neither	0.692986	0.267441	neither	0.43	0.24	neither	0.03	0.96	neither
NM_000059	BRCA2	223.895	248.254	1.10879	0.759934	WT_SG_neither	84.1553	114.685	1.36278	0.431558	OGcon_neither	48.4664	52.9751	1.09303	0.894259	OG_neither	35.2555	81.2331	2.30412	0.0376359	SOGcon_neither	17.4331	29.3674	1.68458	NA	SOG_neither	11986	85.2085	3.021	5e-05	enriched	0.281041	NM_001081001	-1.82236	1.61674	0.0330829	enriched	-0.115363	0.91708	neither	1.26422	0.141258	neither	-0.38	0.12	neither	-0.67	0	depleted
NM_000062	SERPING1	28.5921	25.1915	0.881066	0.891449	WT_SG_neither	NA	NA	NA	NA	NA	NA	NA	NA	NA	NA	NA	NA	NA	NA	NA	7.54354	6.75217	0.895093	NA	SOG_neither	NA	NA	NA	NA	NA	NA	NA	NA	NA	NA	NA	NA	NA	NA	NA	NA	NA	0.91	NA	neither	1.11	NA	neither
NM_000064	C3	5.07403	9.33076	1.83892	NA	WT_SG_neither	5.79672	4.70386	0.811469	NA	OGcon_neither	4.37128	2.2136	0.506396	NA	OG_neither	1.98018	1.47062	0.742669	NA	SOGcon_neither	NA	NA	NA	NA	NA	NA	NA	NA	NA	NA	NA	NA	NA	NA	NA	NA	NA	NA	NA	NA	NA	NA	0.6	NA	neither	0.07	0.96	neither
NM_000067	CA2	253.053	156.72	0.619317	0.091559	WT_SG_neither	42.0561	35.6803	0.8484	0.79431	OGcon_neither	64.6556	62.9363	0.973407	0.977091	OG_neither	47.055	18.1908	0.386586	0.105956	SOGcon_neither	46.7323	23.087	0.494026	0.24798	SOG_neither	1717	13.3548	0.711	0.00885	Neither	0.273597	NA	NA	NA	NA	NA	NA	NA	NA	NA	NA	NA	0.73	0.08	neither	0.44	0.01	enriched
NM_000070	CAPN3	9.73373	14.3912	1.47849	0.743604	WT_SG_neither	4.32825	2.54649	0.588343	NA	OGcon_neither	NA	NA	NA	NA	NA	NA	NA	NA	NA	NA	2.26177	4.64474	2.05359	NA	SOG_neither	NA	NA	NA	NA	NA	NA	NA	NA	NA	NA	NA	NA	NA	NA	NA	NA	NA	-0.35	NA	neither	0.51	NA	neither
NM_000074	CD40LG	8.38876	10.8003	1.28748	0.821294	WT_SG_neither	NA	NA	NA	NA	NA	NA	NA	NA	NA	NA	NA	NA	NA	NA	NA	NA	NA	NA	NA	NA	NA	NA	NA	NA	NA	NA	NA	NA	NA	NA	NA	NA	NA	NA	NA	NA	NA	-1.15	NA	neither	NA	NA	neither
NM_000075	CDK4	1372.14	842.712	0.61416	0.0347455	WT_SG_neither	291.894	214.228	0.733923	0.177149	OGcon_neither	249.395	150.999	0.605463	0.0782473	OG_neither	240.624	159.684	0.663627	0.102534	SOGcon_neither	113.25	85.7435	0.757116	0.686089	SOG_neither	2076	431.86	0.428	5e-05	depleted	1.01667	NM_009870	-2.67885	-0.419525	0.377729	neither	-0.883571	0.0574205	neither	-0.455799	0.356458	neither	0.1	0.8	neither	0.26	0.2	neither
NM_000083	CLCN1	16.2795	8.65133	0.531424	0.585883	WT_SG_neither	7.21024	3.72368	0.516444	NA	OGcon_neither	NA	NA	NA	NA	NA	NA	NA	NA	NA	NA	5.62525	2.55824	0.454778	NA	SOG_neither	NA	NA	NA	NA	NA	NA	NA	NA	NA	NA	NA	NA	NA	NA	NA	NA	NA	-0.12	NA	neither	-1.09	NA	neither
NM_000085	CLCNKB	1.81813	1.44189	0.793061	NA	WT_SG_neither	2.14776	2.54649	1.18565	NA	OGcon_neither	NA	NA	NA	NA	NA	NA	NA	NA	NA	NA	NA	NA	NA	NA	NA	NA	NA	NA	NA	NA	NA	NA	NA	NA	NA	NA	NA	NA	NA	NA	NA	NA	-0.1	NA	neither	0.08	NA	neither
NM_000087	CNGA1	3.34871	9.27541	2.76985	NA	WT_SG_neither	4.9748	7.05334	1.41781	NA	OGcon_neither	NA	NA	NA	NA	NA	NA	NA	NA	NA	NA	1.6461	1.69851	1.03184	NA	SOG_neither	NA	NA	NA	NA	NA	NA	NA	NA	NA	NA	NA	NA	NA	NA	NA	NA	NA	-1.44	NA	neither	0.19	NA	neither
NM_000088	COL1A1	161.203	340.91	2.11478	0.00356722	WT_SG_neither	51.8525	81.7412	1.57642	0.33714	OGcon_neither	73.0158	98.2162	1.34514	0.530727	OG_neither	9.65596	25.4642	2.63715	0.223019	SOGcon_neither	38.4241	67.3222	1.75208	0.369502	SOG_neither	6727	2724.37	2.076	5e-05	enriched	1.27133	NM_007742	-5.07875	-0.612285	0.0746296	neither	-1.82469	3.96242e-08	depleted	-1.84276	2.52411e-08	depleted	1.99	0	enriched	0.05	0.94	neither
NM_000089	COL1A2	1.40379	4.97742	3.5457	NA	WT_SG_neither	NA	NA	NA	NA	NA	NA	NA	NA	NA	NA	NA	NA	NA	NA	NA	NA	NA	NA	NA	NA	NA	NA	NA	NA	NA	NA	NM_007743	-3.63591	-0.480425	0.13512	neither	-1.77006	4.71014e-09	depleted	-1.38858	6.34612e-06	depleted	NA	NA	neither	NA	NA	neither
NM_000091	COL4A3	14.3594	29.5449	2.05752	0.334295	WT_SG_neither	3.0901	4.70386	1.52223	NA	OGcon_neither	NA	NA	NA	NA	NA	NA	NA	NA	NA	NA	4.25134	7.18203	1.68936	NA	SOG_neither	NA	NA	NA	NA	NA	NA	NA	NA	NA	NA	NA	NA	NA	NA	NA	NA	NA	-0.02	NA	neither	-0.43	NA	neither
NM_000095	COMP	1.53058	2.88378	1.88411	NA	WT_SG_neither	NA	NA	NA	NA	NA	NA	NA	NA	NA	NA	NA	NA	NA	NA	NA	NA	NA	NA	NA	NA	NA	NA	NA	NA	NA	NA	NA	NA	NA	NA	NA	NA	NA	NA	NA	NA	NA	-0.19	NA	neither	0.74	NA	neither
NM_000097	CPOX	3258.14	3349.25	1.02797	0.936844	WT_SG_neither	491.065	644.887	1.31324	0.0897011	OGcon_neither	884.577	950.846	1.07492	0.78957	OG_neither	499.926	679.651	1.3595	0.0736798	SOGcon_neither	383.23	499.208	1.30263	0.379219	SOG_neither	2825	63.0936	2.466	5e-05	enriched	0.93554	NM_007757	-1.94976	0.74154	0.0934092	neither	0.361967	0.502047	neither	1.27835	0.00805269	enriched	0.67	0.09	neither	0.4	0.02	enriched
NM_000098	CPT2	153.056	127.593	0.833636	0.690184	WT_SG_neither	68.4535	57.2393	0.836178	0.745391	OGcon_neither	65.4203	98.3538	1.50341	0.370376	OG_neither	31.9688	30.9229	0.967282	0.970483	SOGcon_neither	43.9003	43.8571	0.999017	0.997539	SOG_neither	4539	6.57247	1.35	0.06785	Neither	2.00055	NM_009949	-2.51512	-0.634996	0.0588374	neither	-0.325156	0.42982	neither	-0.168503	0.699549	neither	0.62	0.12	neither	0.03	0.96	neither
NM_000099	CST3	344.855	245.871	0.712969	0.257411	WT_SG_neither	70.634	56.4414	0.799069	0.677644	OGcon_neither	58.7132	89.4858	1.52412	0.346971	OG_neither	80.9019	52.2095	0.645343	0.352445	SOGcon_neither	94.3785	87.463	0.926726	0.922681	SOG_neither	3286	128.147	0.36	5e-05	depleted	3.40789	NA	NA	NA	NA	NA	NA	NA	NA	NA	NA	NA	-0.22	0.53	neither	-0.08	0.82	neither
NM_000100	CSTB	536.196	478.762	0.892887	0.808521	WT_SG_neither	198.556	101.493	0.511154	0.00727947	OGcon_neither	238.977	137.353	0.574755	0.0520116	OG_neither	125.956	62.3493	0.495007	0.0332815	SOGcon_neither	157.416	128.438	0.815912	0.53591	SOG_neither	2354	37.7158	0.608	5e-05	Neither	5.18113	NM_007793	-2.44968	-0.716019	0.268449	neither	-1.72299	0.00560686	depleted	-1.48675	0.0180273	depleted	-0.35	0.24	neither	-0.38	0.11	neither
NM_000101	CYBA	906.952	810.766	0.893946	0.685702	WT_SG_neither	250.068	193.627	0.774296	0.325566	OGcon_neither	105.778	188.747	1.78437	0.0569646	OG_neither	234.438	208.295	0.888484	0.722795	SOGcon_neither	265.054	285.12	1.0757	0.861301	SOG_neither	NA	NA	NA	NA	NA	NA	NM_001301284	-2.24067	-0.931724	0.215315	neither	-1.90769	0.0101873	depleted	-1.66847	0.025368	depleted	0.46	0.29	neither	0.41	0.14	neither
NM_000104	CYP1B1	19.3747	15.1537	0.782139	0.8312	WT_SG_neither	8.71145	17.8377	2.04762	NA	OGcon_neither	14.8323	10.4768	0.706349	NA	OG_neither	4.69529	11.3013	2.40695	NA	SOGcon_neither	36.3113	46.8033	1.28895	0.67931	SOG_neither	NA	NA	NA	NA	NA	NA	NM_009994	-2.51691	0.602508	0.357857	neither	-0.493762	0.450552	neither	0.393803	0.545304	neither	-0.19	NA	neither	0.82	NA	neither
NM_000107	DDB2	429.258	312.613	0.728264	0.274091	WT_SG_neither	57.7474	52.3163	0.905951	0.862183	OGcon_neither	26.2277	18.8156	0.717394	NA	OG_neither	68.8575	65.171	0.946461	0.924423	SOGcon_neither	26.6292	21.8602	0.820912	NA	SOG_neither	3101	50.0749	0.604	5e-05	Neither	1.57492	NM_028119	-3.30466	-0.440731	0.21754	neither	-0.402203	0.300331	neither	-0.178048	0.689042	neither	-0.42	0.43	neither	-0.54	0.12	neither
NM_000108	DLD	909.123	526.44	0.579064	0.0129859	WT_SG_neither	257.892	140.323	0.544114	0.00556708	OGcon_neither	247.614	172.482	0.696577	0.253073	OG_neither	155.251	94.8176	0.610738	0.11816	SOGcon_neither	143.178	106.535	0.74407	0.495502	SOG_neither	3755	101.287	0.834	0.48385	Neither	2.66856	NM_007861	-1.8981	-0.652084	0.235178	neither	-1.66166	0.00143272	depleted	-1.16613	0.0324002	depleted	0.43	0.1	neither	-0.05	0.8	neither
NM_000112	SLC26A2	150.341	172.347	1.14637	0.736193	WT_SG_neither	45.8804	86.8342	1.89262	0.129628	OGcon_neither	48.6568	78.3558	1.61038	0.333807	OG_neither	47.5245	67.7633	1.42586	0.50175	SOGcon_neither	69.9527	135.892	1.94263	0.0810017	SOG_neither	8080	66.0459	1.664	0.0041	Neither	1.31041	NM_007885	-2.54645	1.85774	1.19768e-07	enriched	1.04664	0.00689418	enriched	2.24018	5.116e-07	enriched	-0.15	0.61	neither	-0.23	0.3	neither
NM_000113	TOR1A	294.799	149.79	0.508111	0.0154421	WT_SG_neither	84.8124	47.4277	0.559207	0.344488	OGcon_neither	43.4792	52.9131	1.21698	0.802017	OG_neither	51.9749	27.6327	0.531654	0.323058	SOGcon_neither	54.9628	27.1553	0.494066	0.247577	SOG_neither	2076	37.1542	0.8	0.02675	Neither	1.33189	NM_144884	-2.62091	-0.201371	0.6576	neither	-0.216737	0.655439	neither	0.232173	0.618427	neither	-0.66	0.09	neither	-0.14	0.69	neither
NM_000117	EMD	525.36	242.695	0.46196	0.00133058	WT_SG_neither	151.174	68.0188	0.449936	0.00934411	OGcon_neither	121.269	61.9807	0.511099	0.0710817	OG_neither	98.9074	52.7878	0.533709	0.109671	SOGcon_neither	88.5004	36.4657	0.41204	0.0516383	SOG_neither	NA	NA	NA	NA	NA	NA	NM_007927	-2.26843	-0.919874	0.0304135	depleted	-1.62582	0.000186197	depleted	-1.25263	0.00489713	depleted	-0.19	0.48	neither	-0.31	0.2	neither
NM_000121	EPOR	112.365	115.462	1.02756	0.9653	WT_SG_neither	40.7302	50.3707	1.23669	0.745838	OGcon_neither	32.0198	33.2795	1.03934	NA	OG_neither	10.7992	23.3754	2.16455	0.37195	SOGcon_neither	26.681	36.9374	1.38441	0.668478	SOG_neither	NA	NA	NA	NA	NA	NA	NA	NA	NA	NA	NA	NA	NA	NA	NA	NA	NA	0.17	0.84	neither	0.99	0.13	neither
NM_000122	ERCC3	549.109	741.835	1.35098	0.262771	WT_SG_neither	160.926	192.664	1.19722	0.575745	OGcon_neither	139.689	167.01	1.19559	0.676197	OG_neither	80.2691	104.688	1.30421	0.531498	SOGcon_neither	69.175	105.15	1.52006	0.368323	SOG_neither	4018	85.053	1.269	0.0835	Neither	0.597333	NM_133658	-2.13006	0.0113072	0.976217	neither	0.073323	0.838101	neither	0.0270047	0.94328	neither	0.2	0.61	neither	0.15	0.51	neither
NM_000123	ERCC5	14.0131	14.3912	1.02699	0.973352	WT_SG_neither	3.17779	7.25281	2.28234	NA	OGcon_neither	NA	NA	NA	NA	NA	NA	NA	NA	NA	NA	NA	NA	NA	NA	NA	NA	NA	NA	NA	NA	NA	NM_011729	-1.56707	0.730244	0.291125	neither	0.328495	0.697305	neither	0.77075	0.29929	neither	-0.07	0.93	neither	0.26	0.72	neither
NM_000124	ERCC6	84.2705	119.108	1.4134	0.408449	WT_SG_neither	38.3194	59.7809	1.56007	0.416638	OGcon_neither	59.8186	69.8039	1.16693	0.814253	OG_neither	18.0462	27.4782	1.52265	0.605817	SOGcon_neither	27.556	53.3252	1.93516	0.178919	SOG_neither	11026	59.353	1.61	0.02195	Neither	0.582421	NM_001081221	-1.64515	1.08994	0.102315	neither	0.713698	0.364413	neither	0.774049	0.31368	neither	0.7	0.01	enriched	0.3	0.3	neither
NM_000127	EXT1	224	195.141	0.871164	0.737588	WT_SG_neither	115.046	125.059	1.08703	0.864491	OGcon_neither	65.8221	105.146	1.59742	0.251038	OG_neither	37.9094	34.7166	0.915778	0.909717	SOGcon_neither	67.0882	65.3823	0.974572	0.977552	SOG_neither	8270	771.591	1.155	0.23085	Neither	0.318282	NM_010162	-1.14618	0.367039	0.688388	neither	0.654562	0.471652	neither	1.1266	0.16316	neither	0.05	0.9	neither	0.28	0.27	neither
NM_000137	FAH	114.943	63.3877	0.551469	0.131684	WT_SG_neither	47.4471	27.0533	0.570179	0.345301	OGcon_neither	31.8294	23.6071	0.741678	NA	OG_neither	18.2504	6.84961	0.375313	NA	SOGcon_neither	32.1702	19.0507	0.592184	NA	SOG_neither	3427	64.1432	0.307	5e-05	depleted	0.835111	NM_010176	-3.08137	-1.38031	0.000134711	depleted	-0.681705	0.112495	neither	-1.61362	3.01297e-05	depleted	0.49	0.18	neither	0	1	neither
NM_000138	FBN1	23.0697	50.9241	2.2074	0.178228	WT_SG_neither	2.06007	6.66176	3.23375	NA	OGcon_neither	1.78243	2.8804	1.61599	NA	OG_neither	NA	NA	NA	NA	NA	NA	NA	NA	NA	NA	NA	NA	NA	NA	NA	NA	NM_007993	-2.74286	0.523927	0.165892	neither	-0.19118	0.679474	neither	0.114496	0.809295	neither	0.15	0.72	neither	0.73	0.01	enriched
NM_000140	FECH	304.786	260.634	0.85514	0.658729	WT_SG_neither	110.663	97.4142	0.88028	0.776829	OGcon_neither	96.0818	94.793	0.986586	0.986034	OG_neither	66.714	51.6263	0.773845	0.639536	SOGcon_neither	63.3164	37.839	0.597618	0.388074	SOG_neither	3853	42.4909	1.264	0.09225	Neither	1.76279	NM_007998	-2.36272	0.0416476	0.911176	neither	0.483064	0.0894503	neither	0.476955	0.0964017	neither	0.4	0.2	neither	0.29	0.23	neither
NM_000143	FH	498.806	286.229	0.573828	0.0267562	WT_SG_neither	140.293	62.9184	0.448479	0.00833939	OGcon_neither	91.9872	96.683	1.05105	0.967139	OG_neither	83.9232	33.8243	0.403038	0.0269576	SOGcon_depleted	64.483	30.3109	0.470061	0.178919	SOG_neither	1797	108.35	0.672	0.00655	Neither	0.901383	NA	NA	NA	NA	NA	NA	NA	NA	NA	NA	NA	0.27	0.49	neither	0.39	0.02	enriched
NM_000147	FUCA1	247.385	190.148	0.768633	0.433785	WT_SG_neither	65.2207	45.8614	0.703172	0.51235	OGcon_neither	25.3781	36.8887	1.45356	NA	OG_neither	43.6662	25.4642	0.583155	0.373142	SOGcon_neither	59.5965	71.2538	1.1956	0.738949	SOG_neither	2047	4.85958	0.787	0.0284	Neither	1.01803	NM_024243	-2.21214	-0.64957	0.319081	neither	-1.18141	0.0705673	neither	-1.05324	0.104401	neither	-0.75	0.1	neither	-0.46	0.22	neither
NM_000148	FUT1	133.186	127.636	0.958329	0.901939	WT_SG_neither	65.7469	88.6147	1.34782	0.604359	OGcon_neither	55.0844	90.4686	1.64236	0.221142	OG_neither	23.8848	25.1551	1.05319	0.970936	SOGcon_neither	35.5337	44.7378	1.25902	0.788997	SOG_neither	NA	NA	NA	NA	NA	NA	NA	NA	NA	NA	NA	NA	NA	NA	NA	NA	NA	0.71	NA	neither	2.34	NA	neither
NM_000152	GAA	1090.84	1683.25	1.54307	0.0576311	WT_SG_neither	208.341	343.377	1.64815	0.00945413	OGcon_neither	100.303	250.851	2.50094	0.000612857	OG_enriched	158.191	214.097	1.35341	0.288554	SOGcon_neither	229.825	318.472	1.38571	0.292651	SOG_neither	3626	66.9686	0.735	0.00895	Neither	0.472366	NA	NA	NA	NA	NA	NA	NA	NA	NA	NA	NA	0.62	0.03	enriched	0.22	0.33	neither
NM_000154	GALK1	239.598	210.543	0.878734	0.768659	WT_SG_neither	63.6868	65.4723	1.02804	0.977624	OGcon_neither	48.5498	46.0455	0.948419	0.960545	OG_neither	39.2567	37.7725	0.962192	0.97017	SOGcon_neither	38.8259	35.218	0.907075	0.907274	SOG_neither	1866	35.4895	0.272	5e-05	depleted	2.34128	NM_016905	-2.32675	-0.855384	0.1256	neither	-1.98991	0.000299425	depleted	-1.52921	0.00662063	depleted	0.7	0.01	enriched	0.34	0.22	neither
NM_000155	GALT	110.859	92.4192	0.833665	0.699601	WT_SG_neither	40.8506	27.44	0.671715	0.565816	OGcon_neither	14.4931	15.8596	1.09429	NA	OG_neither	20.8226	22.8719	1.09842	0.936899	SOGcon_neither	29.2928	27.9731	0.95495	NA	SOG_neither	2566	23.5431	0.476	5e-05	depleted	0.729582	NM_016658	-1.86093	-0.144381	0.841822	neither	-1.07336	0.0675288	neither	-0.88067	0.136123	neither	0.66	0.25	neither	0.17	0.86	neither
NM_000156	GAMT	541.966	402.647	0.742937	0.282158	WT_SG_neither	109.063	67.2258	0.616392	0.205506	OGcon_neither	91.5617	45.2139	0.493808	0.112674	OG_neither	102.153	60.8388	0.595564	0.18656	SOGcon_neither	81.1513	41.1104	0.50659	0.158042	SOG_neither	1769	33.2041	0.349	5e-05	depleted	2.30291	NA	NA	NA	NA	NA	NA	NA	NA	NA	NA	NA	-0.09	0.87	neither	-0.4	0.34	neither
NM_000158	GBE1	258.078	166.177	0.643902	0.154389	WT_SG_neither	85.2953	59.1947	0.693998	0.421783	OGcon_neither	129.439	93.7407	0.724206	0.402467	OG_neither	49.913	44.7368	0.896296	0.860494	SOGcon_neither	59.8169	30.6779	0.512864	0.266112	SOG_neither	3461	36.4686	1.165	0.1354	Neither	0.453878	NM_028803	-1.94022	-0.12892	0.849539	neither	-0.592649	0.305988	neither	-0.553081	0.343778	neither	0.44	0.21	neither	0.19	0.68	neither
NM_000164	GIPR	26.8511	25.1639	0.937164	0.999413	WT_SG_neither	11.0346	14.8972	1.35005	NA	OGcon_neither	NA	NA	NA	NA	NA	2.75594	8.66918	3.14563	NA	SOGcon_neither	10.6348	10.2539	0.964181	NA	SOG_neither	NA	NA	NA	NA	NA	NA	NA	NA	NA	NA	NA	NA	NA	NA	NA	NA	NA	0.09	NA	neither	-0.79	0.5	neither
NM_000169	GLA	307.213	307.301	1.00029	0.980816	WT_SG_neither	74.8745	50.3658	0.672669	0.417588	OGcon_neither	42.5657	36.3867	0.854838	0.852267	OG_neither	47.9329	48.4955	1.01174	0.987345	SOGcon_neither	59.6872	44.8006	0.750589	0.613757	SOG_neither	NA	NA	NA	NA	NA	NA	NM_013463	-1.79898	-0.252961	0.593558	neither	-0.657725	0.131416	neither	-1.23467	0.00222479	depleted	-0.54	0.09	neither	-0.27	0.11	neither
NM_000170	GLDC	13.6236	15.0983	1.10825	0.929544	WT_SG_neither	3.47359	7.25035	2.08728	NA	OGcon_neither	2.58884	3.16919	1.22417	NA	OG_neither	1.32693	3.09579	2.33305	NA	SOGcon_neither	3.36348	10.5162	3.12659	NA	SOG_neither	NA	NA	NA	NA	NA	NA	NM_138595	-0.774451	-0.0690835	0.930873	neither	-1.22825	0.0407332	depleted	-1.51375	0.00885923	depleted	0.65	0.01	enriched	0.14	0.72	neither
NM_000178	GSS	590.809	474.437	0.803029	0.446797	WT_SG_neither	174.109	134.649	0.77336	0.422836	OGcon_neither	139.433	128.553	0.921972	0.860787	OG_neither	103.705	82.4743	0.79528	0.604271	SOGcon_neither	103.6	101.785	0.982478	0.970952	SOG_neither	1922	43.22	0.542	5e-05	Neither	0.979627	NM_001291111	-2.64768	-1.09354	0.00267746	depleted	-1.46278	0.00012848	depleted	-1.588	2.79033e-05	depleted	0.78	0.01	enriched	0.23	0.39	neither
NM_000179	MSH6	1061.31	824.957	0.777299	0.344587	WT_SG_neither	202.566	181.672	0.896855	0.747143	OGcon_neither	205.642	78.5207	0.381832	0.00194054	OG_depleted	91.6195	81.9708	0.894688	0.828544	SOGcon_neither	52.1696	66.0425	1.26592	0.652778	SOG_neither	7476	575.502	4.145	5e-05	enriched	0.524096	NM_010830	-1.57051	1.59908	8.35773e-05	enriched	0.809742	0.0939451	neither	1.13653	0.0138563	enriched	0.56	0.08	neither	0.86	0	enriched
NM_000180	GUCY2D	5.97068	9.95484	1.66729	NA	WT_SG_neither	NA	NA	NA	NA	NA	NA	NA	NA	NA	NA	NA	NA	NA	NA	NA	NA	NA	NA	NA	NA	NA	NA	NA	NA	NA	NA	NM_001130693	-1.36497	-0.6542	0.313634	neither	-1.4429	0.0226587	depleted	-1.52911	0.0136277	depleted	0.1	NA	neither	0.62	NA	neither
NM_000182	HADHA	853.9	586.209	0.686508	0.121711	WT_SG_neither	298.49	203.465	0.681648	0.0783096	OGcon_neither	235.028	126.629	0.53878	0.0280775	OG_neither	151.576	89.5932	0.591076	0.0888771	SOGcon_neither	158.265	117.124	0.740046	0.472435	SOG_neither	3037	146.526	0.95	0.6168	Neither	0.718612	NM_178878	-2.38347	-1.1736	1.12445e-09	depleted	-2.09388	4.31404e-26	depleted	-1.78691	7.05971e-19	depleted	0.57	0.01	enriched	-0.12	0.46	neither
NM_000184	HBG2	4.0506	8.73435	2.15631	NA	WT_SG_neither	NA	NA	NA	NA	NA	NA	NA	NA	NA	NA	NA	NA	NA	NA	NA	NA	NA	NA	NA	NA	NA	NA	NA	NA	NA	NA	NA	NA	NA	NA	NA	NA	NA	NA	NA	NA	NA	NA	NA	neither	NA	NA	neither
NM_000187	HGD	1.11624	3.59088	3.21696	NA	WT_SG_neither	NA	NA	NA	NA	NA	NA	NA	NA	NA	NA	NA	NA	NA	NA	NA	NA	NA	NA	NA	NA	NA	NA	NA	NA	NA	NA	NM_013547	-1.31957	1.04016	0.170945	neither	1.13078	0.142914	neither	0.98864	0.298663	neither	-1.15	NA	neither	-0.12	NA	neither
NM_000189	HK2	276.382	352.248	1.2745	0.50513	WT_SG_neither	84.7364	151.336	1.78596	0.0604765	OGcon_neither	97.3331	98.3327	1.01027	0.945141	OG_neither	71.001	92.7687	1.30658	0.567859	SOGcon_neither	51.029	86.687	1.69878	0.270197	SOG_neither	5772	38.4415	1.878	5e-05	Neither	1.07611	NM_013820	-2.35482	-0.463033	0.185617	neither	-0.262725	0.535311	neither	-0.466689	0.223075	neither	0.41	0.13	neither	0.75	0	enriched
NM_000190	HMBS	434.277	467.003	1.07536	0.878509	WT_SG_neither	88.5608	82.7214	0.934063	0.885026	OGcon_neither	87.1488	44.7739	0.513764	0.131549	OG_neither	82.331	70.4003	0.855088	0.774046	SOGcon_neither	39.9341	45.6394	1.14287	0.907274	SOG_neither	2112	10.484	0.689	0.008	Neither	1.25186	NM_001110251	-2.42222	0.223531	0.700463	neither	-0.193006	0.759526	neither	0.298309	0.605138	neither	-0.1	0.82	neither	-0.03	0.94	neither
NM_000194	HPRT1	330.837	147.614	0.446182	0.00526737	WT_SG_neither	137.872	55.0795	0.399498	0.00400344	OGcon_depleted	117.706	97.0686	0.824669	0.679437	OG_neither	84.6991	35.9529	0.424479	0.0392986	SOGcon_neither	62.5063	35.4064	0.566446	0.311138	SOG_neither	1407	15.2631	0.373	5e-05	depleted	2.41516	NA	NA	NA	NA	NA	NA	NA	NA	NA	NA	NA	-0.43	0.18	neither	-0.54	0	depleted
NM_000196	HSD11B2	51.4671	46.1404	0.896504	0.885718	WT_SG_neither	6.35559	13.124	2.06496	NA	OGcon_neither	8.80652	6.41398	0.728322	NA	OG_neither	9.04354	7.3531	0.813078	NA	SOGcon_neither	6.92787	7.69566	1.11083	NA	SOG_neither	NA	NA	NA	NA	NA	NA	NA	NA	NA	NA	NA	NA	NA	NA	NA	NA	NA	0.29	NA	neither	-0.19	NA	neither
NM_000199	SGSH	103.611	137.41	1.32621	0.501471	WT_SG_neither	28.3698	54.6805	1.92742	0.226772	OGcon_neither	4.45608	8.33878	1.87133	NA	OG_neither	17.3726	34.2529	1.97167	0.405015	SOGcon_neither	32.2221	50.5884	1.56999	0.407933	SOG_neither	5562	33.6501	1.372	0.15675	Neither	0.686402	NM_018822	-2.84842	-0.54639	0.090055	neither	-0.199095	0.628773	neither	0.105268	0.813081	neither	0.43	0.44	neither	0.75	0.01	enriched
NM_000209	PDX1	20.4229	12.8663	0.629993	0.603854	WT_SG_neither	12.0646	25.6742	2.12806	NA	OGcon_neither	16.6147	12.2504	0.737321	NA	OG_neither	1.98018	1.47062	0.742669	NA	SOGcon_neither	NA	NA	NA	NA	NA	NA	NA	NA	NA	NA	NA	NA	NA	NA	NA	NA	NA	NA	NA	NA	NA	NA	0.32	NA	neither	0.14	0.93	neither
NM_000210	ITGA6	916.153	729.218	0.795956	0.381006	WT_SG_neither	120.031	131.711	1.0973	0.806206	OGcon_neither	71.3182	143.368	2.01026	0.0360972	OG_neither	164.397	153.219	0.932007	0.867095	SOGcon_neither	92.6805	88.5949	0.955918	0.922356	SOG_neither	5618	130.248	2.014	5e-05	enriched	1.1017	NA	NA	NA	NA	NA	NA	NA	NA	NA	NA	NA	-0.17	0.65	neither	-0.45	0.11	neither
NM_000214	JAG1	230.347	287.185	1.24675	0.524722	WT_SG_neither	55.4687	81.899	1.47649	0.417825	OGcon_neither	45.0072	114.07	2.53448	0.0223398	OG_enriched	16.8622	34.597	2.05175	0.22691	SOGcon_neither	39.8369	63.8414	1.60257	0.391089	SOG_neither	6048	40.0982	2.869	5e-05	enriched	8.57547	NM_013822	-2.92315	1.10152	0.00207829	enriched	0.594131	0.15423	neither	1.31529	0.0015238	enriched	-0.51	0.28	neither	0.3	0.62	neither
NM_000215	JAK3	48.4399	49.0242	1.01206	0.988532	WT_SG_neither	7.12256	16.8477	2.3654	NA	OGcon_neither	6.4721	10.628	1.64212	NA	OG_neither	11.0441	10.9524	0.991692	NA	SOGcon_neither	14.0631	28.382	2.01819	NA	SOG_neither	NA	NA	NA	NA	NA	NA	NM_001190830	-2.58605	-0.236342	0.635517	neither	-0.838903	0.0600995	neither	-0.563175	0.228094	neither	0.79	0.3	neither	0.15	0.9	neither
NM_000218	KCNQ1	59.333	66.9233	1.12793	0.845855	WT_SG_neither	22.7812	27.4302	1.20407	0.877831	OGcon_neither	5.7505	6.20079	1.0783	NA	OG_neither	8.39028	15.2097	1.81278	NA	SOGcon_neither	15.7805	26.2118	1.66102	NA	SOG_neither	NA	NA	NA	NA	NA	NA	NA	NA	NA	NA	NA	NA	NA	NA	NA	NA	NA	-0.35	NA	neither	0.37	NA	neither
NM_000224	KRT18	1016.57	713.873	0.702235	0.138129	WT_SG_neither	600.168	450.612	0.750811	0.0887522	OGcon_neither	693.322	620.321	0.894708	0.681847	OG_neither	492.72	371.723	0.75443	0.161886	SOGcon_neither	379.724	298.729	0.786701	0.508884	SOG_neither	2088	212.953	0.519	5e-05	Neither	3.12824	NM_010664	NA	-0.198776	NA	neither	-0.938012	NA	neither	-1.35328	NA	neither	0.4	0.41	neither	0.37	0.41	neither
NM_000229	LCAT	14.681	29.6002	2.01623	0.35618	WT_SG_neither	10.3331	13.7151	1.3273	NA	OGcon_neither	6.81134	6.20079	0.910363	NA	OG_neither	1.65356	6.69507	4.04889	NA	SOGcon_neither	3.91434	7.22392	1.8455	NA	SOG_neither	NA	NA	NA	NA	NA	NA	NM_008490	-0.0130939	0.101353	0.890613	neither	0.685073	0.261669	neither	1.11307	0.105474	neither	0.55	0.55	neither	-0.29	0.86	neither
NM_000232	SGCB	246.721	146.725	0.594702	0.0834472	WT_SG_neither	136.446	102.51	0.751282	0.424988	OGcon_neither	96.72	140.247	1.45003	0.333807	OG_neither	49.4231	34.1732	0.691443	0.559697	SOGcon_neither	87.3145	65.5708	0.750972	0.629473	SOG_neither	4431	46.8135	0.677	0.0098	Neither	2.0385	NM_011890	-2.49082	-0.301671	0.515178	neither	-0.62605	0.143182	neither	-0.246647	0.620305	neither	-0.21	0.6	neither	-0.48	0.11	neither
NM_000249	MLH1	99.9253	135.621	1.35722	0.455279	WT_SG_neither	45.7705	42.9307	0.937956	0.935165	OGcon_neither	20.1796	20.5272	1.01722	NA	OG_neither	18.3729	21.0922	1.148	0.858947	SOGcon_neither	15.8518	14.1227	0.89092	NA	SOG_neither	NA	NA	NA	NA	NA	NA	NA	NA	NA	NA	NA	NA	NA	NA	NA	NA	NA	-0.74	NA	neither	-0.85	NA	neither
NM_000251	MSH2	706.81	437.35	0.618767	0.0418885	WT_SG_neither	174.514	152.9	0.876146	0.716604	OGcon_neither	159.382	93.9266	0.589318	0.132252	OG_neither	116.035	98.5316	0.849154	0.71798	SOGcon_neither	58.8901	47.7887	0.81149	0.75123	SOG_neither	3628	167.164	0.759	0.02045	Neither	0.868178	NM_008628	-1.97137	-0.994438	0.0336373	depleted	-1.93756	3.67503e-05	depleted	-1.37679	0.00495255	depleted	0.33	0.31	neither	0.11	0.61	neither
NM_000252	MTM1	84.3202	56.9684	0.67562	0.454577	WT_SG_neither	33.2569	28.2232	0.84864	0.84382	OGcon_neither	33.4214	24.4252	0.730825	NA	OG_neither	17.3522	7.15871	0.412554	NA	SOGcon_neither	24.4128	21.588	0.884289	NA	SOG_neither	NA	NA	NA	NA	NA	NA	NA	NA	NA	NA	NA	NA	NA	NA	NA	NA	NA	0.63	0.13	neither	0.22	0.62	neither
NM_000254	MTR	283.2	326.81	1.15399	0.687204	WT_SG_neither	42.5822	63.4947	1.49111	0.447206	OGcon_neither	43.6711	53.9307	1.23493	0.713424	OG_neither	36.7866	50.8535	1.38239	0.602067	SOGcon_neither	46.7258	49.3616	1.05641	0.952014	SOG_neither	10529	157.756	2.728	5e-05	enriched	0.248637	NM_001081128	-2.55556	0.13876	0.800545	neither	-0.257726	0.629955	neither	-0.0938957	0.873308	neither	0.67	0	enriched	0.33	0.01	enriched
NM_000254	MTR	283.2	326.81	1.15399	0.687204	WT_SG_neither	42.5822	63.4947	1.49111	0.447206	OGcon_neither	43.6711	53.9307	1.23493	0.713424	OG_neither	36.7866	50.8535	1.38239	0.602067	SOGcon_neither	46.7258	49.3616	1.05641	0.952014	SOG_neither	10529	157.756	2.728	5e-05	enriched	0.324213	NM_001081128	-2.55556	0.13876	0.800545	neither	-0.257726	0.629955	neither	-0.0938957	0.873308	neither	0.67	0	enriched	0.33	0.01	enriched
NM_000255	MMUT	205.416	133.831	0.651513	0.231759	WT_SG_neither	62.5796	45.4698	0.726592	0.62347	OGcon_neither	74.9485	54.9483	0.733147	0.566034	OG_neither	33.4386	22.523	0.673561	0.60011	SOGcon_neither	37.452	22.9823	0.613647	NA	SOG_neither	NA	NA	NA	NA	NA	NA	NA	NA	NA	NA	NA	NA	NA	NA	NA	NA	NA	NA	NA	neither	NA	NA	neither
NM_000257	MYH7	20.534	15.667	0.76298	0.794178	WT_SG_neither	NA	NA	NA	NA	NA	NA	NA	NA	NA	NA	NA	NA	NA	NA	NA	NA	NA	NA	NA	NA	NA	NA	NA	NA	NA	NA	NA	NA	NA	NA	NA	NA	NA	NA	NA	NA	NA	NA	NA	neither	0.34	NA	neither
NM_000260	MYO7A	56.0091	57.7862	1.03173	0.971359	WT_SG_neither	17.5983	19.4089	1.10289	NA	OGcon_neither	14.7058	9.96118	0.677364	NA	OG_neither	2.65386	5.53354	2.08509	NA	SOGcon_neither	15.5731	18.1491	1.16541	NA	SOG_neither	NA	NA	NA	NA	NA	NA	NA	NA	NA	NA	NA	NA	NA	NA	NA	NA	NA	-0.25	NA	neither	1.21	NA	neither
NM_000262	NAGA	326.76	260.622	0.797594	0.488026	WT_SG_neither	102.214	86.8219	0.849411	0.722533	OGcon_neither	37.5159	67.5283	1.79999	0.262143	OG_neither	44.7482	48.7249	1.08887	0.91043	SOGcon_neither	93.4906	89.4866	0.957173	0.951057	SOG_neither	3694	54.8781	0.703	0.0002	Neither	1.12405	NM_008669	-2.87779	-0.992357	0.0307327	depleted	-1.2726	0.00903985	depleted	-1.18246	0.0155922	depleted	-0.04	0.93	neither	0.3	0.36	neither
NM_000263	NAGLU	113.87	153.935	1.35184	0.472689	WT_SG_neither	23.1647	41.751	1.80236	0.361513	OGcon_neither	9.23056	10.69	1.15811	NA	OG_neither	21.2105	37.7725	1.78084	0.388036	SOGcon_neither	24.348	50.9554	2.0928	0.214739	SOG_neither	2544	20.4512	0.726	0.3156	Neither	0.905849	NM_013792	-4.06063	-0.947066	0.0946183	neither	-1.16865	0.054807	neither	-1.14102	0.0569981	neither	0.29	0.53	neither	0.83	0	enriched
NM_000270	PNP	915.535	772.57	0.843845	0.524853	WT_SG_neither	202.632	216.606	1.06897	0.876968	OGcon_neither	255.526	206.861	0.809548	0.527491	OG_neither	124.834	124.235	0.995204	0.979293	SOGcon_neither	141.564	164.315	1.16071	0.755526	SOG_neither	2573	105.408	0.819	0.0498	Neither	1.67655	NM_013632	-2.11868	-0.677003	0.0388601	depleted	-1.39516	2.25608e-05	depleted	-1.0184	0.00268337	depleted	0.06	0.92	neither	-0.24	0.4	neither
NM_000271	NPC1	325.558	444.889	1.36654	0.333831	WT_SG_neither	133.367	152.666	1.14471	0.712616	OGcon_neither	74.0752	95.3494	1.2872	0.519543	OG_neither	61.3246	89.2044	1.45463	0.407768	SOGcon_neither	97.5281	145.684	1.49377	0.312597	SOG_neither	5157	124.686	1.763	0.0017	Neither	1.43752	NM_008720	-2.98653	-0.276267	0.294767	neither	-0.1549	0.617476	neither	-0.134956	0.673033	neither	-0.22	0.6	neither	0.04	0.89	neither
NM_000276	OCRL	257.431	190.357	0.739449	0.356067	WT_SG_neither	93.0317	86.6274	0.93116	0.888616	OGcon_neither	201.775	229.004	1.13495	0.734288	OG_neither	42.8497	38.1613	0.890585	0.854983	SOGcon_neither	47.6785	41.9911	0.880713	0.863706	SOG_neither	5162	15.6925	1.765	5e-05	Neither	0.972725	NA	NA	NA	NA	NA	NA	NA	NA	NA	NA	NA	0.44	0.03	enriched	0.25	0.25	neither
NM_000282	PCCA	134.921	107.158	0.794228	0.616276	WT_SG_neither	34.0239	24.4946	0.719923	0.676302	OGcon_neither	35.9031	11.7212	0.326467	NA	OG_neither	19.3119	17.9167	0.927753	0.851748	SOGcon_neither	16.1888	12.3613	0.763574	NA	SOG_neither	2494	6.52929	0.827	0.3455	Neither	0.426669	NM_144844	-1.71679	-0.423744	0.507489	neither	-0.304997	0.664568	neither	-0.211714	0.768129	neither	0.74	0.03	enriched	-0.04	0.93	neither
NM_000286	PEX12	48.5327	29.5449	0.608762	0.422619	WT_SG_neither	17.8064	11.1735	0.6275	NA	OGcon_neither	34.3974	32.3995	0.941919	NA	OG_neither	7.10419	5.72794	0.806276	NA	SOGcon_neither	NA	NA	NA	NA	NA	2682	7.86631	1.099	0.8015	Neither	2.17129	NM_134025	-2.16766	-0.567896	0.0458259	depleted	-0.401372	0.225787	neither	-0.189903	0.638808	neither	-0.16	0.85	neither	0.33	0.66	neither
NM_000288	PEX7	73.6336	40.2345	0.546415	0.212761	WT_SG_neither	22.5181	17.8377	0.792149	NA	OGcon_neither	14.5139	22.3628	1.54078	NA	OG_neither	18.4341	12.1139	0.657146	NA	SOGcon_neither	19.7597	18.2957	0.92591	NA	SOG_neither	1464	1.71288	0.482	0.0001	depleted	1.18461	NM_001161825	-1.89309	-0.0987057	0.875008	neither	0.0330709	0.960477	neither	0.251324	0.665787	neither	0.39	0.48	neither	1.07	0.01	enriched
NM_000290	PGAM2	0.701895	2.8561	4.06913	NA	WT_SG_neither	NA	NA	NA	NA	NA	NA	NA	NA	NA	NA	NA	NA	NA	NA	NA	NA	NA	NA	NA	NA	NA	NA	NA	NA	NA	NA	NA	NA	NA	NA	NA	NA	NA	NA	NA	NA	NA	NA	NA	neither	NA	NA	neither
NM_000291	PGK1	2230.85	1424.23	0.638427	0.0374914	WT_SG_neither	616.651	433.137	0.702402	0.0212815	OGcon_neither	811.358	641.096	0.790152	0.392888	OG_neither	562.271	371.838	0.661314	0.0213978	SOGcon_neither	533.102	416.104	0.780532	0.428898	SOG_neither	NA	NA	NA	NA	NA	NA	NM_008828	-2.41887	-1.12677	0.000136484	depleted	-2.03001	2.75204e-11	depleted	-1.77457	7.10973e-09	depleted	0.33	0.47	neither	0.23	0.03	neither
NM_000292	PHKA2	145.997	183.756	1.25863	0.608576	WT_SG_neither	36.9936	35.8602	0.969363	0.960914	OGcon_neither	45.3672	37.2667	0.821446	0.788674	OG_neither	24.0073	17.1838	0.715776	0.733238	SOGcon_neither	29.1567	36.6123	1.25571	0.797716	SOG_neither	5559	24.3095	1.615	0.0098	Neither	0.74764	NM_001177879	-2.25419	-0.128051	0.677321	neither	-0.133497	0.67744	neither	-0.306107	0.279646	neither	0.62	0.02	enriched	0.32	0.22	neither
NM_000294	PHKG2	167.681	206.052	1.22883	0.58278	WT_SG_neither	69.4613	81.5221	1.17363	0.77017	OGcon_neither	41.2935	32.9015	0.796772	0.772179	OG_neither	36.6029	43.3857	1.18531	0.836388	SOGcon_neither	26.357	48.8898	1.85491	0.312617	SOG_neither	5539	105.956	0.442	0.05295	Neither	0.370238	NM_026888	-2.77986	-0.282851	0.559747	neither	0.0688578	0.908463	neither	-0.275845	0.604791	neither	0.08	0.87	neither	-0.19	0.7	neither
NM_000297	PKD2	103.172	142.747	1.38358	0.409099	WT_SG_neither	38.9882	62.714	1.60854	0.330383	OGcon_neither	30.1318	36.3595	1.20668	NA	OG_neither	13.9634	18.809	1.34702	0.735217	SOGcon_neither	26.4024	30.9822	1.17346	NA	SOG_neither	5056	27.8889	3.143	5e-05	enriched	0.15307	NM_008861	-2.5202	1.64091	0.00011056	enriched	0.895259	0.0728217	neither	1.79884	8.1768e-05	enriched	0.06	0.89	neither	0.35	0.23	neither
NM_000299	PKP1	0.98945	3.59088	3.62917	NA	WT_SG_neither	NA	NA	NA	NA	NA	NA	NA	NA	NA	NA	NA	NA	NA	NA	NA	NA	NA	NA	NA	NA	NA	NA	NA	NA	NA	NA	NA	NA	NA	NA	NA	NA	NA	NA	NA	NA	NA	NA	NA	neither	NA	NA	neither
NM_000302	PLOD1	3180.23	4246.91	1.33541	0.296004	WT_SG_neither	678.671	911.362	1.34286	0.0276172	OGcon_neither	521.277	1488.65	2.85578	5.73897e-10	OG_enriched	500.232	692.677	1.38471	0.0584342	SOGcon_neither	792.648	1366.98	1.72458	0.0109828	SOG_neither	2940	148.996	0.794	0.0109	Neither	1.70875	NA	NA	NA	NA	NA	NA	NA	NA	NA	NA	NA	-0.18	0.6	neither	0.3	0.31	neither
NM_000303	PMM2	323.35	402.133	1.24365	0.499244	WT_SG_neither	84.6382	82.1254	0.970311	0.962082	OGcon_neither	51.7545	71.1375	1.37452	0.582891	OG_neither	76.6558	86.4624	1.12793	0.853192	SOGcon_neither	60.9509	62.2994	1.02212	0.984922	SOG_neither	5409	205.309	1.615	0.00435	Neither	0.390238	NM_016881	-1.83877	-0.669779	0.033195	depleted	-0.740303	0.0307175	depleted	-1.15643	0.000384615	depleted	-0.85	0.09	neither	-0.56	0.26	neither
NM_000311	PRNP	1052.75	1041.71	0.989509	0.999413	WT_SG_neither	311.836	284.189	0.911342	0.75377	OGcon_neither	222.954	349.837	1.5691	0.0907222	OG_neither	158.517	123.921	0.78175	0.48593	SOGcon_neither	232.897	201.661	0.865882	0.730106	SOG_neither	2657	155.527	1.402	0.00165	Neither	3.77329	NA	NA	NA	NA	NA	NA	NA	NA	NA	NA	NA	-0.37	0.31	neither	0.21	0.43	neither
NM_000313	PROS1	102.647	50.6598	0.493536	0.0765883	WT_SG_neither	50.2414	29.5949	0.589055	0.377182	OGcon_neither	33.3143	47.3791	1.42219	0.599418	OG_neither	20.8838	9.28737	0.444716	NA	SOGcon_neither	46.9138	33.4776	0.713598	0.634223	SOG_neither	3560	4.08332	0.508	0.00125	Neither	1.26656	NM_011173	-3.06781	0.233104	0.660765	neither	-0.278031	0.60995	neither	0.274639	0.604439	neither	-0.49	0.37	neither	-0.46	0.26	neither
NM_000317	PTS	237.207	113.632	0.479044	0.0228743	WT_SG_neither	69.867	33.523	0.479811	0.109816	OGcon_neither	58.3531	33.4927	0.573966	0.353992	OG_neither	51.5053	31.6558	0.614611	0.375359	SOGcon_neither	66.1939	17.3941	0.262774	0.0114868	SOG_depleted	1069	27.5738	0.272	5e-05	depleted	1.38837	NM_011220	-1.85628	0.0223469	0.969776	neither	-1.07553	0.0123097	depleted	0.0660323	0.910361	neither	-0.88	0.05	depleted	-0.24	0.63	neither
NM_000328	RPGR	67.6786	49.7313	0.734816	0.585282	WT_SG_neither	34.4074	21.953	0.638031	0.560238	OGcon_neither	13.3683	15.5708	1.16476	NA	OG_neither	15.1066	10.2943	0.681447	NA	SOGcon_neither	11.6588	12.7074	1.08995	NA	SOG_neither	4767	49.2812	0.724	0.367	Neither	0.397471	NA	NA	NA	NA	NA	NA	NA	NA	NA	NA	NA	0.2	0.69	neither	-0.27	0.57	neither
NM_000333	ATXN7	204.025	278.091	1.36302	0.327133	WT_SG_neither	67.2481	102.721	1.5275	0.331372	OGcon_neither	93.7057	156.258	1.66754	0.134493	OG_neither	33.3978	54.6871	1.63744	0.39626	SOGcon_neither	50.368	48.4809	0.962534	0.970952	SOG_neither	7224	81.9996	3.087	5e-05	enriched	0.302967	NM_139227	-1.51678	1.60304	0.0132309	enriched	1.22703	0.092534	neither	0.957876	0.204794	neither	-0.28	0.49	neither	-0.3	0.43	neither
NM_000334	SCN4A	23.1037	50.8688	2.20176	0.191411	WT_SG_neither	4.32825	7.25281	1.67569	NA	OGcon_neither	2.35526	2.65359	1.12667	NA	OG_neither	NA	NA	NA	NA	NA	1.30262	5.89244	4.52353	NA	SOG_neither	NA	NA	NA	NA	NA	NA	NA	NA	NA	NA	NA	NA	NA	NA	NA	NA	NA	1.7	NA	neither	0.83	0.51	neither
NM_000346	SOX9	305.135	400.445	1.31235	0.388169	WT_SG_neither	80.5731	103.071	1.27923	0.572595	OGcon_neither	47.7448	120.889	2.53198	0.00912341	OG_enriched	71.899	112.61	1.56622	0.147237	SOGcon_neither	40.2581	52.1403	1.29515	0.691059	SOG_neither	NA	NA	NA	NA	NA	NA	NM_011448	-2.151	0.479389	0.54909	neither	0.224172	0.808354	neither	0.602678	0.454365	neither	1.04	0	enriched	0.41	0.34	neither
NM_000347	NA	104.721	220.317	2.10385	0.0171509	WT_SG_neither	32.5227	35.4735	1.09073	0.916403	OGcon_neither	61.494	48.6099	0.790482	0.715781	OG_neither	10.4726	19.1181	1.82554	NA	SOGcon_neither	23.0518	41.3937	1.79568	0.534901	SOG_neither	NA	NA	NA	NA	NA	NA	NA	NA	NA	NA	NA	NA	NA	NA	NA	NA	NA	NA	NA	neither	NA	NA	neither
NM_000350	ABCA4	7.88161	8.62365	1.09415	NA	WT_SG_neither	NA	NA	NA	NA	NA	NA	NA	NA	NA	NA	NA	NA	NA	NA	NA	NA	NA	NA	NA	NA	NA	NA	NA	NA	NA	NA	NA	NA	NA	NA	NA	NA	NA	NA	NA	NA	NA	-1.15	NA	neither	NA	NA	neither
NM_000351	STS	21.4372	13.5457	0.631879	0.615042	WT_SG_neither	13.0947	8.62456	0.658632	NA	OGcon_neither	8.82736	7.08078	0.80214	NA	OG_neither	NA	NA	NA	NA	NA	5.48915	6.40607	1.16704	NA	SOG_neither	NA	NA	NA	NA	NA	NA	NA	NA	NA	NA	NA	NA	NA	NA	NA	NA	NA	-1.3	0.01	depleted	0.43	0.56	neither
NM_000355	TCN2	24.7859	21.5176	0.868139	0.918468	WT_SG_neither	8.15259	5.88105	0.721372	NA	OGcon_neither	3.56487	6.56518	1.84163	NA	OG_neither	NA	NA	NA	NA	NA	2.94872	7.97894	2.7059	NA	SOG_neither	NA	NA	NA	NA	NA	NA	NM_001130459	-1.71928	-0.336533	0.614978	neither	-1.56166	0.00386107	depleted	-0.989795	0.0833099	neither	0.2	NA	neither	0.28	NA	neither
NM_000359	TGM1	11.0447	17.358	1.57161	0.673255	WT_SG_neither	NA	NA	NA	NA	NA	3.56487	2.2892	0.642155	NA	OG_neither	1.67397	4.72096	2.82021	NA	SOGcon_neither	NA	NA	NA	NA	NA	NA	NA	NA	NA	NA	NA	NA	NA	NA	NA	NA	NA	NA	NA	NA	NA	NA	0.14	NA	neither	1.68	NA	neither
NM_000361	THBD	4.24535	2.91145	0.685797	NA	WT_SG_neither	4.03245	2.74596	0.680966	NA	OGcon_neither	NA	NA	NA	NA	NA	NA	NA	NA	NA	NA	NA	NA	NA	NA	NA	NA	NA	NA	NA	NA	NA	NM_009378	-2.01462	0.32113	0.649876	neither	0.136537	0.866604	neither	0.497036	0.473866	neither	0.31	NA	neither	0.33	NA	neither
NM_000362	TIMP3	4.11857	12.8109	3.11054	NA	WT_SG_neither	49.5843	51.5552	1.03975	0.948384	OGcon_neither	NA	NA	NA	NA	NA	NA	NA	NA	NA	NA	NA	NA	NA	NA	NA	NA	NA	NA	NA	NA	NA	NM_011595	-2.99788	-0.24306	0.661446	neither	-0.793687	0.111063	neither	-0.0486946	0.939272	neither	0.23	0.33	neither	0.22	0.28	neither
NM_000363	TNNI3	153.068	139.559	0.911743	0.849594	WT_SG_neither	36.1389	19.9804	0.552877	0.340176	OGcon_neither	27.6708	26.0339	0.940843	NA	OG_neither	31.6626	27.7474	0.876346	0.852277	SOGcon_neither	36.8298	12.6656	0.343894	NA	SOG_neither	NA	NA	NA	NA	NA	NA	NA	NA	NA	NA	NA	NA	NA	NA	NA	NA	NA	0.69	NA	neither	-0.14	NA	neither
NM_000367	TPMT	134.402	76.6415	0.570241	0.12551	WT_SG_neither	96.1218	56.0645	0.583266	0.1661	OGcon_neither	95.5521	76.0803	0.796217	0.651047	OG_neither	33.0916	19.6216	0.592947	0.524503	SOGcon_neither	73.9642	25.1316	0.33978	0.0312044	SOG_depleted	3181	6.00573	0.613	5e-05	Neither	0.72719	NA	NA	NA	NA	NA	NA	NA	NA	NA	NA	NA	-0.44	0.29	neither	-0.57	0.05	depleted
NM_000370	TTPA	14.4522	11.5351	0.798153	0.873703	WT_SG_neither	NA	NA	NA	NA	NA	NA	NA	NA	NA	NA	NA	NA	NA	NA	NA	NA	NA	NA	NA	NA	NA	NA	NA	NA	NA	NA	NA	NA	NA	NA	NA	NA	NA	NA	NA	NA	NA	-1.16	NA	neither	-1.08	NA	neither
NM_000375	UROS	208.62	133.874	0.641714	0.172571	WT_SG_neither	82.3256	45.0881	0.54768	0.151246	OGcon_neither	62.5117	11.9616	0.19135	0.00122566	OG_depleted	39.318	17.0293	0.433116	0.2059	SOGcon_neither	54.3212	31.2654	0.575566	0.318318	SOG_neither	3188	63.4316	0.604	5e-05	Neither	0.170329	NA	NA	NA	NA	NA	NA	NA	NA	NA	NA	NA	-0.86	0.01	depleted	-0.36	0.12	neither
NM_000376	VDR	227.577	216.117	0.949643	0.912231	WT_SG_neither	75.6088	108.984	1.44142	0.362771	OGcon_neither	67.9438	92.4554	1.36076	0.494425	OG_neither	32.6426	35.7235	1.09439	0.92704	SOGcon_neither	67.2373	90.2306	1.34197	0.59498	SOG_neither	NA	NA	NA	NA	NA	NA	NA	NA	NA	NA	NA	NA	NA	NA	NA	NA	NA	0.77	0.2	neither	0.72	0.26	neither
NM_000377	WAS	2.55401	3.59088	1.40598	NA	WT_SG_neither	NA	NA	NA	NA	NA	NA	NA	NA	NA	NA	NA	NA	NA	NA	NA	NA	NA	NA	NA	NA	NA	NA	NA	NA	NA	NA	NA	NA	NA	NA	NA	NA	NA	NA	NA	NA	NA	0.62	NA	neither	0.38	NA	neither
NM_000380	XPA	84.5241	92.3085	1.0921	0.872432	WT_SG_neither	34.8458	30.1909	0.866413	0.8331	OGcon_neither	25.7174	10.0232	0.389743	NA	OG_neither	14.5146	19.4272	1.33846	0.813488	SOGcon_neither	22.501	18.191	0.808451	NA	SOG_neither	1584	8.96386	0.614	0.0008	Neither	0.615973	NM_011728	-2.12883	-0.0872273	0.903165	neither	0.383775	0.542159	neither	-0.222509	0.745887	neither	-0.06	0.9	neither	-0.31	0.43	neither
NM_000386	BLMH	598.48	486.264	0.812498	0.479266	WT_SG_neither	182.732	139.936	0.765798	0.386713	OGcon_neither	171.774	217.105	1.2639	0.511932	OG_neither	93.5181	57.1248	0.610843	0.227207	SOGcon_neither	75.7399	57.529	0.75956	0.6144	SOG_neither	2365	69.1029	1.51	0.00015	Neither	1.86078	NM_178645	-2.70962	-1.05377	1.06862e-05	depleted	-1.38678	4.12954e-08	depleted	-0.886377	0.000864589	depleted	0.35	0.26	neither	0.21	0.35	neither
NM_000387	SLC25A20	108.382	80.9395	0.746798	0.524821	WT_SG_neither	31.1968	24.2926	0.778689	0.708855	OGcon_neither	30.0053	54.3087	1.80997	0.304536	OG_neither	13.8409	16.9894	1.22748	NA	SOGcon_neither	19.0014	28.015	1.47436	NA	SOG_neither	1879	2.7471	0.858	0.4937	Neither	0.794949	NM_020520	-2.60227	-0.552527	0.142605	neither	-1.12254	0.00269648	depleted	-0.748937	0.0619811	neither	0.51	0.34	neither	0.19	0.75	neither
NM_000391	TPP1	441.8	440.578	0.997234	0.990118	WT_SG_neither	123.286	129.74	1.05235	0.910674	OGcon_neither	70.8093	192.102	2.71295	0.000560001	OG_enriched	49.4231	58.5556	1.18478	0.790513	SOGcon_neither	64.3404	126.896	1.97226	0.0792694	SOG_neither	3536	126.027	0.346	5e-05	depleted	1.1479	NM_009906	-2.12335	-0.764354	0.00873045	depleted	-1.59997	2.05796e-08	depleted	-1.27901	1.78563e-05	depleted	-0.19	0.9	neither	-0.44	0.17	neither
NM_000393	COL5A2	8.49071	18.7169	2.2044	0.40479	WT_SG_neither	4.29552	5.68403	1.32325	NA	OGcon_neither	7.53294	9.74799	1.29405	NA	OG_neither	NA	NA	NA	NA	NA	5.1392	1.69851	0.330501	NA	SOG_neither	NA	NA	NA	NA	NA	NA	NM_007737	-3.31712	-0.328864	0.434421	neither	-1.57604	1.81044e-05	depleted	-1.05702	0.00564983	depleted	1.23	0.12	neither	1.25	0.07	neither
NM_000396	CTSK	11.8054	15.9715	1.35289	0.843334	WT_SG_neither	2.91473	7.25035	2.48749	NA	OGcon_neither	2.58884	4.20038	1.6225	NA	OG_neither	1.98018	8.20554	4.14383	NA	SOGcon_neither	NA	NA	NA	NA	NA	NA	NA	NA	NA	NA	NA	NA	NA	NA	NA	NA	NA	NA	NA	NA	NA	NA	0.79	NA	neither	0.16	NA	neither
NM_000397	CYBB	7.01895	5.03277	0.717026	NA	WT_SG_neither	NA	NA	NA	NA	NA	NA	NA	NA	NA	NA	1.32693	1.47062	1.10829	NA	SOGcon_neither	1.98957	2.10744	1.05924	NA	SOG_neither	NA	NA	NA	NA	NA	NA	NA	NA	NA	NA	NA	NA	NA	NA	NA	NA	NA	-1.54	NA	neither	-0.41	NA	neither
NM_000405	GM2A	240.372	187.571	0.780337	0.486635	WT_SG_neither	97.0314	95.0598	0.979681	0.967437	OGcon_neither	49.6968	111.141	2.23638	0.0373383	OG_neither	100.459	57.0451	0.567846	0.142882	SOGcon_neither	171.687	154.272	0.898564	0.966908	SOG_neither	3896	52.6038	0.757	0.13735	Neither	2.18103	NM_010299	-3.06927	-0.380996	0.452284	neither	-0.79501	0.102057	neither	-0.359918	0.498285	neither	-0.18	0.63	neither	0.06	0.88	neither
NM_000410	HFE	84.3045	99.143	1.17601	0.794798	WT_SG_neither	17.3679	29.59	1.70371	NA	OGcon_neither	8.27538	28.5499	3.44999	NA	OG_neither	9.71721	21.5558	2.21831	NA	SOGcon_neither	17.971	23.7164	1.3197	NA	SOG_neither	NA	NA	NA	NA	NA	NA	NA	NA	NA	NA	NA	NA	NA	NA	NA	NA	NA	-1.15	NA	neither	-1.07	NA	neither
NM_000411	HLCS	135.054	133.527	0.988692	0.979184	WT_SG_neither	66.7547	78.7884	1.18027	0.745838	OGcon_neither	76.8782	86.179	1.12098	0.847846	OG_neither	27.0694	25.9677	0.959302	0.974681	SOGcon_neither	29.9797	36.5285	1.21844	0.811829	SOG_neither	6466	14.6584	1.692	0.0052	Neither	0.711373	NA	NA	NA	NA	NA	NA	NA	NA	NA	NA	NA	0.35	0.21	neither	0.16	0.59	neither
NM_000413	HSD17B1	6.22425	8.65133	1.38994	NA	WT_SG_neither	2.61893	6.85877	2.61892	NA	OGcon_neither	10.0578	2.2892	0.227604	NA	OG_neither	NA	NA	NA	NA	NA	6.04001	7.18203	1.18908	NA	SOG_neither	NA	NA	NA	NA	NA	NA	NA	NA	NA	NA	NA	NA	NA	NA	NA	NA	NA	-0.31	0.76	neither	0.22	0.86	neither
NM_000416	IFNGR1	239.761	198.356	0.827311	0.649379	WT_SG_neither	76.1676	60.7561	0.797664	0.663726	OGcon_neither	49.2714	69.1098	1.40264	0.568415	OG_neither	66.9998	50.3102	0.750901	0.602067	SOGcon_neither	86.7572	91.7197	1.0572	0.892686	SOG_neither	2139	28.9321	0.619	5e-05	Neither	0.610797	NM_010511	-2.19253	0.474315	0.0786757	neither	0.305304	0.328058	neither	0.701386	0.0159861	enriched	-0.46	0.08	neither	0.35	0.12	neither
NM_000419	ITGA2B	32.2623	45.5717	1.41254	0.625724	WT_SG_neither	3.64897	5.68403	1.55771	NA	OGcon_neither	1.86724	2.13799	1.145	NA	OG_neither	6.0018	11.6104	1.93449	NA	SOGcon_neither	9.4683	9.74028	1.02872	NA	SOG_neither	NA	NA	NA	NA	NA	NA	NM_010575	-1.26803	-0.0867437	0.881734	neither	0.434938	0.38433	neither	-0.311228	0.55104	neither	0.22	0.74	neither	-0.65	0.32	neither
NM_000421	KRT10	430.747	263.408	0.611514	0.0587659	WT_SG_neither	119.944	66.6347	0.555551	0.108745	OGcon_neither	108.22	47.2279	0.436408	0.0293711	OG_neither	68.3064	48.685	0.712745	0.541034	SOGcon_neither	79.8487	36.7699	0.460495	0.0938265	SOG_neither	NA	NA	NA	NA	NA	NA	NM_010660	-0.315904	0.168171	0.833824	neither	0.393819	0.583784	neither	-0.259965	0.746739	neither	-0.97	0.13	neither	-0.38	0.5	neither
NM_000426	LAMA2	39.6956	33.1634	0.835443	0.819381	WT_SG_neither	7.29793	8.43245	1.15546	NA	OGcon_neither	NA	NA	NA	NA	NA	10.8604	6.88946	0.634364	NA	SOGcon_neither	5.56044	2.9881	0.537387	NA	SOG_neither	NA	NA	NA	NA	NA	NA	NA	NA	NA	NA	NA	NA	NA	NA	NA	NA	NA	1.52	NA	neither	-0.62	NA	neither
NM_000428	LTBP2	31.4676	64.8019	2.05932	0.141309	WT_SG_neither	16.3379	20.3842	1.24766	NA	OGcon_neither	15.3203	16.7532	1.09353	NA	OG_neither	NA	NA	NA	NA	NA	6.04001	13.2001	2.18545	NA	SOG_neither	NA	NA	NA	NA	NA	NA	NM_013589	-4.768	-0.248858	0.553669	neither	-0.85874	0.021893	depleted	-0.889366	0.0161132	depleted	0.36	0.64	neither	0.48	0.51	neither
NM_000429	MAT1A	36.6685	33.0527	0.901394	0.894549	WT_SG_neither	9.56611	6.66176	0.696391	NA	OGcon_neither	7.04493	7.08078	1.00509	NA	OG_neither	9.43142	10.1796	1.07933	NA	SOGcon_neither	16.9406	16.9642	1.0014	NA	SOG_neither	NA	NA	NA	NA	NA	NA	NA	NA	NA	NA	NA	NA	NA	NA	NA	NA	NA	2.01	NA	neither	2.66	NA	neither
NM_000430	PAFAH1B1	991.886	1336.78	1.34772	0.302967	WT_SG_neither	372.017	332.026	0.892503	0.648363	OGcon_neither	532.846	685.865	1.28717	0.317656	OG_neither	169.663	170.941	1.00753	0.994171	SOGcon_neither	202.457	196.398	0.970073	0.948933	SOG_neither	5497	229.676	1.301	0.03975	Neither	1.29296	NM_013625	-1.95304	0.129009	0.854962	neither	-0.331061	0.623101	neither	0.667402	0.253624	neither	0.22	0.33	neither	0.36	0.02	enriched
NM_000431	MVK	153.186	124.876	0.815191	0.629184	WT_SG_neither	59.5994	31.3582	0.526151	0.217543	OGcon_neither	23.9141	16.98	0.710041	NA	OG_neither	28.8046	21.0523	0.730866	0.725611	SOGcon_neither	25.8645	22.0807	0.853707	NA	SOG_neither	4109	44.6895	0.483	5e-05	depleted	1.38553	NM_001306205	-1.92636	-0.852918	0.0304959	depleted	-1.39084	0.000623224	depleted	-1.34261	0.000964824	depleted	-0.06	0.91	neither	-0.12	0.85	neither
NM_000434	NEU1	321.274	311.891	0.970792	0.956217	WT_SG_neither	125.817	168.127	1.33628	0.421138	OGcon_neither	60.2189	121.535	2.01821	0.0409682	OG_neither	46.1568	51.4319	1.11429	0.910931	SOGcon_neither	180.086	198.517	1.10234	0.768607	SOG_neither	NA	NA	NA	NA	NA	NA	NM_010893	-2.71642	-0.405902	0.376749	neither	-0.404211	0.424007	neither	-0.0852614	0.884435	neither	-1.15	NA	neither	NA	NA	neither
NM_000436	OXCT1	377.81	272.502	0.721266	0.251095	WT_SG_neither	92.9989	74.0797	0.796565	0.623305	OGcon_neither	128.102	98.5186	0.769066	0.540812	OG_neither	68.7963	40.1354	0.583395	0.253335	SOGcon_neither	54.2046	29.3046	0.54063	0.320953	SOG_neither	3388	86.6684	0.804	0.4185	Neither	2.14326	NA	NA	NA	NA	NA	NA	NA	NA	NA	NA	NA	0.73	0.02	enriched	0.59	0.02	enriched
NM_000437	PAFAH2	127.213	125.444	0.986097	0.99079	WT_SG_neither	37.2894	40.1896	1.07778	0.958061	OGcon_neither	61.7053	83.7386	1.35707	0.517809	OG_neither	18.4341	24.8062	1.34567	0.790961	SOGcon_neither	26.6227	32.167	1.20826	NA	SOG_neither	3581	26.9041	0.71	0.43065	Neither	1.17775	NM_001285875	-1.95323	0.438564	0.124175	neither	0.38445	0.229022	neither	0.761846	0.00962269	enriched	0.08	0.92	neither	-0.05	0.95	neither
NM_000441	SLC26A4	12.1858	14.3635	1.17871	0.877236	WT_SG_neither	NA	NA	NA	NA	NA	NA	NA	NA	NA	NA	NA	NA	NA	NA	NA	NA	NA	NA	NA	NA	NA	NA	NA	NA	NA	NA	NA	NA	NA	NA	NA	NA	NA	NA	NA	NA	NA	-1.78	NA	neither	0.73	NA	neither
NM_000444	PHEX	5.20082	15.1813	2.91903	0.320359	WT_SG_neither	NA	NA	NA	NA	NA	NA	NA	NA	NA	NA	NA	NA	NA	NA	NA	NA	NA	NA	NA	NA	NA	NA	NA	NA	NA	NA	NM_011077	-1.99227	0.870525	0.262741	neither	0.702685	0.391635	neither	0.262515	0.787582	neither	-0.06	NA	neither	0.13	NA	neither
NM_000447	PSEN2	133.1	156.25	1.17393	0.75647	WT_SG_neither	44.1161	60.5493	1.3725	0.606463	OGcon_neither	29.6646	41.7695	1.40806	0.63617	OG_neither	17.5767	22.0992	1.2573	0.830857	SOGcon_neither	46.0908	60.1402	1.30482	0.692133	SOG_neither	2465	38.7794	0.691	0.0085	Neither	0.422531	NM_011183	-2.25041	-0.887752	0.103611	neither	-1.67877	0.00241947	depleted	-1.25759	0.0267336	depleted	-0.26	0.51	neither	0.33	0.31	neither
NM_000448	RAG1	3.63626	4.32566	1.18959	NA	WT_SG_neither	9.91686	11.9518	1.2052	NA	OGcon_neither	8.10576	9.80998	1.21025	NA	OG_neither	NA	NA	NA	NA	NA	NA	NA	NA	NA	NA	NA	NA	NA	NA	NA	NA	NA	NA	NA	NA	NA	NA	NA	NA	NA	NA	NA	1.35	NA	neither	0.07	NA	neither
NM_000454	SOD1	2366.56	1759.5	0.743487	0.218386	WT_SG_neither	650.402	311.773	0.479353	1.10553e-07	OGcon_depleted	969.917	779.62	0.8038	0.440789	OG_neither	440.214	254.692	0.578562	0.00284075	SOGcon_neither	484.517	282.592	0.583246	0.0447794	SOG_neither	1746	401.419	0.281	5e-05	depleted	1.4877	NM_011434	-2.72883	-0.748902	0.200174	neither	-1.9132	0.000672733	depleted	-1.50344	0.00894351	depleted	-0.39	0.32	neither	-0.6	0	depleted
NM_000455	STK11	762.227	1307.93	1.71594	0.0105655	WT_SG_neither	118.356	220.074	1.85943	0.00873897	OGcon_neither	142.001	150.298	1.05843	0.914555	OG_neither	118.097	210.662	1.78381	0.0614859	SOGcon_neither	115.454	171.896	1.48887	0.297078	SOG_neither	3554	124.155	0.938	0.6324	Neither	0.115416	NM_001301853	-2.95024	0.0475113	0.936447	neither	-0.0106179	0.986096	neither	0.0645585	0.914361	neither	0.42	0.07	neither	0.55	0	enriched
NM_000456	SUOX	182.056	171.434	0.941654	0.861319	WT_SG_neither	52.0057	88.3907	1.69964	0.204805	OGcon_neither	55.5322	84.7426	1.52601	0.401614	OG_neither	27.0082	38.0816	1.41	0.638698	SOGcon_neither	37.2381	55.5164	1.49085	0.499364	SOG_neither	2860	10.5019	1.041	0.7654	Neither	0.725107	NA	NA	NA	NA	NA	NA	NA	NA	NA	NA	NA	0.9	0.02	enriched	0.01	0.99	neither
NM_000459	TEK	0.701895	1.44189	2.05428	NA	WT_SG_neither	NA	NA	NA	NA	NA	NA	NA	NA	NA	NA	NA	NA	NA	NA	NA	NA	NA	NA	NA	NA	NA	NA	NA	NA	NA	NA	NA	NA	NA	NA	NA	NA	NA	NA	NA	NA	NA	2.54	NA	neither	-2.58	NA	neither
NM_000461	THRB	11.7035	13.7118	1.1716	0.803564	WT_SG_neither	3.26548	3.13754	0.96082	NA	OGcon_neither	12.6467	10.7792	0.852335	NA	OG_neither	NA	NA	NA	NA	NA	NA	NA	NA	NA	NA	NA	NA	NA	NA	NA	NA	NA	NA	NA	NA	NA	NA	NA	NA	NA	NA	NA	-0.28	0.64	neither	-0.19	0.73	neither
NM_000474	TWIST1	18.9015	15.667	0.828879	0.799746	WT_SG_neither	4.12014	3.52667	0.855958	NA	OGcon_neither	NA	NA	NA	NA	NA	9.34975	20.4341	2.18553	NA	SOGcon_neither	10.2201	12.7074	1.24338	NA	SOG_neither	NA	NA	NA	NA	NA	NA	NM_011658	-2.67752	1.14759	1.91952e-06	enriched	1.24301	1.28612e-06	enriched	1.57546	9.5175e-10	enriched	0.39	0.41	neither	0.65	0.09	neither
NM_000476	AK1	367.649	296.35	0.806066	0.511803	WT_SG_neither	106.718	69.191	0.648354	0.257507	OGcon_neither	96.8882	75.551	0.779775	0.626205	OG_neither	45.871	37.269	0.812474	0.772628	SOGcon_neither	69.162	73.5607	1.0636	0.997539	SOG_neither	2266	74.5378	0.427	5e-05	depleted	1.20916	NA	NA	NA	NA	NA	NA	NA	NA	NA	NA	NA	0.1	NA	neither	-0.01	NA	neither
NM_000479	AMH	148.915	270.408	1.81585	0.0547044	WT_SG_neither	13.9493	25.2802	1.81229	NA	OGcon_neither	15.045	21.2423	1.41192	NA	OG_neither	20.5164	29.1432	1.42048	0.700509	SOGcon_neither	15.5083	38.1851	2.46224	NA	SOG_neither	NA	NA	NA	NA	NA	NA	NA	NA	NA	NA	NA	NA	NA	NA	NA	NA	NA	0.23	0.74	neither	1.04	0.03	enriched
NM_000494	COL17A1	3.38269	19.5347	5.7749	0.0641568	WT_SG_neither	1.97238	11.9591	6.06329	NA	OGcon_neither	NA	NA	NA	NA	NA	2.69469	6.69507	2.48454	NA	SOGcon_neither	1.30262	1.69851	1.30392	NA	SOG_neither	NA	NA	NA	NA	NA	NA	NM_001290825	-1.60623	-1.55707	9.27168e-05	depleted	0.132583	0.80177	neither	-1.30198	0.00487287	depleted	-0.49	NA	neither	-0.11	0.95	neither
NM_000499	CYP1A1	13.5647	12.2422	0.902503	0.94377	WT_SG_neither	8.44839	6.66421	0.788814	NA	OGcon_neither	NA	NA	NA	NA	NA	3.36836	10.1398	3.0103	NA	SOGcon_neither	31.8526	46.4991	1.45982	0.558984	SOG_neither	NA	NA	NA	NA	NA	NA	NA	NA	NA	NA	NA	NA	NA	NA	NA	NA	NA	-0.69	NA	neither	-0.09	NA	neither
NM_000504	F10	21.6071	22.3354	1.03371	0.971952	WT_SG_neither	NA	NA	NA	NA	NA	NA	NA	NA	NA	NA	NA	NA	NA	NA	NA	26.2598	43.4593	1.65497	0.525094	SOG_neither	NA	NA	NA	NA	NA	NA	NA	NA	NA	NA	NA	NA	NA	NA	NA	NA	NA	-0.17	NA	neither	2.03	NA	neither
NM_000505	F12	218.759	188.86	0.863325	0.70975	WT_SG_neither	20.3926	23.7163	1.16299	NA	OGcon_neither	31.5958	18.6507	0.590292	NA	OG_neither	52.424	53.7199	1.02472	0.994171	SOGcon_neither	27.368	19.9942	0.730568	NA	SOG_neither	NA	NA	NA	NA	NA	NA	NA	NA	NA	NA	NA	NA	NA	NA	NA	NA	NA	-0.43	0.64	neither	-0.23	0.8	neither
NM_000511	FUT2	31.1461	50.4661	1.6203	0.413758	WT_SG_neither	9.86191	15.4833	1.57001	NA	OGcon_neither	8.76339	23.5935	2.69228	NA	OG_neither	9.79888	7.50765	0.766174	NA	SOGcon_neither	7.33616	8.88055	1.21052	NA	SOG_neither	NA	NA	NA	NA	NA	NA	NA	NA	NA	NA	NA	NA	NA	NA	NA	NA	NA	-0.39	NA	neither	0.66	NA	neither
NM_000512	GALNS	186.048	191.882	1.03136	0.952381	WT_SG_neither	58.8874	64.47	1.0948	0.890893	OGcon_neither	40.7207	72.8974	1.79018	0.237576	OG_neither	32.4588	33.8243	1.04207	0.961647	SOGcon_neither	52.1308	53.6922	1.02995	0.973276	SOG_neither	5682	78.7412	1.295	0.1675	Neither	1.04852	NA	NA	NA	NA	NA	NA	NA	NA	NA	NA	NA	0.03	0.96	neither	0.05	0.95	neither
NM_000520	HEXA	215.274	230.201	1.06934	0.931269	WT_SG_neither	38.6152	57.6137	1.492	0.497177	OGcon_neither	16.4451	34.0219	2.06882	NA	OG_neither	37.6848	41.9151	1.11225	0.91377	SOGcon_neither	43.8355	56.5646	1.29038	0.707061	SOG_neither	6909	222.712	0.701	0.01945	Neither	0.582588	NM_010421	-3.44465	-1.4339	0.00836271	depleted	-1.81769	0.00158329	depleted	-1.5463	0.00808151	depleted	-0.43	0.41	neither	-0.41	0.42	neither
NM_000522	HOXA13	20.5497	19.2579	0.937139	0.875206	WT_SG_neither	5.62135	4.5093	0.802173	NA	OGcon_neither	10.6946	12.0856	1.13006	NA	OG_neither	NA	NA	NA	NA	NA	3.2922	1.26865	0.385351	NA	SOG_neither	NA	NA	NA	NA	NA	NA	NA	NA	NA	NA	NA	NA	NA	NA	NA	NA	NA	0.13	0.72	neither	0.06	0.88	neither
NM_000523	HOXD13	7.78881	10.6896	1.37243	0.901818	WT_SG_neither	NA	NA	NA	NA	NA	NA	NA	NA	NA	NA	NA	NA	NA	NA	NA	NA	NA	NA	NA	NA	NA	NA	NA	NA	NA	NA	NA	NA	NA	NA	NA	NA	NA	NA	NA	NA	NA	-0.29	0.52	neither	0.08	0.73	neither
NM_000527	LDLR	1258.79	1964.52	1.56064	0.035016	WT_SG_neither	274.285	523.072	1.90704	2.33303e-05	OGcon_neither	114.076	239.213	2.09697	0.00989583	OG_neither	140.532	320.665	2.2818	3.14561e-05	SOGcon_enriched	239.831	512.27	2.13596	0.00187921	SOG_enriched	5337	326.87	1.44	0.0191	Neither	0.707323	NM_001252658	-3.40519	-0.558797	0.153726	neither	-0.24278	0.623881	neither	-0.305829	0.502165	neither	-0.1	0.81	neither	-0.03	0.93	neither
NM_000527	LDLR	1258.79	1964.52	1.56064	0.035016	WT_SG_neither	274.285	523.072	1.90704	2.33303e-05	OGcon_neither	114.076	239.213	2.09697	0.00989583	OG_neither	140.532	320.665	2.2818	3.14561e-05	SOGcon_enriched	239.831	512.27	2.13596	0.00187921	SOG_enriched	5337	326.87	1.44	0.0191	Neither	0.154192	NM_001252658	-3.40519	-0.558797	0.153726	neither	-0.24278	0.623881	neither	-0.305829	0.502165	neither	-0.1	0.81	neither	-0.03	0.93	neither
NM_000530	MPZ	37.1076	27.1745	0.732315	0.645956	WT_SG_neither	6.09252	9.40527	1.54374	NA	OGcon_neither	11.5858	6.79199	0.586233	NA	OG_neither	NA	NA	NA	NA	NA	6.59087	10.988	1.66715	NA	SOG_neither	NA	NA	NA	NA	NA	NA	NA	NA	NA	NA	NA	NA	NA	NA	NA	NA	NA	-1.06	NA	neither	1.77	NA	neither
NM_000534	PMS1	247.389	199.7	0.807232	0.537034	WT_SG_neither	56.5747	35.6754	0.630589	0.445732	OGcon_neither	61.0699	21.3936	0.350312	0.0405784	OG_depleted	30.254	12.6174	0.417049	0.252775	SOGcon_neither	22.838	10.6	0.464139	NA	SOG_neither	3417	22.9862	0.792	0.1117	Neither	0.491692	NA	NA	NA	NA	NA	NA	NA	NA	NA	NA	NA	-0.45	0.13	neither	-0.48	0.2	neither
NM_000538	RFXAP	50.4436	31.8046	0.630497	0.443428	WT_SG_neither	17.8064	9.41017	0.528472	NA	OGcon_neither	7.12973	13.1304	1.84163	NA	OG_neither	3.63374	4.76081	1.31017	NA	SOGcon_neither	5.07439	3.80595	0.750031	NA	SOG_neither	NA	NA	NA	NA	NA	NA	NM_133231	-1.88342	0.641811	0.0593501	neither	0.708642	0.0537335	neither	0.769327	0.0414379	enriched	-0.16	0.72	neither	-0.34	0.34	neither
NM_000540	RYR1	54.4537	103.22	1.89555	0.12001	WT_SG_neither	11.8892	27.046	2.27483	NA	OGcon_neither	15.9571	23.394	1.46605	NA	OG_neither	10.3909	20.6285	1.98525	NA	SOGcon_neither	20.9132	40.2716	1.92565	NA	SOG_neither	NA	NA	NA	NA	NA	NA	NA	NA	NA	NA	NA	NA	NA	NA	NA	NA	NA	0.95	NA	neither	1.48	NA	neither
NM_000543	SMPD1	65.0161	72.0667	1.10844	0.858644	WT_SG_neither	54.3942	61.9407	1.13874	0.819019	OGcon_neither	25.3781	64.6615	2.54792	0.0618599	OG_neither	10.4113	7.19856	0.691418	NA	SOGcon_neither	77.1138	100.17	1.29899	0.610857	SOG_neither	2452	16.0704	0.842	0.30495	Neither	2.67419	NA	NA	NA	NA	NA	NA	NA	NA	NA	NA	NA	1.35	0.04	enriched	0.6	0.46	neither
NM_000547	TPO	0.701895	1.44189	2.05428	NA	WT_SG_neither	NA	NA	NA	NA	NA	NA	NA	NA	NA	NA	NA	NA	NA	NA	NA	NA	NA	NA	NA	NA	NA	NA	NA	NA	NA	NA	NA	NA	NA	NA	NA	NA	NA	NA	NA	NA	NA	NA	NA	neither	-0.38	NA	neither
NM_000548	TSC2	429.283	758.292	1.76642	0.0184074	WT_SG_neither	92.6809	174.641	1.88433	0.0195145	OGcon_neither	81.3552	91.5134	1.12486	0.852727	OG_neither	61.0593	109.334	1.79063	0.109583	SOGcon_neither	56.6089	99.8452	1.76377	0.2078	SOG_neither	6156	99.5117	1.542	0.0481	Neither	0.57475	NM_001039363	-3.05996	-0.156425	0.627585	neither	-0.288092	0.36239	neither	-0.124434	0.718	neither	0.96	0	enriched	-0.07	0.79	neither
NM_000551	VHL	374.632	498.312	1.33014	0.311638	WT_SG_neither	125.281	158.134	1.26223	0.534413	OGcon_neither	207.911	206.449	0.992971	0.975528	OG_neither	78.0031	92.689	1.18827	0.727211	SOGcon_neither	84.7805	110.173	1.29951	0.6052	SOG_neither	3737	64.822	1.103	0.3462	Neither	0.77932	NM_009507	-2.65632	0.247708	0.528512	neither	0.200709	0.647599	neither	1.1716	0.000554654	enriched	-0.26	0.23	neither	-0.13	0.48	neither
NM_000552	VWF	2.84156	10.745	3.78136	NA	WT_SG_neither	NA	NA	NA	NA	NA	NA	NA	NA	NA	NA	NA	NA	NA	NA	NA	NA	NA	NA	NA	NA	NA	NA	NA	NA	NA	NA	NA	NA	NA	NA	NA	NA	NA	NA	NA	NA	NA	1.31	NA	neither	0.62	NA	neither
NM_000553	WRN	207.028	269.147	1.30006	0.427672	WT_SG_neither	34.4296	53.89	1.56522	0.426182	OGcon_neither	42.0791	14.464	0.343733	NA	OG_neither	41.5636	53.7948	1.29428	0.671142	SOGcon_neither	25.7284	18.6627	0.725374	NA	SOG_neither	5215	25.4023	1.605	0.0001	Neither	0.645865	NM_001122822	-1.20939	0.654184	0.382382	neither	-0.105255	0.912591	neither	0.0484317	0.959422	neither	0.04	0.91	neither	-0.22	0.47	neither
NM_000565	IL6R	89.6321	88.9667	0.992576	0.970923	WT_SG_neither	24.2824	22.5391	0.928208	NA	OGcon_neither	15.8083	29.0792	1.83948	NA	OG_neither	9.47225	14.2426	1.50361	NA	SOGcon_neither	33.5052	37.6395	1.12339	0.898975	SOG_neither	NA	NA	NA	NA	NA	NA	NA	NA	NA	NA	NA	NA	NA	NA	NA	NA	NA	1.14	0.08	neither	0.81	0.23	neither
NM_000575	IL1A	3.83101	4.38101	1.14357	NA	WT_SG_neither	NA	NA	NA	NA	NA	NA	NA	NA	NA	NA	NA	NA	NA	NA	NA	NA	NA	NA	NA	NA	NA	NA	NA	NA	NA	NA	NA	NA	NA	NA	NA	NA	NA	NA	NA	NA	NA	-0.1	NA	neither	NA	NA	neither
NM_000578	SLC11A1	1.9789	2.88378	1.45726	NA	WT_SG_neither	NA	NA	NA	NA	NA	NA	NA	NA	NA	NA	NA	NA	NA	NA	NA	NA	NA	NA	NA	NA	NA	NA	NA	NA	NA	NA	NA	NA	NA	NA	NA	NA	NA	NA	NA	NA	NA	1.54	NA	neither	0.18	NA	neither
NM_000581	GPX1	514.909	345.912	0.671793	0.119101	WT_SG_neither	242.66	153.257	0.631571	0.052859	OGcon_neither	312.182	150.352	0.481617	0.0041099	OG_neither	203.184	156.24	0.768957	0.403175	SOGcon_neither	196.061	165.092	0.842046	0.634723	SOG_neither	1146	86.8599	0.233	5e-05	depleted	0.369896	NA	NA	NA	NA	NA	NA	NA	NA	NA	NA	NA	-0.63	0.08	neither	-0.21	0.42	neither
NM_000584	CXCL8	19.044	23.6666	1.24274	0.810875	WT_SG_neither	22.4632	5.68403	0.253038	NA	OGcon_neither	9.88819	7.38319	0.746667	NA	OG_neither	NA	NA	NA	NA	NA	10.2265	7.6119	0.744328	NA	SOG_neither	NA	NA	NA	NA	NA	NA	NA	NA	NA	NA	NA	NA	NA	NA	NA	NA	NA	-1.15	NA	neither	-0.38	NA	neither
NM_000597	IGFBP2	851.358	1215.92	1.42822	0.151763	WT_SG_neither	199.574	310.778	1.5572	0.069977	OGcon_neither	130.649	300.988	2.3038	0.00196667	OG_enriched	178.544	320.49	1.79503	0.00556192	SOGcon_neither	145.356	276.471	1.90203	0.0439058	SOG_neither	NA	NA	NA	NA	NA	NA	NA	NA	NA	NA	NA	NA	NA	NA	NA	NA	NA	0.33	0.43	neither	0.75	0	enriched
NM_000599	IGFBP5	1.56456	2.17667	1.39124	NA	WT_SG_neither	NA	NA	NA	NA	NA	NA	NA	NA	NA	NA	NA	NA	NA	NA	NA	NA	NA	NA	NA	NA	NA	NA	NA	NA	NA	NA	NA	NA	NA	NA	NA	NA	NA	NA	NA	NA	NA	-0.68	0.04	depleted	-0.17	0.65	neither
NM_000602	SERPINE1	262.706	322.817	1.22881	0.53419	WT_SG_neither	53.6822	80.9335	1.50764	0.38964	OGcon_neither	33.0807	64.2699	1.94282	0.179635	OG_neither	17.4747	17.1838	0.983356	0.98674	SOGcon_neither	52.4159	70.415	1.34339	0.6253	SOG_neither	NA	NA	NA	NA	NA	NA	NM_008871	-2.86708	-0.849838	0.0755014	neither	-0.340673	0.577127	neither	-0.641658	0.231286	neither	0.94	NA	neither	-1.82	NA	neither
NM_000603	NOS3	137.33	91.2693	0.6646	0.285593	WT_SG_neither	32.1941	26.0682	0.80972	0.814098	OGcon_neither	24.8901	25.5047	1.02469	NA	OG_neither	35.2964	21.0922	0.597574	0.483376	SOGcon_neither	23.3176	16.0626	0.688862	NA	SOG_neither	NA	NA	NA	NA	NA	NA	NA	NA	NA	NA	NA	NA	NA	NA	NA	NA	NA	1.15	NA	neither	0.45	NA	neither
NM_000606	C8G	1.85211	2.8561	1.54208	NA	WT_SG_neither	NA	NA	NA	NA	NA	NA	NA	NA	NA	NA	NA	NA	NA	NA	NA	NA	NA	NA	NA	NA	NA	NA	NA	NA	NA	NA	NA	NA	NA	NA	NA	NA	NA	NA	NA	NA	NA	-0.75	NA	neither	1.21	NA	neither
NM_000610	CD44	3957.3	5238.07	1.32365	0.211882	WT_SG_neither	566.411	584.185	1.03138	0.885026	OGcon_neither	212.01	341.012	1.60847	0.0603813	OG_neither	810.142	846.24	1.04456	0.855195	SOGcon_neither	538.183	585.976	1.0888	0.816733	SOG_neither	NA	NA	NA	NA	NA	NA	NA	NA	NA	NA	NA	NA	NA	NA	NA	NA	NA	-1.4	NA	neither	1.67	NA	neither
NM_000613	HPX	8.54953	24.1094	2.81997	0.399854	WT_SG_neither	4.94207	3.33456	0.674729	NA	OGcon_neither	NA	NA	NA	NA	NA	NA	NA	NA	NA	NA	NA	NA	NA	NA	NA	NA	NA	NA	NA	NA	NA	NA	NA	NA	NA	NA	NA	NA	NA	NA	NA	NA	0.89	NA	neither	-0.29	NA	neither
NM_000623	BDKRB2	12.3897	15.7777	1.27346	0.774751	WT_SG_neither	12.8316	9.99386	0.778848	NA	OGcon_neither	7.76652	11.4324	1.47201	NA	OG_neither	NA	NA	NA	NA	NA	4.52353	5.93433	1.31188	NA	SOG_neither	NA	NA	NA	NA	NA	NA	NA	NA	NA	NA	NA	NA	NA	NA	NA	NA	NA	0.06	NA	neither	0.83	NA	neither
NM_000624	SERPINA5	40.8119	41.6487	1.02051	0.990118	WT_SG_neither	13.3905	17.8279	1.33139	NA	OGcon_neither	5.7505	15.2684	2.65513	NA	OG_neither	9.32933	8.82373	0.945805	NA	SOGcon_neither	18.5802	34.3164	1.84693	NA	SOG_neither	NA	NA	NA	NA	NA	NA	NA	NA	NA	NA	NA	NA	NA	NA	NA	NA	NA	-0.51	NA	neither	NA	NA	neither
NM_000628	IL10RB	176.509	93.8334	0.531607	0.054938	WT_SG_neither	61.3637	58.0175	0.945471	0.928234	OGcon_neither	39.8295	76.053	1.90947	0.169839	OG_neither	29.1108	23.7642	0.816336	0.812907	SOGcon_neither	53.6991	31.8838	0.593749	0.473537	SOG_neither	NA	NA	NA	NA	NA	NA	NM_008349	-1.94775	-0.257037	0.520342	neither	0.259971	0.535539	neither	0.266364	0.536022	neither	-0.01	0.99	neither	0.25	0.72	neither
NM_000629	IFNAR1	367.422	264.892	0.720949	0.318731	WT_SG_neither	125.883	114.264	0.907704	0.830534	OGcon_neither	109.303	136.357	1.24752	0.678065	OG_neither	78.3909	51.0479	0.651197	0.388126	SOGcon_neither	101.118	72.2601	0.714609	0.503301	SOG_neither	6139	52.82	0.973	0.84175	Neither	0.43009	NM_010508	-2.06446	0.482281	0.0136097	enriched	0.667894	0.000934808	enriched	1.31227	9.73079e-11	enriched	-0.69	0	depleted	-0.34	0.13	neither
NM_000657	BCL2	11.5858	8.02725	0.69285	0.700876	WT_SG_neither	1.03003	2.74596	2.66589	NA	OGcon_neither	3.96807	2.13799	0.538799	NA	OG_neither	NA	NA	NA	NA	NA	NA	NA	NA	NA	NA	NA	NA	NA	NA	NA	NA	NA	NA	NA	NA	NA	NA	NA	NA	NA	NA	NA	-0.56	0.27	neither	0.03	0.97	neither
NM_000660	TGFB1	528.906	537.716	1.01666	0.981045	WT_SG_neither	114.454	118.185	1.0326	0.944614	OGcon_neither	119.783	126.512	1.05618	0.910649	OG_neither	133.101	89.3239	0.671097	0.257343	SOGcon_neither	181.855	167.493	0.921023	0.852028	SOG_neither	2769	104.469	0.824	0.5161	Neither	6.76231	NM_011577	-2.65308	-0.029027	0.970675	neither	0.85283	0.136563	neither	0.452501	0.49867	neither	-0.63	0.21	neither	-0.82	0	depleted
NM_000661	RPL9	108.04	54.1123	0.500856	0.13521	WT_SG_neither	85.2626	34.8825	0.409118	0.0274632	OGcon_neither	90.0575	28.1236	0.312285	0.0106748	OG_depleted	58.8545	27.3236	0.464257	0.137616	SOGcon_neither	42.6106	14.0389	0.32947	NA	SOG_neither	2153	61.6576	0.156	5e-05	depleted	1.15562	NM_011292	-2.8337	-0.255387	0.692892	neither	-1.7626	0.000729125	depleted	-1.48223	0.00505449	depleted	-1.31	0	depleted	-0.82	0	depleted
NM_000663	ABAT	70.3686	49.7036	0.706333	0.51884	WT_SG_neither	59.0732	71.7375	1.21438	0.708855	OGcon_neither	72.8462	93.1358	1.27853	0.647789	OG_neither	6.67547	6.38597	0.956632	NA	SOGcon_neither	65.5523	45.3253	0.691437	0.611268	SOG_neither	NA	NA	NA	NA	NA	NA	NA	NA	NA	NA	NA	NA	NA	NA	NA	NA	NA	0.99	0.12	neither	0.48	0.46	neither
NM_000666	ACY1	18.546	22.4185	1.2088	0.85053	WT_SG_neither	NA	NA	NA	NA	NA	NA	NA	NA	NA	NA	2.30681	5.57339	2.41606	NA	SOGcon_neither	3.22738	4.27769	1.32544	NA	SOG_neither	1857	34.4641	0.457	0.00045	depleted	0.994677	NM_001276442	-2.25556	-0.867008	0.0955782	neither	-1.7301	0.0010731	depleted	-1.45831	0.00666695	depleted	0.8	NA	neither	-0.38	NA	neither
NM_000671	ADH5	394.461	224.31	0.56865	0.0287267	WT_SG_neither	93.7437	69.5802	0.742238	0.510974	OGcon_neither	93.4944	68.0922	0.728303	0.526567	OG_neither	107.339	50.8934	0.474139	0.0401598	SOGcon_neither	80.4773	45.5347	0.565808	0.263583	SOG_neither	2615	129.479	0.591	5e-05	Neither	0.884409	NM_001288578	-2.17459	-0.971866	7.99741e-05	depleted	-2.00876	1.67286e-15	depleted	-1.68484	4.25087e-11	depleted	-0.05	0.93	neither	-0.26	0.1	neither
NM_000674	ADORA1	51.8317	87.9552	1.69694	0.232716	WT_SG_neither	13.3905	17.6382	1.31723	NA	OGcon_neither	6.62088	11.0544	1.66962	NA	OG_neither	3.32753	7.19856	2.16333	NA	SOGcon_neither	9.12482	11.4178	1.25129	NA	SOG_neither	NA	NA	NA	NA	NA	NA	NA	NA	NA	NA	NA	NA	NA	NA	NA	NA	NA	0.32	0.81	neither	0.34	0.82	neither
NM_000676	ADORA2B	322.63	259.152	0.80325	0.521127	WT_SG_neither	24.5782	38.8032	1.57876	0.510137	OGcon_neither	23.7028	39.0131	1.64593	NA	OG_neither	58.0379	64.2835	1.10761	0.869524	SOGcon_neither	52.2992	55.4844	1.0609	0.96849	SOG_neither	1875	14.4919	0.763	0.00385	Neither	0.697883	NM_007413	-2.38173	0.73535	0.0218542	enriched	0.970802	0.00387721	enriched	1.31067	0.000277633	enriched	-0.21	0.7	neither	0.61	0.17	neither
NM_000681	ADRA2A	1.11624	2.17667	1.95001	NA	WT_SG_neither	NA	NA	NA	NA	NA	NA	NA	NA	NA	NA	NA	NA	NA	NA	NA	NA	NA	NA	NA	NA	NA	NA	NA	NA	NA	NA	NA	NA	NA	NA	NA	NA	NA	NA	NA	NA	NA	-3.15	NA	neither	-0.38	NA	neither
NM_000682	ADRA2B	22.1051	33.2465	1.50402	0.544769	WT_SG_neither	4.12014	6.27263	1.52243	NA	OGcon_neither	1.69762	6.20079	3.65263	NA	OG_neither	NA	NA	NA	NA	NA	NA	NA	NA	NA	NA	NA	NA	NA	NA	NA	NA	NA	NA	NA	NA	NA	NA	NA	NA	NA	NA	NA	2.91	NA	neither	0.14	NA	neither
NM_000684	ADRB1	10.6983	17.2196	1.60956	0.557832	WT_SG_neither	3.3859	5.68158	1.67801	NA	OGcon_neither	6.89615	4.27599	0.620054	NA	OG_neither	NA	NA	NA	NA	NA	2.12567	3.78501	1.78062	NA	SOG_neither	NA	NA	NA	NA	NA	NA	NA	NA	NA	NA	NA	NA	NA	NA	NA	NA	NA	1.01	NA	neither	0.52	NA	neither
NM_000687	AHCY	2192.18	1277.55	0.582776	0.0105601	WT_SG_neither	459.571	321.232	0.698982	0.0480003	OGcon_neither	407.336	296.608	0.728165	0.294575	OG_neither	454.954	327.026	0.718812	0.0925857	SOGcon_neither	308.786	225.986	0.731853	0.351889	SOG_neither	2366	258.168	0.463	5e-05	depleted	1.22287	NA	NA	NA	NA	NA	NA	NA	NA	NA	NA	NA	0.33	0.3	neither	0.28	0.04	neither
NM_000688	ALAS1	778.435	622.536	0.799727	0.420452	WT_SG_neither	240.633	181.286	0.753371	0.284815	OGcon_neither	208.862	201.141	0.963034	0.895489	OG_neither	115.953	89.0547	0.768021	0.505785	SOGcon_neither	165.517	150.475	0.909123	0.862863	SOG_neither	2430	56.1573	1.17	0.0605	Neither	0.698912	NA	NA	NA	NA	NA	NA	NA	NA	NA	NA	NA	0.62	0.01	enriched	0.08	0.81	neither
NM_000690	ALDH2	350.656	263.574	0.751658	0.341816	WT_SG_neither	172.289	147.805	0.857885	0.642391	OGcon_neither	187.2	240.766	1.28614	0.474168	OG_neither	49.3822	47.6431	0.964781	0.950117	SOGcon_neither	93.0888	78.1316	0.839324	0.759815	SOG_neither	9569	116.474	0.783	0.02415	Neither	3.8437	NA	NA	NA	NA	NA	NA	NA	NA	NA	NA	NA	0.85	0	enriched	0.07	0.87	neither
NM_000692	ALDH1B1	580.581	374.448	0.644954	0.0944062	WT_SG_neither	85.9418	81.5393	0.948773	0.923636	OGcon_neither	82.3758	106.15	1.2886	0.579963	OG_neither	105.093	84.9121	0.807971	0.640106	SOGcon_neither	40.8997	45.1048	1.10282	0.898926	SOG_neither	3066	106.905	1.056	0.4829	Neither	0.793377	NA	NA	NA	NA	NA	NA	NA	NA	NA	NA	NA	0.31	0.48	neither	0.57	0	enriched
NM_000693	ALDH1A3	1154.46	813.579	0.704727	0.136121	WT_SG_neither	147.305	132.129	0.896973	0.748339	OGcon_neither	143.443	218.809	1.52541	0.17316	OG_neither	178.095	130.93	0.73517	0.368926	SOGcon_neither	168.647	139.781	0.828835	0.629473	SOG_neither	NA	NA	NA	NA	NA	NA	NM_053080	-4.06786	-0.838367	NA	neither	-1.05668	0.636782	neither	-4.52009	0.00935789	depleted	1.84	0.01	enriched	0.73	0.43	neither
NM_000696	ALDH9A1	526.179	245.607	0.466774	0.0016721	WT_SG_neither	229.215	125.448	0.547293	0.00955016	OGcon_neither	180.877	158.993	0.879015	0.71996	OG_neither	97.1314	39.2431	0.404021	0.0172742	SOGcon_depleted	115.389	61.7439	0.535094	0.147263	SOG_neither	2696	85.412	0.471	5e-05	depleted	1.43892	NM_019993	-2.36599	-1.55244	2.05993e-09	depleted	-2.39522	7.21912e-19	depleted	-1.70118	1.28041e-09	depleted	0.87	0	enriched	-0.08	0.74	neither
NM_000698	ALOX5	13.7595	12.977	0.94313	0.993364	WT_SG_neither	6.38832	5.48947	0.859298	NA	OGcon_neither	3.07685	4.86719	1.58187	NA	OG_neither	NA	NA	NA	NA	NA	NA	NA	NA	NA	NA	NA	NA	NA	NA	NA	NA	NA	NA	NA	NA	NA	NA	NA	NA	NA	NA	NA	-0.45	NA	neither	1.34	NA	neither
NM_000700	ANXA1	1973.83	1850.74	0.937635	0.822806	WT_SG_neither	609.878	285.955	0.468873	1.07436e-07	OGcon_depleted	958.263	452.878	0.472604	0.106569	OG_neither	463.487	262.593	0.566559	0.00162282	SOGcon_neither	386.82	252.889	0.653764	0.144436	SOG_neither	2209	318.608	0.333	5e-05	depleted	15.0077	NM_010730	-1.62474	-0.758591	0.0355603	depleted	-1.62502	6.36589e-06	depleted	-1.41856	9.53579e-05	depleted	1.3	NA	neither	0.75	NA	neither
NM_000704	ATP4A	2.84156	5.68453	2.00049	NA	WT_SG_neither	NA	NA	NA	NA	NA	NA	NA	NA	NA	NA	NA	NA	NA	NA	NA	NA	NA	NA	NA	NA	NA	NA	NA	NA	NA	NA	NA	NA	NA	NA	NA	NA	NA	NA	NA	NA	NA	-0.05	NA	neither	-0.86	NA	neither
NM_000709	BCKDHA	148.297	94.7066	0.638627	0.224902	WT_SG_neither	29.0491	25.4796	0.877124	0.885285	OGcon_neither	22.9172	8.62758	0.376467	NA	OG_neither	23.4765	32.6628	1.3913	0.692054	SOGcon_neither	18.8653	23.3703	1.23879	NA	SOG_neither	2103	43.9001	0.436	0.0956	Neither	1.92502	NM_007533	-2.49154	-0.946126	0.0298877	depleted	-1.67668	0.000170615	depleted	-1.20676	0.00870071	depleted	1.87	NA	neither	0.82	NA	neither
NM_000713	BLVRB	659.715	547.847	0.83043	0.524174	WT_SG_neither	255.612	167.563	0.655537	0.0729098	OGcon_neither	243.515	171.354	0.70367	0.25128	OG_neither	85.4136	78.2568	0.916211	0.855567	SOGcon_neither	124.222	125.418	1.00963	0.999568	SOG_neither	1392	96.9124	0.171	5e-05	depleted	5.12364	NM_144923	-2.3647	-0.768115	0.0887231	neither	-1.75467	8.67758e-05	depleted	-1.54295	0.000630206	depleted	-0.06	0.93	neither	-0.35	0.42	neither
NM_000718	CACNA1B	50.394	85.7508	1.70161	0.233541	WT_SG_neither	9.53338	10.974	1.15112	NA	OGcon_neither	7.44813	10.7792	1.44723	NA	OG_neither	6.43052	8.62933	1.34193	NA	SOGcon_neither	4.25134	15.5699	3.66235	NA	SOG_neither	NA	NA	NA	NA	NA	NA	NA	NA	NA	NA	NA	NA	NA	NA	NA	NA	NA	0.89	0.27	neither	-0.11	0.93	neither
NM_000720	CACNA1D	5.86873	18.7722	3.19868	0.190338	WT_SG_neither	2.06007	10.3879	5.0425	NA	OGcon_neither	3.16166	10.4012	3.28978	NA	OG_neither	NA	NA	NA	NA	NA	4.73091	6.79405	1.4361	NA	SOG_neither	NA	NA	NA	NA	NA	NA	NM_001083616	-1.16624	-1.53476	NA	neither	-0.0833744	0.970652	neither	-3.29975	0.0283148	depleted	0.01	0.99	neither	-0.4	0.62	neither
NM_000725	CACNB3	177.777	192.174	1.08098	0.86723	WT_SG_neither	85.1749	86.8244	1.01937	0.969953	OGcon_neither	107.627	115.204	1.07039	0.910649	OG_neither	28.233	28.9488	1.02535	0.979245	SOGcon_neither	47.672	35.9939	0.755032	0.675106	SOG_neither	4029	59.9515	1.291	0.1048	Neither	0.897106	NA	NA	NA	NA	NA	NA	NA	NA	NA	NA	NA	0.65	0.24	neither	0.46	0.45	neither
NM_000741	CHRM4	19.6962	18.8276	0.955899	0.976019	WT_SG_neither	4.9748	11.5626	2.32424	NA	OGcon_neither	4.85929	4.35159	0.89552	NA	OG_neither	NA	NA	NA	NA	NA	2.81262	3.39703	1.20778	NA	SOG_neither	NA	NA	NA	NA	NA	NA	NA	NA	NA	NA	NA	NA	NA	NA	NA	NA	NA	-0.07	NA	neither	-0.12	NA	neither
NM_000745	CHRNA5	274.048	210.46	0.76797	0.42402	WT_SG_neither	59.0732	34.1018	0.577279	0.324675	OGcon_neither	53.473	72.217	1.35053	0.595264	OG_neither	35.623	36.9599	1.03753	0.965311	SOGcon_neither	42.8115	31.4958	0.735685	0.681893	SOG_neither	3623	36.8169	1.012	0.9359	Neither	0.393262	NA	NA	NA	NA	NA	NA	NA	NA	NA	NA	NA	-0.38	0.57	neither	0.27	0.63	neither
NM_000747	CHRNB1	143.712	121.368	0.84452	0.696826	WT_SG_neither	80.9226	85.2703	1.05373	0.855893	OGcon_neither	28.7942	53.5799	1.86079	0.250775	OG_neither	21.2513	13.2754	0.624688	0.608775	SOGcon_neither	54.8332	73.1408	1.33388	0.599648	SOG_neither	NA	NA	NA	NA	NA	NA	NA	NA	NA	NA	NA	NA	NA	NA	NA	NA	NA	0	1	neither	-0.21	0.78	neither
NM_000754	COMT	360.306	239.824	0.665612	0.146521	WT_SG_neither	143.942	121.5	0.844091	0.648363	OGcon_neither	95.509	103.207	1.0806	0.892858	OG_neither	78.8809	77.245	0.979261	0.952761	SOGcon_neither	91.4297	90.7134	0.992165	0.994193	SOG_neither	2437	223.083	0.351	5e-05	depleted	2.17788	NM_001111063	-2.5667	-0.600838	0.0429173	depleted	-0.649776	0.0432549	depleted	-0.656551	0.038975	depleted	0.14	0.73	neither	0.24	0.34	neither
NM_000755	CRAT	184.533	168.384	0.912487	0.791621	WT_SG_neither	96.9764	87.9942	0.907377	0.841794	OGcon_neither	69.7485	67.8654	0.973002	0.972396	OG_neither	35.623	25.504	0.715944	0.66545	SOGcon_neither	38.0676	22.4477	0.58968	NA	SOG_neither	2763	7.25564	0.538	0.1809	Neither	0.381398	NA	NA	NA	NA	NA	NA	NA	NA	NA	NA	NA	1	0	enriched	0.06	0.9	neither
NM_000757	CSF1	57.9201	84.5027	1.45895	0.442893	WT_SG_neither	6.94718	21.5688	3.10468	NA	OGcon_neither	6.0689	8.62758	1.4216	NA	OG_neither	5.0015	7.3531	1.47018	NA	SOGcon_neither	4.25781	11.0089	2.58558	NA	SOG_neither	NA	NA	NA	NA	NA	NA	NM_001113529	-2.16687	0.27636	0.263164	neither	0.17314	0.554191	neither	0.155836	0.585142	neither	0.56	0.34	neither	0.57	0.3	neither
NM_000766	CYP2A13	2.23247	4.27032	1.91282	NA	WT_SG_neither	NA	NA	NA	NA	NA	NA	NA	NA	NA	NA	NA	NA	NA	NA	NA	NA	NA	NA	NA	NA	NA	NA	NA	NA	NA	NA	NA	NA	NA	NA	NA	NA	NA	NA	NA	NA	NA	NA	NA	neither	NA	NA	neither
NM_000773	CYP2E1	0.98945	3.61856	3.65714	NA	WT_SG_neither	NA	NA	NA	NA	NA	NA	NA	NA	NA	NA	NA	NA	NA	NA	NA	NA	NA	NA	NA	NA	NA	NA	NA	NA	NA	NA	NA	NA	NA	NA	NA	NA	NA	NA	NA	NA	NA	0.03	NA	neither	-0.48	NA	neither
NM_000775	CYP2J2	9.88535	10.7173	1.08416	0.895463	WT_SG_neither	4.03245	3.3321	0.826322	NA	OGcon_neither	2.84327	3.24479	1.14122	NA	OG_neither	NA	NA	NA	NA	NA	3.90787	4.62379	1.1832	NA	SOG_neither	2549	3.08174	0.637	0.04525	Neither	1.76045	NA	NA	NA	NA	NA	NA	NA	NA	NA	NA	NA	0.09	0.95	neither	0.67	0.62	neither
NM_000784	CYP27A1	5.64914	6.55768	1.16083	NA	WT_SG_neither	NA	NA	NA	NA	NA	NA	NA	NA	NA	NA	NA	NA	NA	NA	NA	NA	NA	NA	NA	NA	NA	NA	NA	NA	NA	NA	NA	NA	NA	NA	NA	NA	NA	NA	NA	NA	NA	-0.59	NA	neither	-0.39	NA	neither
NM_000785	CYP27B1	106.199	74.2711	0.699356	0.415843	WT_SG_neither	17.9818	8.23053	0.457715	NA	OGcon_neither	13.2834	14.2235	1.07077	NA	OG_neither	13.4122	11.765	0.877184	NA	SOGcon_neither	12.08	5.50446	0.455667	NA	SOG_neither	2540	19.6444	0.348	0.0616	Neither	0.123411	NA	NA	NA	NA	NA	NA	NA	NA	NA	NA	NA	-0.49	0.61	neither	-0.31	0.77	neither
NM_000788	DCK	360.023	205.594	0.571058	0.0404177	WT_SG_neither	116.219	97.6039	0.83983	0.684162	OGcon_neither	114.651	119.507	1.04235	0.920816	OG_neither	58.487	37.927	0.648469	0.434966	SOGcon_neither	57.2246	42.6304	0.744966	0.6258	SOG_neither	2716	44.8792	1.136	0.61105	Neither	2.40803	NM_007832	-2.24213	0.880185	0.0844807	neither	0.540425	0.367593	neither	0.940408	0.0988469	neither	-0.03	0.96	neither	0.47	0.11	neither
NM_000789	ACE	35.4254	36.8373	1.03986	0.967668	WT_SG_neither	3.56128	19.0149	5.33935	NA	OGcon_neither	4.9441	11.6592	2.3582	NA	OG_neither	9.06396	14.3971	1.58839	NA	SOGcon_neither	15.774	19.5015	1.2363	NA	SOG_neither	NA	NA	NA	NA	NA	NA	NA	NA	NA	NA	NA	NA	NA	NA	NA	NA	NA	0.85	NA	neither	0.34	NA	neither
NM_000797	DRD4	3.12912	17.2473	5.51188	0.0821998	WT_SG_neither	NA	NA	NA	NA	NA	NA	NA	NA	NA	NA	NA	NA	NA	NA	NA	NA	NA	NA	NA	NA	NA	NA	NA	NA	NA	NA	NA	NA	NA	NA	NA	NA	NA	NA	NA	NA	NA	2.7	NA	neither	0.34	NA	neither
NM_000799	EPO	0.98945	3.61856	3.65714	NA	WT_SG_neither	NA	NA	NA	NA	NA	NA	NA	NA	NA	NA	NA	NA	NA	NA	NA	NA	NA	NA	NA	NA	NA	NA	NA	NA	NA	NA	NA	NA	NA	NA	NA	NA	NA	NA	NA	NA	NA	-0.33	NA	neither	1.17	NA	neither
NM_000815	GABRD	199.773	193.865	0.970423	0.951043	WT_SG_neither	36.6978	28.6074	0.77954	0.728387	OGcon_neither	14.005	39.2671	2.80379	NA	OG_neither	27.2531	32.5082	1.19283	0.849096	SOGcon_neither	44.1077	55.3698	1.25533	0.831904	SOG_neither	NA	NA	NA	NA	NA	NA	NA	NA	NA	NA	NA	NA	NA	NA	NA	NA	NA	0.61	0.53	neither	0.47	0.65	neither
NM_000817	GAD1	66.2252	57.8139	0.87299	0.828277	WT_SG_neither	25.2247	21.9505	0.870198	NA	OGcon_neither	16.7843	13.0684	0.778606	NA	OG_neither	7.49207	11.6503	1.55501	NA	SOGcon_neither	7.68611	15.8421	2.06114	NA	SOG_neither	NA	NA	NA	NA	NA	NA	NA	NA	NA	NA	NA	NA	NA	NA	NA	NA	NA	-0.8	0.27	neither	-0.33	0.67	neither
NM_000820	GAS6	267.043	350.059	1.31087	0.398312	WT_SG_neither	50.384	79.1751	1.57143	0.326947	OGcon_neither	69.4941	89.6098	1.28946	0.6605	OG_neither	80.5958	134.953	1.67444	0.102954	SOGcon_neither	55.4813	93.534	1.68586	0.270149	SOG_neither	2646	57.3203	0.92	0.42935	Neither	0.845868	NM_019521	-2.42168	0.176509	0.683602	neither	0.251234	0.563923	neither	0.417001	0.281841	neither	0.36	0.67	neither	0.81	0.14	neither
NM_000831	GRIK3	1.9789	7.09874	3.58722	NA	WT_SG_neither	NA	NA	NA	NA	NA	NA	NA	NA	NA	NA	NA	NA	NA	NA	NA	NA	NA	NA	NA	NA	NA	NA	NA	NA	NA	NA	NM_001081097	-1.59655	0.494888	0.391554	neither	-0.301986	0.657879	neither	-0.0223002	0.975817	neither	0.52	NA	neither	-4.07	NA	neither
NM_000836	GRIN2D	288.932	616.117	2.13239	0.000673309	WT_SG_neither	104.45	191.262	1.83114	0.0241109	OGcon_neither	30.3653	90.3658	2.97595	0.00767372	OG_enriched	55.9964	117.111	2.09141	0.0302001	SOGcon_neither	74.9752	149.239	1.99051	0.0610808	SOG_neither	NA	NA	NA	NA	NA	NA	NM_008172	-2.52988	0.0125695	0.985733	neither	0.000816824	0.99896	neither	0.117591	0.871759	neither	1.18	0.06	neither	0.83	0.13	neither
NM_000837	GRINA	759.369	608.326	0.801094	0.47437	WT_SG_neither	278.832	191.27	0.685968	0.100761	OGcon_neither	206.867	258.895	1.25151	0.556932	OG_neither	184.198	93.1128	0.505503	0.0115067	SOGcon_neither	251.302	156.746	0.623735	0.142534	SOG_neither	NA	NA	NA	NA	NA	NA	NA	NA	NA	NA	NA	NA	NA	NA	NA	NA	NA	0.45	0.12	neither	0.1	0.8	neither
NM_000839	GRM2	2.23247	1.44189	0.645871	NA	WT_SG_neither	NA	NA	NA	NA	NA	NA	NA	NA	NA	NA	NA	NA	NA	NA	NA	1.78219	1.69851	0.953046	NA	SOG_neither	NA	NA	NA	NA	NA	NA	NA	NA	NA	NA	NA	NA	NA	NA	NA	NA	NA	-0.5	NA	neither	-0.31	NA	neither
NM_000850	GSTM4	41.353	24.4568	0.591414	0.434766	WT_SG_neither	18.1899	11.5675	0.635933	NA	OGcon_neither	15.5539	9.52118	0.612142	NA	OG_neither	NA	NA	NA	NA	NA	11.3153	13.1792	1.16472	NA	SOG_neither	3990	35.0242	0.474	5e-05	depleted	0.534542	NM_026764	-2.18773	-0.593066	0.350403	neither	-1.0308	0.102553	neither	-0.977532	0.118429	neither	1.35	0.07	neither	0.52	0.53	neither
NM_000855	GUCY1A2	1.277	3.56321	2.79029	NA	WT_SG_neither	NA	NA	NA	NA	NA	NA	NA	NA	NA	NA	NA	NA	NA	NA	NA	NA	NA	NA	NA	NA	NA	NA	NA	NA	NA	NA	NA	NA	NA	NA	NA	NA	NA	NA	NA	NA	NA	-0.84	0.14	neither	-0.84	0.17	neither
NM_000858	GUK1	781.814	523.778	0.669952	0.136121	WT_SG_neither	285.352	217.341	0.761657	0.253384	OGcon_neither	270.296	111.759	0.41347	0.000518079	OG_depleted	182.096	154.884	0.850562	0.645945	SOGcon_neither	217.408	152.175	0.699952	0.293489	SOG_neither	2548	382.167	0.316	5e-05	depleted	0.358215	NA	NA	NA	NA	NA	NA	NA	NA	NA	NA	NA	-0.58	0.12	neither	-0.1	0.66	neither
NM_000859	HMGCR	917.864	1103	1.2017	0.54315	WT_SG_neither	274.581	352.619	1.28421	0.278632	OGcon_neither	152.611	208.429	1.36575	0.359352	OG_neither	111.401	169.007	1.5171	0.157192	SOGcon_neither	131.267	206.18	1.5707	0.213546	SOG_neither	4585	214.39	0.652	0.0128	Neither	0.959082	NA	NA	NA	NA	NA	NA	NA	NA	NA	NA	NA	-0.44	0.17	neither	0	0.99	neither
NM_000864	HTR1D	54.5531	37.4337	0.68619	0.580377	WT_SG_neither	24.5455	22.5391	0.91826	NA	OGcon_neither	31.2566	22.576	0.722279	NA	OG_neither	9.45184	6.88946	0.728902	NA	SOGcon_neither	11.2505	5.91339	0.525611	NA	SOG_neither	NA	NA	NA	NA	NA	NA	NA	NA	NA	NA	NA	NA	NA	NA	NA	NA	NA	-0.27	NA	neither	-1.02	NA	neither
NM_000871	HTR6	8.90505	18.6338	2.0925	0.466809	WT_SG_neither	NA	NA	NA	NA	NA	NA	NA	NA	NA	NA	NA	NA	NA	NA	NA	NA	NA	NA	NA	NA	NA	NA	NA	NA	NA	NA	NA	NA	NA	NA	NA	NA	NA	NA	NA	NA	NA	0.03	0.98	neither	-0.25	0.85	neither
NM_000872	HTR7	43.4927	28.8931	0.664322	0.536422	WT_SG_neither	14.8917	17.6481	1.1851	NA	OGcon_neither	23.2981	15.1308	0.649442	NA	OG_neither	22.1087	27.6327	1.24986	0.799847	SOGcon_neither	16.1953	22.1854	1.36987	NA	SOG_neither	NA	NA	NA	NA	NA	NA	NA	NA	NA	NA	NA	NA	NA	NA	NA	NA	NA	-0.5	NA	neither	-0.37	NA	neither
NM_000875	IGF1R	236.127	330.816	1.40101	0.251293	WT_SG_neither	40.5221	64.2828	1.58636	0.363487	OGcon_neither	68.8156	133.806	1.94441	0.0613478	OG_neither	26.4774	47.2144	1.7832	0.329975	SOGcon_neither	48.2877	91.8564	1.90227	0.183509	SOG_neither	11803	662.833	3.121	5e-05	enriched	0.506089	NM_010513	-1.28253	0.265509	0.667137	neither	0.846441	0.128927	neither	0.605538	0.286617	neither	0.33	0.35	neither	0.35	0.06	neither
NM_000876	IGF2R	761.766	1002.18	1.3156	0.331211	WT_SG_neither	184.99	275.351	1.48846	0.0754755	OGcon_neither	198.002	466.65	2.3568	6.74638e-05	OG_enriched	26.5182	58.5556	2.20813	0.108009	SOGcon_neither	109.673	226.469	2.06495	0.0159288	SOG_neither	14044	275.29	5.501	5e-05	enriched	0.601988	NM_010515	-3.51905	0.388076	0.192084	neither	-0.308669	0.363135	neither	0.192407	0.583295	neither	0.58	0.03	enriched	0.75	0	enriched
NM_000877	IL1R1	141.201	84.2813	0.596888	0.163445	WT_SG_neither	44.5873	30.1811	0.676898	0.554893	OGcon_neither	62.4283	46.6987	0.748037	0.633991	OG_neither	17.6992	9.83071	0.555432	NA	SOGcon_neither	26.0006	22.4268	0.862549	NA	SOG_neither	NA	NA	NA	NA	NA	NA	NA	NA	NA	NA	NA	NA	NA	NA	NA	NA	NA	0.98	NA	neither	0.41	NA	neither
NM_000878	IL2RB	1.277	1.44189	1.12912	NA	WT_SG_neither	NA	NA	NA	NA	NA	NA	NA	NA	NA	NA	NA	NA	NA	NA	NA	NA	NA	NA	NA	NA	NA	NA	NA	NA	NA	NA	NA	NA	NA	NA	NA	NA	NA	NA	NA	NA	NA	0.94	NA	neither	-1.82	NA	neither
NM_000882	IL12A	22.4606	20.8382	0.927765	0.955625	WT_SG_neither	2.61893	2.15491	0.822822	NA	OGcon_neither	3.56487	1.6224	0.455107	NA	OG_neither	NA	NA	NA	NA	NA	NA	NA	NA	NA	NA	NA	NA	NA	NA	NA	NA	NA	NA	NA	NA	NA	NA	NA	NA	NA	NA	NA	-0.15	NA	neither	-0.74	NA	neither
NM_000884	IMPDH2	3147.21	3648.55	1.1593	0.601043	WT_SG_neither	637.228	586.436	0.920292	0.688741	OGcon_neither	626.658	552.34	0.881407	0.676197	OG_neither	602.304	755.326	1.25406	0.202348	SOGcon_neither	368.564	404.728	1.09812	0.811123	SOG_neither	1643	342.197	1.105	0.2366	Neither	0.50438	NM_011830	-2.69944	-0.918134	0.0161301	depleted	-1.78981	3.84894e-06	depleted	-1.69532	1.18233e-05	depleted	0.07	0.79	neither	-0.22	0.15	neither
NM_000887	ITGAX	32.1016	66.9509	2.0856	0.128685	WT_SG_neither	27.1094	54.4909	2.01003	0.190346	OGcon_neither	6.0689	20.1492	3.32007	NA	OG_neither	NA	NA	NA	NA	NA	28.5281	55.1284	1.93243	0.240545	SOG_neither	NA	NA	NA	NA	NA	NA	NA	NA	NA	NA	NA	NA	NA	NA	NA	NA	NA	-1.89	NA	neither	1.2	NA	neither
NM_000890	KCNJ5	2.39324	4.35334	1.81902	NA	WT_SG_neither	NA	NA	NA	NA	NA	NA	NA	NA	NA	NA	NA	NA	NA	NA	NA	NA	NA	NA	NA	NA	NA	NA	NA	NA	NA	NA	NA	NA	NA	NA	NA	NA	NA	NA	NA	NA	NA	0.13	NA	neither	-0.12	NA	neither
NM_000892	KLKB1	1.277	1.44189	1.12912	NA	WT_SG_neither	NA	NA	NA	NA	NA	NA	NA	NA	NA	NA	NA	NA	NA	NA	NA	NA	NA	NA	NA	NA	NA	NA	NA	NA	NA	NA	NA	NA	NA	NA	NA	NA	NA	NA	NA	NA	NA	-1.8	NA	neither	0.62	NA	neither
NM_000896	CYP4F3	4.94725	8.70668	1.7599	NA	WT_SG_neither	NA	NA	NA	NA	NA	NA	NA	NA	NA	NA	NA	NA	NA	NA	NA	2.60524	6.32231	2.42676	NA	SOG_neither	NA	NA	NA	NA	NA	NA	NA	NA	NA	NA	NA	NA	NA	NA	NA	NA	NA	-2.28	NA	neither	-2.58	NA	neither
NM_000898	MAOB	402.424	234.305	0.582236	0.0347514	WT_SG_neither	69.549	43.3272	0.622974	0.308609	OGcon_neither	81.5902	96.745	1.18574	0.770259	OG_neither	68.8779	37.5383	0.544997	0.188446	SOGcon_neither	58.8318	33.8237	0.574921	0.37373	SOG_neither	NA	NA	NA	NA	NA	NA	NA	NA	NA	NA	NA	NA	NA	NA	NA	NA	NA	1.51	NA	neither	2.82	NA	neither
NM_000911	OPRD1	0.701895	1.44189	2.05428	NA	WT_SG_neither	NA	NA	NA	NA	NA	NA	NA	NA	NA	NA	NA	NA	NA	NA	NA	NA	NA	NA	NA	NA	NA	NA	NA	NA	NA	NA	NM_013622	-2.72155	1.73469	NA	neither	4.48248	0.04505	enriched	-0.268676	0.920975	neither	-1.27	0.07	neither	0.37	0.7	neither
NM_000916	OXTR	25.497	29.5172	1.15768	0.871882	WT_SG_neither	3.64897	7.05579	1.93364	NA	OGcon_neither	5.02891	8.03638	1.59804	NA	OG_neither	2.73553	4.10277	1.49981	NA	SOGcon_neither	NA	NA	NA	NA	NA	NA	NA	NA	NA	NA	NA	NA	NA	NA	NA	NA	NA	NA	NA	NA	NA	NA	0.82	NA	neither	-0.87	NA	neither
NM_000918	P4HB	10575	11628	1.09957	0.77734	WT_SG_neither	2151.56	2161.32	1.00454	0.987934	OGcon_neither	1045.34	2273.8	2.17518	2.00815e-06	OG_enriched	1285.49	1361.6	1.05921	0.792595	SOGcon_neither	1632.01	1902.65	1.16583	0.591419	SOG_neither	2603	2087.35	1.034	0.7959	Neither	0.88527	NM_011032	-3.44522	-1.29535	0.000469599	depleted	-1.86575	1.39102e-06	depleted	-1.65991	1.97945e-05	depleted	0.19	0.56	neither	0.61	0	enriched
NM_000919	PAM	2405.22	1715.1	0.713076	0.136985	WT_SG_neither	643.501	492.849	0.765887	0.149905	OGcon_neither	411.517	703.356	1.70918	0.0126956	OG_neither	320.26	235.07	0.733997	0.182847	SOGcon_neither	614.604	500.737	0.814732	0.503301	SOG_neither	5432	271.475	1.611	0.0001	Neither	1.11241	NA	NA	NA	NA	NA	NA	NA	NA	NA	NA	NA	0.12	0.74	neither	0.72	0	enriched
NM_000922	PDE3B	53.8355	87.3311	1.62218	0.289526	WT_SG_neither	18.7487	44.8935	2.39448	0.159161	OGcon_neither	13.4322	25.0027	1.8614	NA	OG_neither	10.8604	11.6104	1.06906	NA	SOGcon_neither	8.23696	6.40607	0.777722	NA	SOG_neither	NA	NA	NA	NA	NA	NA	NA	NA	NA	NA	NA	NA	NA	NA	NA	NA	NA	-0.33	0.39	neither	0.25	0.34	neither
NM_000927	ABCB1	55.9751	101.999	1.82222	0.169747	WT_SG_neither	17.8391	36.0695	2.02193	0.289613	OGcon_neither	32.8694	56.9759	1.7334	0.372457	OG_neither	8.10449	11.1468	1.37538	NA	SOGcon_neither	46.9786	56.8897	1.21097	0.747703	SOG_neither	4778	15.1367	0.967	0.8533	Neither	6.01893	NA	NA	NA	NA	NA	NA	NA	NA	NA	NA	NA	0	1	neither	0.71	0.23	neither
NM_000932	PLCB3	1400.63	2483.47	1.77311	0.00683744	WT_SG_neither	229.632	346.069	1.50706	0.0408716	OGcon_neither	181.28	228.283	1.25928	0.543307	OG_neither	202.959	383.458	1.88934	0.00147019	SOGcon_neither	134.533	199.879	1.48573	0.289357	SOG_neither	4469	74.534	1.709	0.0003	Neither	0.432067	NM_001290349	-2.95143	-0.450216	0.172362	neither	-0.192597	0.642171	neither	-0.314199	0.398541	neither	1.22	0	enriched	0.35	0.16	neither
NM_000934	SERPINF2	11.8054	15.2367	1.29065	0.869225	WT_SG_neither	9.74149	7.44982	0.764752	NA	OGcon_neither	4.20166	3.91159	0.930965	NA	OG_neither	7.67578	7.6622	0.998231	NA	SOGcon_neither	14.8797	6.75217	0.453784	NA	SOG_neither	NA	NA	NA	NA	NA	NA	NA	NA	NA	NA	NA	NA	NA	NA	NA	NA	NA	NA	NA	neither	NA	NA	neither
NM_000935	PLOD2	268.779	167.01	0.621366	0.111201	WT_SG_neither	99.8807	84.4872	0.845881	0.726267	OGcon_neither	51.3097	80.2534	1.5641	0.359712	OG_neither	67.4693	38.8942	0.576473	0.301799	SOGcon_neither	135.298	99.5311	0.735646	0.542731	SOG_neither	3835	171.724	1.267	0.09745	Neither	0.510941	NA	NA	NA	NA	NA	NA	NA	NA	NA	NA	NA	-0.68	0.02	depleted	-0.3	0.17	neither
NM_000937	POLR2A	2990.74	4067.69	1.36009	0.169376	WT_SG_neither	972.911	1460.41	1.50107	0.000214819	OGcon_neither	1041.9	998.873	0.958703	0.867132	OG_neither	552.514	777.599	1.40738	0.0304267	SOGcon_neither	840.988	1213.48	1.44293	0.133533	SOG_neither	6751	398.572	1.361	0.2203	Neither	1.05394	NM_001291068	-2.46288	-0.507013	0.392325	neither	-1.23129	0.0285036	depleted	-1.10158	0.052048	neither	1.34	0	enriched	0.43	0	enriched
NM_000940	PON3	14.1647	10.8003	0.762482	0.851005	WT_SG_neither	4.50362	1.37175	0.304589	NA	OGcon_neither	1.37923	4.86719	3.52892	NA	OG_neither	2.02102	1.47062	0.727663	NA	SOGcon_neither	7.74445	8.45068	1.09119	NA	SOG_neither	NA	NA	NA	NA	NA	NA	NA	NA	NA	NA	NA	NA	NA	NA	NA	NA	NA	NA	NA	neither	-2.62	NA	neither
NM_000941	NA	697.921	1312.84	1.88106	0.0049775	WT_SG_neither	176.826	365.492	2.06696	0.000112925	OGcon_neither	73.1006	157.805	2.15873	0.0177009	OG_neither	100.847	218.619	2.16784	0.00111846	SOGcon_enriched	152.679	349.633	2.28999	0.00132202	SOG_enriched	NA	NA	NA	NA	NA	NA	NA	NA	NA	NA	NA	NA	NA	NA	NA	NA	NA	NA	NA	neither	NA	NA	neither
NM_000942	PPIB	3115.18	3274.24	1.05106	0.885513	WT_SG_neither	693.576	550.849	0.794216	0.142601	OGcon_neither	384.968	811.792	2.10872	9.49275e-05	OG_neither	483.268	445.528	0.921906	0.756366	SOGcon_neither	647.409	706.623	1.09146	0.796323	SOG_neither	1208	523.668	0.232	5e-05	depleted	1.42605	NM_011149	-3.10969	-1.11649	0.0546081	neither	-2.11252	0.000336744	depleted	-1.77575	0.00295029	depleted	-0.11	0.85	neither	0.15	0.69	neither
NM_000943	PPIC	144.5	87.2758	0.603984	0.16941	WT_SG_neither	78.3703	53.3112	0.680247	0.422677	OGcon_neither	60.0091	109.168	1.81919	0.138604	OG_neither	29.172	22.832	0.78267	0.824268	SOGcon_neither	59.104	43.7943	0.74097	0.788055	SOG_neither	1380	12.0032	0.425	5e-05	depleted	3.72094	NM_008908	-3.05336	-1.17855	0.000542907	depleted	-1.98336	1.60973e-08	depleted	-1.50796	2.59098e-05	depleted	0.17	0.8	neither	-0.27	0.67	neither
NM_000945	PPP3R1	848.508	576.411	0.679323	0.167857	WT_SG_neither	337.675	285.376	0.845122	0.494845	OGcon_neither	364.828	488.394	1.3387	0.266498	OG_neither	203.143	143.044	0.704154	0.211201	SOGcon_neither	223.506	160.729	0.719127	0.376058	SOG_neither	3023	80.3876	0.94	0.6985	Neither	2.41481	NM_024459	-2.10166	0.473557	0.417685	neither	0.193463	0.785369	neither	1.56925	0.00331604	enriched	-0.5	0.1	neither	0.23	0.43	neither
NM_000946	PRIM1	297.502	177.005	0.594971	0.0743874	WT_SG_neither	85.7665	43.1228	0.502793	0.0930373	OGcon_neither	37.7495	25.1676	0.666699	NA	OG_neither	62.7537	28.3704	0.452092	0.0957549	SOGcon_neither	26.7005	12.4032	0.464532	NA	SOG_neither	1459	68.2155	0.653	0.06255	Neither	1.47261	NM_008921	-1.29063	-0.47465	0.151193	neither	-1.40253	5.8225e-06	depleted	-1.06777	0.00109111	depleted	0.04	0.93	neither	-0.56	0.01	depleted
NM_000947	PRIM2	191.756	95.7887	0.499535	0.0271843	WT_SG_neither	79.2028	30.1933	0.381215	0.0181104	OGcon_depleted	44.2008	29.7323	0.672666	0.572884	OG_neither	40.5633	20.6285	0.508552	0.300955	SOGcon_neither	17.5756	15.3913	0.875719	NA	SOG_neither	2308	62.646	0.451	5e-05	depleted	1.43631	NA	NA	NA	NA	NA	NA	NA	NA	NA	NA	NA	0.17	0.68	neither	-0.45	0.06	neither
NM_000951	PRRG2	46.6126	44.0745	0.945547	0.949022	WT_SG_neither	11.5934	17.4412	1.5044	NA	OGcon_neither	9.5698	5.82278	0.608454	NA	OG_neither	8.2882	6.54052	0.789137	NA	SOGcon_neither	24.5554	13.5672	0.552513	NA	SOG_neither	NA	NA	NA	NA	NA	NA	NA	NA	NA	NA	NA	NA	NA	NA	NA	NA	NA	-1.19	NA	neither	-1.44	NA	neither
NM_000955	PTGER1	1.69134	6.50233	3.84448	NA	WT_SG_neither	1.5889	5.48702	3.45335	NA	OGcon_neither	NA	NA	NA	NA	NA	NA	NA	NA	NA	NA	NA	NA	NA	NA	NA	NA	NA	NA	NA	NA	NA	NA	NA	NA	NA	NA	NA	NA	NA	NA	NA	NA	1.56	NA	neither	1.38	NA	neither
NM_000956	PTGER2	8.90505	5.0051	0.562052	NA	WT_SG_neither	NA	NA	NA	NA	NA	2.18564	3.83599	1.75509	NA	OG_neither	NA	NA	NA	NA	NA	NA	NA	NA	NA	NA	NA	NA	NA	NA	NA	NA	NA	NA	NA	NA	NA	NA	NA	NA	NA	NA	NA	0.32	NA	neither	0.23	NA	neither
NM_000958	PTGER4	10.5872	15.8054	1.49287	0.622805	WT_SG_neither	7.68142	18.8105	2.44884	NA	OGcon_neither	11.2674	15.344	1.3618	NA	OG_neither	6.71631	8.16569	1.2158	NA	SOGcon_neither	3.77177	7.65378	2.02923	NA	SOG_neither	NA	NA	NA	NA	NA	NA	NM_001136079	-2.45723	1.30974	0.0205071	enriched	0.723156	0.283176	neither	1.14856	0.0727775	neither	1.21	NA	neither	-0.94	NA	neither
NM_000963	PTGS2	61.2074	58.604	0.957467	0.981035	WT_SG_neither	10.5961	14.71	1.38824	NA	OGcon_neither	5.98409	2.8048	0.468709	NA	OG_neither	18.1483	27.8621	1.53524	0.789149	SOGcon_neither	15.9814	22.8776	1.43151	NA	SOG_neither	NA	NA	NA	NA	NA	NA	NM_011198	-1.6337	1.06351	0.138004	neither	0.215557	0.822985	neither	0.834339	0.302311	neither	-1.21	NA	neither	0.07	0.97	neither
NM_000968	RPL4	2491	2842.95	1.14129	0.643935	WT_SG_neither	923.557	531.864	0.575887	9.1279e-06	OGcon_neither	979.587	391.002	0.39915	9.46667e-07	OG_depleted	723.096	476.531	0.659015	0.00797966	SOGcon_neither	517.205	303.468	0.586747	0.041603	SOG_neither	2769	3517.68	0.268	5e-05	depleted	0.515927	NM_024212	-2.4562	-0.471919	0.0480761	depleted	-1.81398	1.85836e-15	depleted	-1.70541	7.2467e-14	depleted	-0.43	0.09	neither	-0.27	0	neither
NM_000969	RPL5	1905.68	2372.47	1.24495	0.457398	WT_SG_neither	659.102	474.829	0.720418	0.0284266	OGcon_neither	677.592	305.435	0.450766	0.000107624	OG_depleted	521.219	407.287	0.781413	0.24778	SOGcon_neither	341.39	261.142	0.764938	0.416206	SOG_neither	1210	394.522	0.193	5e-05	depleted	0.640812	NM_016980	-2.36204	-0.515235	0.0919633	neither	-2.01285	3.47892e-12	depleted	-1.79248	6.26295e-10	depleted	-0.83	0.01	depleted	-0.61	0	depleted
NM_000970	RPL6	547.631	387.951	0.708417	0.191372	WT_SG_neither	128.491	38.4067	0.298905	0.000146036	OGcon_depleted	104.975	35.6307	0.339422	0.00536736	OG_depleted	89.7617	30.9627	0.344944	0.0140736	SOGcon_depleted	55.5072	30.1015	0.542299	0.312366	SOG_neither	2008	285.56	0.292	0.02875	Neither	0.813913	NA	NA	NA	NA	NA	NA	NA	NA	NA	NA	NA	-0.72	0.01	depleted	-0.5	0	depleted
NM_000972	RPL7A	1007.38	842.333	0.836162	0.69285	WT_SG_neither	287.018	184.781	0.643793	0.0392073	OGcon_neither	311.609	146.262	0.469377	0.00215248	OG_neither	265.672	174.545	0.656995	0.0780938	SOGcon_neither	165.595	139.97	0.845257	0.707061	SOG_neither	NA	NA	NA	NA	NA	NA	NM_013721	-1.02915	-0.271024	0.6576	neither	-1.97725	0.000100129	depleted	-1.70612	0.000683244	depleted	0.82	NA	neither	0.71	NA	neither
NM_000973	RPL8	8696.72	4560.86	0.524435	0.00210189	WT_SG_neither	2119.96	1076.64	0.507859	1.13556e-12	OGcon_neither	2279.75	953.453	0.418227	3.91817e-07	OG_depleted	1903	1143.2	0.600737	2.13284e-05	SOGcon_neither	1475.11	869.767	0.589628	0.0335131	SOG_neither	1041	1474.17	0.165	5e-05	depleted	1.00404	NM_012053	-3.00532	-0.395947	0.51386	neither	-1.85881	0.000381939	depleted	-1.53949	0.00374778	depleted	-0.08	0.84	neither	-0.19	0.14	neither
NM_000975	RPL11	4075.36	3936.47	0.96592	0.929947	WT_SG_neither	1028.64	657.93	0.63961	0.000173805	OGcon_neither	1109.16	471.564	0.425153	0.047364	OG_neither	977.908	642.835	0.657358	0.00402496	SOGcon_neither	792.376	516.757	0.652161	0.0850293	SOG_neither	994	684.347	0.646	5e-05	Neither	0.789401	NA	NA	NA	NA	NA	NA	NA	NA	NA	NA	NA	-0.85	0	depleted	-0.62	0	depleted
NM_000978	RPL23	2649.41	2075.32	0.783315	0.296015	WT_SG_neither	727.5	416.176	0.572063	9.55878e-05	OGcon_neither	840.136	382.547	0.455339	8.1711e-05	OG_depleted	529.241	368.039	0.695409	0.0532122	SOGcon_neither	434.751	281.524	0.647553	0.10981	SOG_neither	3081	2093.46	0.282	5e-05	depleted	0.788851	NM_022891	-2.60231	-0.187597	0.739924	neither	-1.78901	5.38008e-05	depleted	-1.54856	0.000545146	depleted	-0.87	0.01	depleted	-0.41	0	depleted
NM_000980	RPL18A	114.262	44.7262	0.391434	0.0394767	WT_SG_neither	78.6661	30.3756	0.386133	0.0236589	OGcon_depleted	82.9471	33.5819	0.40486	0.0355065	OG_neither	63.9989	32.897	0.514024	0.179572	SOGcon_neither	61.5991	28.403	0.461094	0.161872	SOG_neither	1391	111.646	0.126	5e-05	depleted	1.53407	NM_029751	-2.76309	-0.0214734	0.980054	neither	-1.39064	0.0297241	depleted	-1.32273	0.0368595	depleted	-0.43	0.02	depleted	-0.45	0	depleted
NM_000981	RPL19	1603.07	1540.85	0.961189	0.907675	WT_SG_neither	762.455	568.985	0.746254	0.0463754	OGcon_neither	765.754	380.539	0.496946	0.00052744	OG_neither	566.354	685.125	1.20971	0.320462	SOGcon_neither	442.891	431.204	0.973612	0.882338	SOG_neither	1303	941.875	0.277	5e-05	depleted	0.94036	NM_001159483	-2.66682	-0.397391	0.530618	neither	-1.8841	0.000539307	depleted	-1.53719	0.00551305	depleted	-0.57	0.05	neither	0.11	0.46	neither
NM_000983	RPL22	545.002	345.844	0.634574	0.0720598	WT_SG_neither	154.911	85.8295	0.554057	0.0440265	OGcon_neither	192.103	64.5587	0.336064	0.000188093	OG_depleted	132.611	53.4458	0.403026	0.00446485	SOGcon_depleted	98.7076	52.245	0.529291	0.170462	SOG_neither	2279	176.442	0.232	5e-05	depleted	0.81934	NM_001277113	-2.75475	-0.21084	0.717308	neither	-1.35755	0.00438886	depleted	-0.868993	0.0809127	neither	-1.11	0	depleted	-0.85	0	depleted
NM_000984	RPL23A	511.84	890.29	1.73939	0.0150597	WT_SG_neither	149.596	150.112	1.00345	0.996866	OGcon_neither	171.732	86.0898	0.501302	0.0323358	OG_neither	142.267	200.349	1.40825	0.323058	SOGcon_neither	126.834	110.844	0.873933	0.730627	SOG_neither	1562	169.897	0.093	5e-05	depleted	0.85873	NM_207523	-3.10675	-0.151893	0.855638	neither	-1.77541	0.00493445	depleted	-1.62708	0.0101261	depleted	-0.28	0.45	neither	-0.23	0.25	neither
NM_000986	RPL24	531.154	396.811	0.747074	0.304417	WT_SG_neither	233.62	72.4962	0.310316	1.37095e-06	OGcon_depleted	212.197	85.3474	0.402208	0.0010725	OG_depleted	198.264	81.8163	0.412663	0.000668049	SOGcon_depleted	165.744	59.8778	0.361267	0.00275085	SOG_depleted	1857	837.529	0.155	5e-05	depleted	0.981216	NM_024218	-2.43572	-0.279342	0.658319	neither	-1.65863	0.00151215	depleted	-1.46306	0.005484	depleted	-1.11	0	depleted	-1	0	depleted
NM_000987	RPL26	943.466	481.84	0.510712	0.00171881	WT_SG_neither	339.298	90.1614	0.265729	8.37188e-12	OGcon_depleted	355.304	102.897	0.289604	0.0130928	OG_depleted	267.428	96.712	0.361638	1.10958e-05	SOGcon_depleted	230.557	68.9788	0.299183	3.58241e-05	SOG_depleted	1002	310.464	0.351	5e-05	depleted	0.460337	NM_009080	-2.87539	-0.189033	0.764966	neither	-1.79851	0.000250238	depleted	-1.56089	0.00165143	depleted	-0.89	0.02	depleted	-1.06	0	depleted
NM_000990	RPL27A	677.866	381.461	0.562738	0.0118835	WT_SG_neither	354.638	162.468	0.458123	1.93988e-05	OGcon_depleted	425.582	158.299	0.37196	1.47514e-05	OG_depleted	334.591	135.536	0.405081	1.87251e-05	SOGcon_depleted	266.558	125.229	0.469802	0.0174754	SOG_neither	4916	3020.21	0.157	5e-05	depleted	0.566481	NM_011975	-2.10518	-0.138427	0.857096	neither	-1.70276	0.00319385	depleted	-1.4398	0.0137854	depleted	-0.74	0	depleted	-0.35	0.01	depleted
NM_000992	RPL29	305.46	175.898	0.575845	0.0836081	WT_SG_neither	99.4632	46.4475	0.466982	0.0727571	OGcon_neither	128.865	57.4779	0.446032	0.0269665	OG_neither	117.464	73.5757	0.626368	0.176182	SOGcon_neither	85.9665	27.627	0.32137	0.0135822	SOG_depleted	880	218.901	0.151	5e-05	depleted	1.93459	NA	NA	NA	NA	NA	NA	NA	NA	NA	NA	NA	-0.97	0	depleted	-0.74	0	depleted
NM_000994	RPL32	835.092	393.719	0.471467	0.00150431	WT_SG_neither	409.559	123.65	0.30191	2.83792e-11	OGcon_depleted	429.721	114.33	0.266056	4.43609e-08	OG_depleted	309.44	140.831	0.455114	0.000254785	SOGcon_depleted	257.452	80.0087	0.310771	3.34298e-05	SOG_depleted	2117	1130.92	0.123	5e-05	depleted	0.899499	NM_172086	-3.18779	-0.306693	0.666036	neither	-1.82773	0.00186996	depleted	-1.41752	0.0184375	depleted	-1.11	0	depleted	-1.01	0	depleted
NM_000996	RPL35A	1871.22	944.754	0.504886	0.000612526	WT_SG_neither	638.742	308.822	0.483485	4.79109e-07	OGcon_depleted	665.81	252.927	0.379879	7.28369e-07	OG_depleted	576.072	326.363	0.566532	0.000740074	SOGcon_neither	449.916	245.257	0.545117	0.0192588	SOG_neither	1437	1260.17	0.166	5e-05	depleted	1.8261	NA	NA	NA	NA	NA	NA	NA	NA	NA	NA	NA	-0.95	0.01	depleted	-0.7	0	depleted
NM_000997	RPL37	1523.09	942.985	0.619125	0.0282403	WT_SG_neither	652.033	264.561	0.405748	1.31311e-10	OGcon_depleted	695.521	176.345	0.253544	2.84097e-12	OG_depleted	569.601	349.23	0.613114	0.0092724	SOGcon_neither	543.128	293.184	0.539806	0.0174754	SOG_neither	7686	3083.13	0.186	5e-05	depleted	0.820218	NM_026069	-3.05138	0.0165073	0.983207	neither	-1.52057	0.00741814	depleted	-1.26194	0.0281273	depleted	-1.02	0	depleted	-0.68	0	depleted
NM_000998	RPL37A	4088.85	3026.36	0.74015	0.225036	WT_SG_neither	1088.64	594.984	0.546541	1.1093e-07	OGcon_neither	1213.22	338.378	0.278909	8.35436e-13	OG_depleted	836.191	720.2	0.861286	0.431185	SOGcon_neither	781.099	551.212	0.705688	0.188549	SOG_neither	3647	6435.72	0.189	5e-05	depleted	1.05753	NM_009084	-2.58443	-0.142903	0.866419	neither	-1.74151	0.00680533	depleted	-1.4491	0.026185	depleted	-0.74	0	depleted	-0.81	0	depleted
NM_000999	RPL38	3338.06	2945.01	0.882253	0.678257	WT_SG_neither	950.032	552.056	0.581092	6.84625e-06	OGcon_neither	944.806	362.83	0.384026	3.06558e-07	OG_depleted	864.547	687.348	0.795038	0.186501	SOGcon_neither	835.498	496.754	0.59456	0.031809	SOG_neither	2450	3519.03	0.247	5e-05	depleted	1.51418	NM_001048057	-2.64457	-0.227088	0.774413	neither	-1.75212	0.00530875	depleted	-1.42009	0.026185	depleted	-0.68	0.01	depleted	-0.46	0	depleted
NM_001000	RPL39	78.3809	28.3521	0.361721	0.0542141	WT_SG_neither	30.7257	8.42754	0.274283	NA	OGcon_neither	NA	NA	NA	NA	NA	25.0892	9.28737	0.370173	0.248442	SOGcon_neither	27.3615	8.08364	0.295438	NA	SOG_neither	NA	NA	NA	NA	NA	NA	NM_026055	-2.784	-0.245757	0.768585	neither	-1.73569	0.00981221	depleted	-1.48052	0.0288723	depleted	-1.23	0	depleted	-1.3	0	depleted
NM_001001	RPL36AL	360.34	336.987	0.935191	0.864774	WT_SG_neither	181.505	68.77	0.378888	0.000530217	OGcon_depleted	175.147	68.3947	0.390498	0.00191954	OG_depleted	126.936	44.313	0.349096	0.00150609	SOGcon_depleted	116.011	60.6119	0.522467	0.115031	SOG_neither	746	134.477	0.431	5e-05	depleted	1.48486	NM_025589	-2.1914	-0.55866	0.332523	neither	-1.74093	0.00111679	depleted	-1.42217	0.00890432	depleted	-0.52	0.12	neither	-0.26	0.36	neither
NM_001001330	REEP3	656.484	455.883	0.694431	0.201722	WT_SG_neither	182.206	143.5	0.787567	0.430019	OGcon_neither	135.699	185.097	1.36403	0.386649	OG_neither	96.8251	73.0276	0.754222	0.528048	SOGcon_neither	109.485	58.9343	0.538287	0.14453	SOG_neither	5205	20.5598	0.769	0.0025	Neither	1.40388	NM_001204915	-1.99991	1.01549	0.0341505	enriched	0.590268	0.2994	neither	1.25875	0.0131083	enriched	-0.51	0.13	neither	-0.21	0.56	neither
NM_001001410	TSR3	372.47	434.298	1.16599	0.682605	WT_SG_neither	69.9874	56.4439	0.806486	0.693479	OGcon_neither	73.6957	43.7699	0.593928	0.283431	OG_neither	71.3481	73.4562	1.02955	0.966806	SOGcon_neither	57.5616	62.6565	1.08851	0.946022	SOG_neither	1243	64.5316	0.62	5e-05	Neither	0.796345	NM_001163718	-2.49687	-0.455613	0.310222	neither	-0.862605	0.0555569	neither	-0.506089	0.284974	neither	0.13	0.84	neither	0.93	0	enriched
NM_001001419	SMAD5	559.809	431.887	0.77149	0.400987	WT_SG_neither	181.078	189.339	1.04562	0.90125	OGcon_neither	330.604	479.553	1.45054	0.132672	OG_neither	92.9259	105.381	1.13403	0.799814	SOGcon_neither	59.1883	64.1765	1.08428	0.881849	SOG_neither	7012	264.191	1.363	0.022	Neither	1.36773	NM_008541	-2.05545	1.57217	0.000469599	enriched	0.801908	0.13121	neither	1.71386	0.000417639	enriched	-0.29	0.14	neither	-0.16	0.45	neither
NM_001001433	STX16	248.489	236.304	0.950962	0.925721	WT_SG_neither	70.634	90.5628	1.28214	0.618474	OGcon_neither	118.724	74.0315	0.623561	0.226317	OG_neither	42.176	50.9284	1.20752	0.827656	SOGcon_neither	42.5199	63.621	1.49626	0.466422	SOG_neither	4937	133.961	0.953	0.7418	Neither	0.664867	NA	NA	NA	NA	NA	NA	NA	NA	NA	NA	NA	-0.26	0.56	neither	-0.3	0.22	neither
NM_001001436	C16orf87	92.9965	51.2009	0.550568	0.199324	WT_SG_neither	49.9678	17.4486	0.349197	0.0698789	OGcon_neither	44.604	27.2299	0.610483	0.465356	OG_neither	19.9652	7.04401	0.352814	NA	SOGcon_neither	31.5416	13.5462	0.429472	NA	SOG_neither	6640	24.3821	1.122	0.5569	Neither	2.2984	NA	NA	NA	NA	NA	NA	NA	NA	NA	NA	NA	-0.65	0.03	depleted	-0.42	0.28	neither
NM_001001479	SLC35E4	78.9521	147.266	1.86526	0.0755374	WT_SG_neither	27.8437	54.2889	1.94978	0.221069	OGcon_neither	22.6836	35.9195	1.5835	NA	OG_neither	15.4128	22.6027	1.46649	0.721342	SOGcon_neither	20.8549	40.4392	1.93907	NA	SOG_neither	NA	NA	NA	NA	NA	NA	NM_153142	-2.77267	-0.283254	0.666599	neither	-0.377461	0.582414	neither	0.00502206	0.994604	neither	0.19	0.82	neither	0.46	0.58	neither
NM_001001484	PTER	140.227	88.982	0.634555	0.263452	WT_SG_neither	117.883	79.2094	0.67193	0.237597	OGcon_neither	106.992	103.386	0.966294	0.993538	OG_neither	23.109	10.2545	0.443744	0.342441	SOGcon_neither	33.5376	17.3103	0.516145	NA	SOG_neither	3777	24.6487	0.667	0.001	Neither	1.54052	NA	NA	NA	NA	NA	NA	NA	NA	NA	NA	NA	-0.19	0.58	neither	0.03	0.95	neither
NM_001001520	HDGFL2	1097.99	1705.43	1.55323	0.0363349	WT_SG_neither	235.823	285.744	1.21169	0.456657	OGcon_neither	222.022	203.046	0.914533	0.836814	OG_neither	127.896	136.887	1.0703	0.874765	SOGcon_neither	131.39	113.35	0.862698	0.768654	SOG_neither	NA	NA	NA	NA	NA	NA	NA	NA	NA	NA	NA	NA	NA	NA	NA	NA	NA	NA	NA	neither	NA	NA	neither
NM_001001522	TAGLN	81.1688	71.9837	0.886839	0.857306	WT_SG_neither	96.6257	71.5405	0.740388	0.492611	OGcon_neither	46.3224	44.2855	0.956028	0.930232	OG_neither	9.20688	12.1139	1.31575	NA	SOGcon_neither	23.2138	13.2839	0.57224	NA	SOG_neither	NA	NA	NA	NA	NA	NA	NM_011526	-2.89681	-0.6832	0.164433	neither	-1.44462	0.0026984	depleted	-1.4788	0.00195374	depleted	-1.12	NA	neither	-1.21	NA	neither
NM_001001523	RORC	1.85211	2.17667	1.17524	NA	WT_SG_neither	NA	NA	NA	NA	NA	NA	NA	NA	NA	NA	NA	NA	NA	NA	NA	NA	NA	NA	NA	NA	NA	NA	NA	NA	NA	NA	NA	NA	NA	NA	NA	NA	NA	NA	NA	NA	NA	NA	NA	neither	-1.82	NA	neither
NM_001001549	GRB10	132.018	129.174	0.978456	0.964688	WT_SG_neither	59.0955	47.8291	0.809353	0.71754	OGcon_neither	175.338	213.957	1.22026	0.656546	OG_neither	12.861	8.36008	0.650032	NA	SOGcon_neither	19.6754	16.5343	0.840354	NA	SOG_neither	5432	132.584	1.27	0.0634	Neither	0.508363	NA	NA	NA	NA	NA	NA	NA	NA	NA	NA	NA	0.69	0.06	neither	1.02	0	enriched
NM_001001563	TIMM50	544.459	352.042	0.646591	0.081271	WT_SG_neither	123.429	79.9632	0.647848	0.219143	OGcon_neither	90.7137	97.0474	1.06982	0.934414	OG_neither	99.3362	81.0785	0.816203	0.725611	SOGcon_neither	71.508	54.4362	0.76126	0.670396	SOG_neither	2576	313.074	0.366	5e-05	depleted	2.19908	NM_025616	-2.67863	-1.12733	0.0243828	depleted	-1.95757	0.00014615	depleted	-1.32235	0.0134414	depleted	0.17	0.7	neither	-0.02	0.96	neither
NM_001001661	ZNF425	15.5685	21.573	1.38568	0.722014	WT_SG_neither	13.2151	21.1723	1.60213	NA	OGcon_neither	13.029	35.1151	2.69515	NA	OG_neither	2.4089	5.41884	2.24951	NA	SOGcon_neither	NA	NA	NA	NA	NA	NA	NA	NA	NA	NA	NA	NA	NA	NA	NA	NA	NA	NA	NA	NA	NA	NA	0.7	0.29	neither	0.72	0.29	neither
NM_001001662	ZNF782	21.9195	44.6155	2.03542	0.232907	WT_SG_neither	6.94718	5.48457	0.789467	NA	OGcon_neither	8.25454	5.45839	0.661259	NA	OG_neither	3.32753	6.88946	2.07044	NA	SOGcon_neither	3.90787	5.09554	1.30392	NA	SOG_neither	4213	14.3958	1.129	0.61545	Neither	0.12665	NA	NA	NA	NA	NA	NA	NA	NA	NA	NA	NA	-0.28	0.66	neither	0.01	0.99	neither
NM_001001664	SPOPL	367.521	250.501	0.681596	0.260974	WT_SG_neither	194.412	169.166	0.870143	0.692657	OGcon_neither	256.587	205.5	0.800898	0.514203	OG_neither	98.8053	72.0206	0.728914	0.443438	SOGcon_neither	110.801	64.1765	0.579207	0.213546	SOG_neither	6025	72.3602	0.896	0.42015	Neither	0.629765	NM_001165997	-2.47331	1.21907	0.0822476	neither	0.833821	0.309845	neither	0.549864	0.513287	neither	-0.83	0.03	depleted	-0.15	0.72	neither
NM_001001669	ARHGEF37	31.1461	36.865	1.18362	0.848984	WT_SG_neither	19.483	14.7002	0.754514	NA	OGcon_neither	35.3511	34.4619	0.974847	0.999925	OG_neither	9.49267	11.9195	1.25565	NA	SOGcon_neither	21.3409	32.2508	1.51122	NA	SOG_neither	NA	NA	NA	NA	NA	NA	NA	NA	NA	NA	NA	NA	NA	NA	NA	NA	NA	0.28	0.81	neither	0.99	0.24	neither
NM_001001671	MAP3K15	21.6071	29.5449	1.36737	0.701197	WT_SG_neither	21.0391	14.5032	0.689342	NA	OGcon_neither	20.7316	12.6904	0.612128	NA	OG_neither	NA	NA	NA	NA	NA	3.84305	2.9881	0.777534	NA	SOG_neither	NA	NA	NA	NA	NA	NA	NM_001163085	-2.5556	0.134451	0.848078	neither	-0.169862	0.810722	neither	0.287075	0.661608	neither	0.33	0.57	neither	-0.24	0.71	neither
NM_001001701	C4orf3	280.501	203.666	0.726081	0.308807	WT_SG_neither	100.703	64.2804	0.638319	0.274984	OGcon_neither	128.041	54.6458	0.426785	0.0149629	OG_depleted	55.4656	26.0075	0.468895	0.284042	SOGcon_neither	93.1277	62.6775	0.673027	0.46121	SOG_neither	2960	61.5532	0.215	5e-05	depleted	0.95322	NA	NA	NA	NA	NA	NA	NA	NA	NA	NA	NA	-0.66	0.06	neither	-0.74	0	depleted
NM_001001786	BLID	3.22192	13.7118	4.25578	NA	WT_SG_neither	1.97238	0.980175	0.49695	NA	OGcon_neither	NA	NA	NA	NA	NA	NA	NA	NA	NA	NA	NA	NA	NA	NA	NA	NA	NA	NA	NA	NA	NA	NA	NA	NA	NA	NA	NA	NA	NA	NA	NA	NA	NA	NA	neither	NA	NA	neither
NM_001001790	TOMM5	928.181	767.021	0.82637	0.44298	WT_SG_neither	205.251	85.0561	0.414402	0.000277868	OGcon_depleted	180.984	67.3151	0.37194	0.00262785	OG_depleted	229.763	125.666	0.546935	0.0237402	SOGcon_neither	158.712	90.7553	0.571823	0.152958	SOG_neither	3071	564.327	0.323	5e-05	depleted	1.74849	NA	NA	NA	NA	NA	NA	NA	NA	NA	NA	NA	-0.55	0.39	neither	-0.78	0.23	neither
NM_001001791	NA	1.40379	1.44189	1.02714	NA	WT_SG_neither	NA	NA	NA	NA	NA	NA	NA	NA	NA	NA	NA	NA	NA	NA	NA	NA	NA	NA	NA	NA	NA	NA	NA	NA	NA	NA	NA	NA	NA	NA	NA	NA	NA	NA	NA	NA	NA	NA	NA	neither	NA	NA	neither
NM_001001794	DENND6B	26.5204	48.4555	1.8271	0.329393	WT_SG_neither	3.0901	12.3482	3.99606	NA	OGcon_neither	4.37128	6.27639	1.43583	NA	OG_neither	9.47225	4.10277	0.433135	NA	SOGcon_neither	3.77177	9.26853	2.45734	NA	SOG_neither	NA	NA	NA	NA	NA	NA	NM_027081	-1.9853	-0.26544	0.708053	neither	-0.0850004	0.920862	neither	-1.44923	0.0159264	depleted	0.38	0.76	neither	-0.05	0.98	neither
NM_001001795	C8orf82	226.294	188.291	0.832064	0.625964	WT_SG_neither	56.8928	46.0584	0.809566	0.738687	OGcon_neither	47.8296	49.0499	1.02551	0.975766	OG_neither	52.8935	45.8186	0.866244	0.740818	SOGcon_neither	50.9642	52.5492	1.0311	0.976465	SOG_neither	2476	150.249	0.319	5e-05	depleted	2.42129	NA	NA	NA	NA	NA	NA	NA	NA	NA	NA	NA	-0.17	0.71	neither	-0.01	0.98	neither
NM_001001852	PIM3	1191.69	1486.53	1.24742	0.410701	WT_SG_neither	191.378	277.301	1.44897	0.102633	OGcon_neither	213.977	270.822	1.26566	0.480566	OG_neither	210.798	316.966	1.50365	0.0588221	SOGcon_neither	164.046	210.909	1.28567	0.524799	SOG_neither	2369	124.204	0.939	0.4937	Neither	2.36024	NM_145478	-3.32306	0.252643	0.800589	neither	0.444487	0.65504	neither	0.921893	0.285812	neither	0.21	0.63	neither	0.79	0	enriched
NM_001001872	ARMH4	25.8865	32.3456	1.24952	0.782668	WT_SG_neither	27.0989	16.2665	0.600263	NA	OGcon_neither	8.48812	12.2368	1.44163	NA	OG_neither	NA	NA	NA	NA	NA	12.754	12.2776	0.962643	NA	SOG_neither	NA	NA	NA	NA	NA	NA	NA	NA	NA	NA	NA	NA	NA	NA	NA	NA	NA	NA	NA	neither	NA	NA	neither
NM_001002	RPLP0	3402.77	1253.71	0.36844	0.0964574	WT_SG_neither	965.208	560.151	0.580342	1.00529e-05	OGcon_neither	1172.05	253.807	0.216549	2.29972e-18	OG_depleted	692.433	514.697	0.743316	0.0900937	SOGcon_neither	560.263	435.229	0.776831	0.389808	SOG_neither	2591	2063.86	0.218	5e-05	depleted	0.36614	NM_007475	-1.93282	-0.028687	0.971477	neither	-1.48163	0.012134	depleted	-1.54745	0.00808177	depleted	-0.79	0	depleted	-0.39	0	depleted
NM_001002010	NT5C3A	118.46	79.4146	0.670394	0.356301	WT_SG_neither	34.8458	16.4684	0.472608	0.275958	OGcon_neither	21.9412	7.74758	0.353107	NA	OG_neither	24.3747	17.0293	0.698644	0.70625	SOGcon_neither	21.14	11.0717	0.523734	NA	SOG_neither	1909	24.166	0.399	0.07355	Neither	1.09104	NA	NA	NA	NA	NA	NA	NA	NA	NA	NA	NA	-1.22	0	depleted	-0.3	0.43	neither
NM_001002021	PFKL	1001.32	1288.73	1.28703	0.356739	WT_SG_neither	252.95	284.951	1.12651	0.675974	OGcon_neither	220.494	291.941	1.32403	0.364654	OG_neither	202.939	242.927	1.19704	0.522766	SOGcon_neither	122.997	175.43	1.42629	0.389808	SOG_neither	NA	NA	NA	NA	NA	NA	NM_008826	-2.47862	-1.19203	0.00263313	depleted	-2.01237	7.63494e-07	depleted	-1.71508	3.06459e-05	depleted	1.11	0	enriched	0.11	0.61	neither
NM_001002036	ASTL	6.85818	28.2967	4.12598	0.0595034	WT_SG_neither	NA	NA	NA	NA	NA	NA	NA	NA	NA	NA	NA	NA	NA	NA	NA	NA	NA	NA	NA	NA	NA	NA	NA	NA	NA	NA	NA	NA	NA	NA	NA	NA	NA	NA	NA	NA	NA	-1	NA	neither	0.34	NA	neither
NM_001002235	SERPINA1	26.2917	19.3686	0.736684	0.731027	WT_SG_neither	14.5959	16.6556	1.14112	NA	OGcon_neither	7.53294	15.784	2.09533	NA	OG_neither	2.32723	3.59928	1.54659	NA	SOGcon_neither	14.8862	6.36419	0.427524	NA	SOG_neither	NA	NA	NA	NA	NA	NA	NA	NA	NA	NA	NA	NA	NA	NA	NA	NA	NA	NA	NA	neither	NA	NA	neither
NM_001002244	ANAPC11	674.965	383.278	0.567848	0.0298824	WT_SG_neither	100.79	84.2803	0.836195	0.728333	OGcon_neither	129.418	52.0815	0.402427	0.00925779	OG_depleted	93.8854	77.8681	0.829395	0.724381	SOGcon_neither	92.0584	81.6863	0.887331	0.791155	SOG_neither	2136	179.176	0.221	5e-05	depleted	3.67397	NA	NA	NA	NA	NA	NA	NA	NA	NA	NA	NA	-0.25	0.57	neither	0.18	0.51	neither
NM_001002255	SUMO4	0.701895	1.44189	2.05428	NA	WT_SG_neither	NA	NA	NA	NA	NA	NA	NA	NA	NA	NA	NA	NA	NA	NA	NA	NA	NA	NA	NA	NA	NA	NA	NA	NA	NA	NA	NA	NA	NA	NA	NA	NA	NA	NA	NA	NA	NA	-3.14	NA	neither	-0.29	NA	neither
NM_001002269	EXOSC3	285.448	171.225	0.599847	0.0753181	WT_SG_neither	69.4063	35.2789	0.508296	0.171817	OGcon_neither	54.7466	65.2874	1.19254	0.785395	OG_neither	55.7311	32.3935	0.581246	0.32987	SOGcon_neither	28.392	23.0242	0.810939	NA	SOG_neither	1806	160.171	0.403	0.03685	Neither	0.826291	NA	NA	NA	NA	NA	NA	NA	NA	NA	NA	NA	-0.55	0.14	neither	-0.15	0.78	neither
NM_001002292	WLS	488.149	327.143	0.67017	0.129676	WT_SG_neither	78.1073	60.1553	0.770162	0.580135	OGcon_neither	45.3464	70.7322	1.55982	0.418789	OG_neither	44.5849	48.685	1.09196	0.908619	SOGcon_neither	55.3517	64.8896	1.17232	0.798531	SOG_neither	2748	69.2386	0.648	0.23205	Neither	2.10962	NM_026582	-2.74514	-0.983417	1.34836e-05	depleted	-1.61379	4.82847e-12	depleted	-1.01352	3.22164e-05	depleted	-0.03	0.93	neither	0.32	0.03	enriched
NM_001002295	GATA3	13.7843	14.5019	1.05206	0.995067	WT_SG_neither	4.88711	17.451	3.57083	NA	OGcon_neither	13.2195	11.5836	0.876251	NA	OG_neither	NA	NA	NA	NA	NA	NA	NA	NA	NA	NA	NA	NA	NA	NA	NA	NA	NA	NA	NA	NA	NA	NA	NA	NA	NA	NA	NA	0.46	0.44	neither	0.67	0.17	neither
NM_001002296	GOLGA7	188.253	93.7781	0.498149	0.0289807	WT_SG_neither	98.8611	48.9989	0.495634	0.0618972	OGcon_neither	138.267	65.9679	0.477107	0.0307174	OG_neither	55.7923	15.4041	0.276097	0.0178732	SOGcon_depleted	70.9442	28.0988	0.396068	0.0718765	SOG_neither	2027	63.4654	0.418	5e-05	depleted	3.15905	NA	NA	NA	NA	NA	NA	NA	NA	NA	NA	NA	-0.87	0.01	depleted	-0.21	0.53	neither
NM_001002800	SMC4	2050.39	2428.49	1.18441	0.51073	WT_SG_neither	612.779	571.674	0.93292	0.893559	OGcon_neither	612.401	388.734	0.63477	0.0428354	OG_neither	361.477	348.013	0.962754	0.886437	SOGcon_neither	221.925	213.037	0.959951	0.952146	SOG_neither	5471	286.084	1.352	0.0617	Neither	0.621891	NM_133786	-1.6548	0.701247	0.344086	neither	-0.98405	0.200929	neither	0.502114	0.540458	neither	0.26	0.2	neither	-0.4	0	depleted
NM_001002836	ZNF787	333.822	550.19	1.64815	0.0514553	WT_SG_neither	96.2422	160.943	1.67227	0.0989688	OGcon_neither	127.359	123.473	0.969486	0.933116	OG_neither	90.1702	145.831	1.61728	0.114975	SOGcon_neither	63.9645	110.959	1.7347	0.190758	SOG_neither	1925	49.7093	0.839	0.0316	Neither	1.65017	NA	NA	NA	NA	NA	NA	NA	NA	NA	NA	NA	0.57	0.06	neither	0.51	0.04	enriched
NM_001002844	ZNF280D	67.5767	46.1404	0.682786	0.497182	WT_SG_neither	18.661	11.5675	0.619876	NA	OGcon_neither	5.83531	5.7608	0.98723	NA	OG_neither	17.74	9.83071	0.554154	NA	SOGcon_neither	14.1279	5.13742	0.363636	NA	SOG_neither	4902	68.6623	0.832	0.23625	Neither	0.578926	NA	NA	NA	NA	NA	NA	NA	NA	NA	NA	NA	-0.05	0.92	neither	-0.45	0.23	neither
NM_001002880	CBY1	171.141	81.5635	0.476587	0.0312609	WT_SG_neither	34.8785	22.5367	0.646147	0.576271	OGcon_neither	43.436	32.5235	0.748768	0.700513	OG_neither	17.7604	8.66918	0.488117	NA	SOGcon_neither	18.1136	5.95527	0.328774	NA	SOG_neither	1269	6.02267	1.004	0.97555	Neither	0.826675	NA	NA	NA	NA	NA	NA	NA	NA	NA	NA	NA	0.32	0.6	neither	0.1	0.87	neither
NM_001002901	FCRLB	9.48016	3.59088	0.378779	NA	WT_SG_neither	3.0901	4.31473	1.39631	NA	OGcon_neither	3.39525	1.6224	0.477843	NA	OG_neither	NA	NA	NA	NA	NA	5.41787	5.91339	1.09146	NA	SOG_neither	NA	NA	NA	NA	NA	NA	NA	NA	NA	NA	NA	NA	NA	NA	NA	NA	NA	-0.82	NA	neither	-1.18	NA	neither
NM_001002913	PTRH1	78.3521	84.558	1.07921	0.911636	WT_SG_neither	10.8592	19.01	1.75059	NA	OGcon_neither	8.91217	15.1308	1.69777	NA	OG_neither	14.4942	15.7132	1.0841	NA	SOGcon_neither	13.2465	16.5553	1.24978	NA	SOG_neither	NA	NA	NA	NA	NA	NA	NA	NA	NA	NA	NA	NA	NA	NA	NA	NA	NA	1.15	NA	neither	0.51	NA	neither
NM_001002914	KCTD11	76.2804	94.9432	1.24466	0.656876	WT_SG_neither	48.4993	52.3286	1.07896	0.907434	OGcon_neither	47.1914	74.5335	1.57939	0.338994	OG_neither	13.3918	15.8677	1.18489	NA	SOGcon_neither	17.6988	30.0387	1.69722	NA	SOG_neither	NA	NA	NA	NA	NA	NA	NA	NA	NA	NA	NA	NA	NA	NA	NA	NA	NA	0.73	0.32	neither	0.89	0.24	neither
NM_001002926	POLR1F	308.694	359.43	1.16436	0.703377	WT_SG_neither	157.408	191.309	1.21537	0.53563	OGcon_neither	167.355	149.837	0.895319	0.816985	OG_neither	64.4277	54.1836	0.840998	0.792223	SOGcon_neither	75.7594	53.2932	0.703453	0.508601	SOG_neither	3942	63.2573	1.374	0.13305	Neither	0.734732	NM_172253	-1.88015	1.4835	0.0180913	enriched	0.735923	0.333722	neither	1.78207	0.00918437	enriched	NA	NA	neither	NA	NA	neither
NM_001003	RPLP1	2631.53	1767.22	0.671559	0.0644775	WT_SG_neither	941.944	508.985	0.540356	3.12777e-07	OGcon_neither	996.752	253.786	0.254613	2.32066e-13	OG_depleted	628.72	511.945	0.814265	0.30465	SOGcon_neither	580.217	480.21	0.827638	0.501944	SOG_neither	1962	1287.83	0.061	5e-05	depleted	1.03229	NM_018853	-2.67082	-0.0569042	0.945634	neither	-1.62031	0.0080869	depleted	-1.60117	0.00848513	depleted	-0.44	0.04	depleted	-0.48	0	depleted
NM_001003395	TPD52L1	267.069	170.254	0.637489	0.136121	WT_SG_neither	65.1985	30.3879	0.466083	0.106639	OGcon_neither	66.2684	27.7455	0.418684	0.0777414	OG_neither	77.9011	45.32	0.581763	0.230853	SOGcon_neither	69.6999	31.0031	0.444808	0.122023	SOG_neither	2489	6.21752	0.884	0.74655	Neither	3.15419	NA	NA	NA	NA	NA	NA	NA	NA	NA	NA	NA	-0.42	0.38	neither	-0.31	0.57	neither
NM_001003674	LDLRAD4	4.21137	2.149	0.510284	NA	WT_SG_neither	8.32797	7.83895	0.94128	NA	OGcon_neither	7.10889	6.85397	0.964141	NA	OG_neither	NA	NA	NA	NA	NA	NA	NA	NA	NA	NA	NA	NA	NA	NA	NA	NA	NA	NA	NA	NA	NA	NA	NA	NA	NA	NA	NA	0.1	0.91	neither	0.21	0.81	neither
NM_001003676	CSTPP1	141.761	90.4515	0.638058	0.222766	WT_SG_neither	56.5642	32.5232	0.574978	0.287371	OGcon_neither	48.0201	51.2151	1.06654	0.948175	OG_neither	24.0072	12.0741	0.502935	0.444049	SOGcon_neither	21.3345	18.6627	0.874768	NA	SOG_neither	2141	22.3884	0.914	0.7254	Neither	2.65463	NA	NA	NA	NA	NA	NA	NA	NA	NA	NA	NA	NA	NA	neither	NA	NA	neither
NM_001003679	LEPR	39.2813	27.3682	0.696724	0.615042	WT_SG_neither	18.661	14.6977	0.787615	NA	OGcon_neither	22.7476	20.5136	0.90179	NA	OG_neither	3.71541	2.2832	0.614523	NA	SOGcon_neither	8.63878	5.93433	0.68694	NA	SOG_neither	8227	19.0784	1.833	0.00645	Neither	2.8065	NA	NA	NA	NA	NA	NA	NA	NA	NA	NA	NA	-0.67	0.06	neither	-0.49	0.14	neither
NM_001003682	TMEM200B	141.136	204.069	1.4459	0.277698	WT_SG_neither	29.1695	40.9654	1.40439	0.617107	OGcon_neither	28.3493	49.2903	1.73868	0.372457	OG_neither	27.2531	29.2977	1.07502	0.948913	SOGcon_neither	20.9262	22.5734	1.07871	NA	SOG_neither	NA	NA	NA	NA	NA	NA	NA	NA	NA	NA	NA	NA	NA	NA	NA	NA	NA	0.25	NA	neither	1.06	NA	neither
NM_001003684	UQCR10	607.052	339.662	0.559527	0.0139685	WT_SG_neither	179.193	65.6423	0.366321	0.000122982	OGcon_depleted	165.153	69.9414	0.423494	0.00658592	OG_depleted	119.587	60.7989	0.508407	0.0552837	SOGcon_neither	127.294	72.5544	0.569975	0.10981	SOG_neither	916	109.878	0.224	5e-05	depleted	2.43473	NA	NA	NA	NA	NA	NA	NA	NA	NA	NA	NA	-0.82	0.01	depleted	-0.69	0	depleted
NM_001003690	MAD2L1BP	300.28	232.713	0.774985	0.43216	WT_SG_neither	99.5299	109.561	1.10078	0.830444	OGcon_neither	89.1648	95.1982	1.06767	0.933116	OG_neither	42.1352	54.1836	1.28595	0.708182	SOGcon_neither	51.6058	47.6631	0.923599	0.924911	SOG_neither	1517	31.3306	0.735	0.00435	Neither	1.81954	NM_025649	-2.38902	-0.251641	0.591783	neither	-0.489375	0.286728	neither	-0.681767	0.122307	neither	0.32	0.57	neither	-0.13	0.82	neither
NM_001003692	ZMAT5	116.053	74.105	0.638544	0.285788	WT_SG_neither	26.9668	12.5453	0.465211	NA	OGcon_neither	32.6358	18.4512	0.565366	NA	OG_neither	13.0447	7.6622	0.587378	NA	SOGcon_neither	15.5796	11.9315	0.76584	NA	SOG_neither	2468	30.0405	0.303	5e-05	depleted	2.38936	NA	NA	NA	NA	NA	NA	NA	NA	NA	NA	NA	0.43	0.56	neither	0.45	0.6	neither
NM_001003694	BRPF1	321.535	406.225	1.26339	0.440204	WT_SG_neither	105.633	153.08	1.44917	0.242623	OGcon_neither	128.377	170.282	1.32642	0.442964	OG_neither	58.2421	71.9856	1.23597	0.70625	SOGcon_neither	56.1293	87.3263	1.5558	0.40719	SOG_neither	4736	75.7855	2.249	5e-05	enriched	0.341879	NA	NA	NA	NA	NA	NA	NA	NA	NA	NA	NA	0.66	0	enriched	0.63	0	enriched
NM_001003697	ATP5PF	371.943	210.666	0.566395	0.0309333	WT_SG_neither	177.276	59.9607	0.338234	3.7484e-05	OGcon_depleted	172.008	69.0478	0.401423	0.00309701	OG_depleted	94.2938	27.0145	0.286493	0.00162282	SOGcon_depleted	102.81	50.3789	0.490021	0.0952158	SOG_neither	NA	NA	NA	NA	NA	NA	NA	NA	NA	NA	NA	NA	NA	NA	NA	NA	NA	NA	NA	neither	NA	NA	neither
NM_001003699	RREB1	377.903	594.473	1.57308	0.0616916	WT_SG_neither	85.9641	130.716	1.52058	0.221954	OGcon_neither	121.63	149.555	1.2296	0.617517	OG_neither	60.9163	89.4386	1.46822	0.358696	SOGcon_neither	74.0809	144.301	1.94788	0.100293	SOG_neither	9067	79.5267	3.148	0.0004	enriched	1.31848	NA	NA	NA	NA	NA	NA	NA	NA	NA	NA	NA	0.57	0.07	neither	0.32	0.21	neither
NM_001003702	ARHGEF35	8.54953	7.88887	0.922726	NA	WT_SG_neither	2.91473	5.48457	1.88167	NA	OGcon_neither	5.68654	6.64079	1.16781	NA	OG_neither	1.67397	2.2832	1.36394	NA	SOGcon_neither	1.6461	4.25675	2.58597	NA	SOG_neither	NA	NA	NA	NA	NA	NA	NA	NA	NA	NA	NA	NA	NA	NA	NA	NA	NA	NA	NA	neither	NA	NA	neither
NM_001003712	OSBPL8	975.532	706.808	0.724535	0.194122	WT_SG_neither	326.247	503.86	1.54441	0.00727947	OGcon_neither	556.686	621.864	1.11708	0.681175	OG_neither	118.954	118.736	0.998168	0.999498	SOGcon_neither	126.853	121.108	0.95471	0.93296	SOG_neither	7239	95.6127	2.949	5e-05	enriched	0.761122	NA	NA	NA	NA	NA	NA	NA	NA	NA	NA	NA	-0.03	0.93	neither	-0.16	0.47	neither
NM_001003715	RECQL5	96.8301	120.301	1.24239	0.627314	WT_SG_neither	16.3379	17.6456	1.08004	NA	OGcon_neither	9.78254	11.3704	1.16231	NA	OG_neither	9.59476	25.1153	2.6176	0.274399	SOGcon_neither	10.2201	17.3731	1.6999	NA	SOG_neither	3710	49.8884	1.765	0.03545	Neither	0.67497	NA	NA	NA	NA	NA	NA	NA	NA	NA	NA	NA	0.93	0	enriched	0.72	0	enriched
NM_001003722	GLE1	433.971	416.149	0.958933	0.900827	WT_SG_neither	110.181	84.2828	0.764949	0.536349	OGcon_neither	85.4734	107.16	1.25372	0.686712	OG_neither	92.2727	67.2646	0.728976	0.496986	SOGcon_neither	56.5441	62.824	1.11106	0.874391	SOG_neither	3321	37.2351	1.266	0.00545	Neither	0.665724	NM_028923	-1.71532	-0.361703	0.292269	neither	-0.624525	0.0721098	neither	-0.577811	0.0947976	neither	0.63	0	enriched	0.28	0.18	neither
NM_001003760	KLHL31	8.74428	15.0706	1.72349	0.64306	WT_SG_neither	6.82676	9.2107	1.34921	NA	OGcon_neither	2.27045	4.0628	1.78943	NA	OG_neither	NA	NA	NA	NA	NA	3.56439	3.41797	0.958921	NA	SOG_neither	NA	NA	NA	NA	NA	NA	NA	NA	NA	NA	NA	NA	NA	NA	NA	NA	NA	-0.37	NA	neither	-0.67	NA	neither
NM_001003785	ATP5PD	582.149	447.37	0.76848	0.396509	WT_SG_neither	204.111	81.9211	0.401356	0.00020918	OGcon_depleted	146.884	91.9262	0.625842	0.221142	OG_neither	136.653	75.0814	0.549429	0.0626076	SOGcon_neither	128.156	49.6658	0.387542	0.012592	SOG_depleted	NA	NA	NA	NA	NA	NA	NA	NA	NA	NA	NA	NA	NA	NA	NA	NA	NA	NA	NA	neither	NA	NA	neither
NM_001003794	MGLL	87.1526	67.2554	0.771696	0.646118	WT_SG_neither	14.2778	18.2342	1.2771	NA	OGcon_neither	14.1315	15.2064	1.07606	NA	OG_neither	27.0694	23.7642	0.877898	0.85543	SOGcon_neither	26.5514	39.5166	1.4883	0.597195	SOG_neither	NA	NA	NA	NA	NA	NA	NA	NA	NA	NA	NA	NA	NA	NA	NA	NA	NA	-0.08	NA	neither	-0.27	0.86	neither
NM_001003796	SNU13	1282.86	624.353	0.486687	0.000415595	WT_SG_neither	278.383	161.308	0.579446	0.0105325	OGcon_neither	319.697	243.111	0.760444	0.355813	OG_neither	242.522	125.047	0.515612	0.00495183	SOGcon_neither	172.626	97.4126	0.564298	0.10942	SOG_neither	NA	NA	NA	NA	NA	NA	NA	NA	NA	NA	NA	NA	NA	NA	NA	NA	NA	-0.23	0.56	neither	0.08	0.78	neither
NM_001003802	SMARCD3	171.951	137.631	0.800408	0.580693	WT_SG_neither	109.545	64.8739	0.592212	0.153479	OGcon_neither	87.064	34.5375	0.396691	0.0288474	OG_depleted	30.9889	22.4083	0.723105	0.700261	SOGcon_neither	72.895	37.6715	0.516792	0.221986	SOG_neither	2415	11.6548	0.52	0.0308	Neither	0.535038	NA	NA	NA	NA	NA	NA	NA	NA	NA	NA	NA	0.04	0.93	neither	-0.16	0.67	neither
NM_001003810	HNRNPD	1975.34	1457.45	0.737822	0.185515	WT_SG_neither	578.288	467.628	0.808642	0.244881	OGcon_neither	327.06	433.041	1.32404	0.300796	OG_neither	314.748	191.535	0.608533	0.0207727	SOGcon_neither	161.065	132.787	0.824433	0.574219	SOG_neither	4597	295.288	1.149	0.10465	Neither	2.01819	NA	NA	NA	NA	NA	NA	NA	NA	NA	NA	NA	0.21	0.28	neither	-0.13	0.3	neither
NM_001003818	TRIM6	23.1625	18.7169	0.808067	0.848984	WT_SG_neither	20.2499	18.0323	0.890485	NA	OGcon_neither	19.5011	10.1744	0.521733	NA	OG_neither	6.28759	7.04401	1.1203	NA	SOGcon_neither	8.23049	6.81499	0.828018	NA	SOG_neither	NA	NA	NA	NA	NA	NA	NA	NA	NA	NA	NA	NA	NA	NA	NA	NA	NA	0.99	0.21	neither	1.14	0.07	neither
NM_001003828	PARVB	115.308	76.3647	0.662267	0.327296	WT_SG_neither	26.0794	27.637	1.05973	0.934643	OGcon_neither	17.6756	34.7643	1.9668	NA	OG_neither	12.1057	11.6503	0.96238	NA	SOGcon_neither	9.19611	14.4688	1.57336	NA	SOG_neither	5429	86.6143	0.78	0.2334	Neither	0.409503	NM_133167	-2.19841	-0.234561	0.601217	neither	0.321622	0.462438	neither	0.200713	0.683112	neither	0.13	0.76	neither	0.12	0.73	neither
NM_001003845	SP5	11.8394	10.8833	0.919247	0.925721	WT_SG_neither	10.125	13.1314	1.29693	NA	OGcon_neither	12.053	17.042	1.41392	NA	OG_neither	NA	NA	NA	NA	NA	3.1561	5.95527	1.88691	NA	SOG_neither	NA	NA	NA	NA	NA	NA	NA	NA	NA	NA	NA	NA	NA	NA	NA	NA	NA	0.33	NA	neither	1.2	NA	neither
NM_001003942	BMF	12.0681	16.4572	1.36369	0.79035	WT_SG_neither	8.15259	5.48702	0.67304	NA	OGcon_neither	4.28647	18.2863	4.26607	NA	OG_neither	NA	NA	NA	NA	NA	4.04396	5.50446	1.36116	NA	SOG_neither	NA	NA	NA	NA	NA	NA	NA	NA	NA	NA	NA	NA	NA	NA	NA	NA	NA	0.71	0.32	neither	0.7	0.32	neither
NM_001004	RPLP2	3858.86	2904.73	0.752745	0.27802	WT_SG_neither	870.247	480.538	0.552185	1.65456e-06	OGcon_neither	920.807	361.813	0.39293	1.04546e-06	OG_depleted	809.836	609.006	0.752011	0.0832242	SOGcon_neither	692.463	412.583	0.59582	0.0572922	SOG_neither	781	556.232	0.081	5e-05	depleted	1.70185	NM_026020	-2.88569	-0.263743	0.754313	neither	-2.07796	0.00194274	depleted	-1.61143	0.0188393	depleted	-0.35	0.08	neither	-0.08	0.62	neither
NM_001004023	DYRK3	73.7604	55.9846	0.759006	0.600138	WT_SG_neither	36.2044	27.0509	0.747171	0.71596	OGcon_neither	47.5529	54.6867	1.15002	0.863273	OG_neither	9.69679	8.51463	0.878087	NA	SOGcon_neither	14.1344	10.212	0.722494	NA	SOG_neither	NA	NA	NA	NA	NA	NA	NA	NA	NA	NA	NA	NA	NA	NA	NA	NA	NA	0.23	0.66	neither	-0.16	0.72	neither
NM_001004055	NA	2.26645	3.59088	1.58436	NA	WT_SG_neither	NA	NA	NA	NA	NA	NA	NA	NA	NA	NA	NA	NA	NA	NA	NA	NA	NA	NA	NA	NA	NA	NA	NA	NA	NA	NA	NA	NA	NA	NA	NA	NA	NA	NA	NA	NA	NA	NA	NA	neither	NA	NA	neither
NM_001004127	ALG11	39.7884	41.5934	1.04536	0.972977	WT_SG_neither	21.1596	18.0274	0.851973	NA	OGcon_neither	7.44813	11.5836	1.55523	NA	OG_neither	6.04264	6.03703	0.999072	NA	SOGcon_neither	12.8318	12.8331	1.0001	NA	SOG_neither	NA	NA	NA	NA	NA	NA	NM_001243161	-1.76782	0.806902	0.00918303	enriched	0.133802	0.755395	neither	0.868976	0.0113531	enriched	-0.17	0.76	neither	0.03	0.96	neither
NM_001004304	ZNF740	275.463	238.244	0.864884	0.711112	WT_SG_neither	68.8592	51.3484	0.745702	0.621424	OGcon_neither	138.839	114.867	0.827334	0.676355	OG_neither	34.7656	46.4417	1.33585	0.659182	SOGcon_neither	46.7194	48.439	1.03681	0.967018	SOG_neither	8578	77.8797	1.631	0.0108	Neither	0.916071	NA	NA	NA	NA	NA	NA	NA	NA	NA	NA	NA	-0.13	0.69	neither	0.46	0.01	enriched
NM_001004309	ZNF774	14.4862	11.4244	0.788639	0.806953	WT_SG_neither	12.4808	11.3681	0.910842	NA	OGcon_neither	5.02891	1.6224	0.322614	NA	OG_neither	4.26658	3.90837	0.916044	NA	SOGcon_neither	6.72696	3.80595	0.565775	NA	SOG_neither	NA	NA	NA	NA	NA	NA	NA	NA	NA	NA	NA	NA	NA	NA	NA	NA	NA	-0.15	0.86	neither	0.4	0.58	neither
NM_001004316	LEKR1	3.09513	2.8561	0.922771	NA	WT_SG_neither	2.14776	3.33456	1.55258	NA	OGcon_neither	NA	NA	NA	NA	NA	NA	NA	NA	NA	NA	NA	NA	NA	NA	NA	NA	NA	NA	NA	NA	NA	NA	NA	NA	NA	NA	NA	NA	NA	NA	NA	NA	0.21	NA	neither	-0.81	NA	neither
NM_001004318	ACP7	29.4887	42.6326	1.44572	0.599131	WT_SG_neither	8.0649	15.1016	1.8725	NA	OGcon_neither	8.52981	11.8104	1.3846	NA	OG_neither	4.32783	14.3174	3.30822	NA	SOGcon_neither	8.98873	24.5551	2.73177	NA	SOG_neither	NA	NA	NA	NA	NA	NA	NA	NA	NA	NA	NA	NA	NA	NA	NA	NA	NA	NA	NA	neither	NA	NA	neither
NM_001004319	VHLL	4.30417	11.7288	2.72499	NA	WT_SG_neither	NA	NA	NA	NA	NA	NA	NA	NA	NA	NA	NA	NA	NA	NA	NA	NA	NA	NA	NA	NA	NA	NA	NA	NA	NA	NA	NA	NA	NA	NA	NA	NA	NA	NA	NA	NA	NA	NA	NA	neither	2.43	NA	neither
NM_001004323	SPACDR	12.7021	19.3133	1.52048	0.732222	WT_SG_neither	2.06007	3.52667	1.71192	NA	OGcon_neither	6.4721	6.12519	0.946398	NA	OG_neither	3.04174	4.56641	1.50125	NA	SOGcon_neither	2.74134	2.12838	0.7764	NA	SOG_neither	NA	NA	NA	NA	NA	NA	NA	NA	NA	NA	NA	NA	NA	NA	NA	NA	NA	NA	NA	neither	NA	NA	neither
NM_001004354	NRARP	169.447	226.739	1.33811	0.468555	WT_SG_neither	25.6959	43.3174	1.68577	0.41209	OGcon_neither	45.1991	43.8183	0.969451	0.980635	OG_neither	28.478	17.9964	0.63194	0.609485	SOGcon_neither	15.8453	17.4359	1.10038	NA	SOG_neither	NA	NA	NA	NA	NA	NA	NA	NA	NA	NA	NA	NA	NA	NA	NA	NA	NA	-0.3	0.48	neither	0.25	0.44	neither
NM_001004356	FGFRL1	734.14	1236.57	1.68438	0.0152657	WT_SG_neither	217.621	299.461	1.37606	0.167874	OGcon_neither	209.202	299.847	1.43329	0.251069	OG_neither	154.128	188.369	1.22216	0.624732	SOGcon_neither	205.147	254.861	1.24234	0.559709	SOG_neither	3639	35.2874	1.814	5e-05	Neither	1.33658	NM_001164259	-3.69039	0.0264724	0.960628	neither	0.495556	0.252152	neither	0.675049	0.0977874	neither	0.2	0.59	neither	0.63	0.01	enriched
NM_001004419	CLEC2D	7.72085	13.06	1.69153	0.699271	WT_SG_neither	2.91473	7.05579	2.42074	NA	OGcon_neither	NA	NA	NA	NA	NA	5.98138	6.84961	1.14516	NA	SOGcon_neither	3.08482	1.69851	0.550604	NA	SOG_neither	NA	NA	NA	NA	NA	NA	NM_053109	-1.38421	-0.0267609	0.960263	neither	-1.71775	3.36236e-06	depleted	-0.571432	0.168769	neither	-1.19	0.26	neither	0.89	0.47	neither
NM_001004431	METRNL	474.093	636.749	1.34309	0.274311	WT_SG_neither	157.453	185.005	1.17499	0.633836	OGcon_neither	216.057	256.207	1.18583	0.644585	OG_neither	80.4528	104.883	1.30365	0.545149	SOGcon_neither	127.119	195.717	1.53964	0.225356	SOG_neither	1900	79.6252	1.061	0.5663	Neither	0.873372	NM_144797	-1.83957	0.143552	0.855638	neither	-0.0172542	0.983952	neither	0.0211578	0.978944	neither	-0.68	0.55	neither	1.54	0.1	neither
NM_001004440	TAFA3	12.7021	12.2422	0.963796	0.980788	WT_SG_neither	NA	NA	NA	NA	NA	1.29442	2.72919	2.10843	NA	OG_neither	NA	NA	NA	NA	NA	NA	NA	NA	NA	NA	NA	NA	NA	NA	NA	NA	NA	NA	NA	NA	NA	NA	NA	NA	NA	NA	NA	NA	NA	neither	NA	NA	neither
NM_001004707	OR4D2	1.81813	5.7122	3.1418	NA	WT_SG_neither	NA	NA	NA	NA	NA	NA	NA	NA	NA	NA	NA	NA	NA	NA	NA	NA	NA	NA	NA	NA	NA	NA	NA	NA	NA	NA	NA	NA	NA	NA	NA	NA	NA	NA	NA	NA	NA	NA	NA	neither	0.34	NA	neither
NM_001005207	TRIM37	566.637	523.046	0.92307	0.826837	WT_SG_neither	154.395	125.051	0.809942	0.548374	OGcon_neither	140.707	98.5942	0.700708	0.351821	OG_neither	93.7426	92.34	0.985038	0.978571	SOGcon_neither	78.572	53.6602	0.682943	0.481672	SOG_neither	4330	188.437	1.534	0.0193	Neither	0.276897	NA	NA	NA	NA	NA	NA	NA	NA	NA	NA	NA	0.25	0.43	neither	0.05	0.87	neither
NM_001005242	PKP2	153.267	85.5142	0.557944	0.0847954	WT_SG_neither	70.6117	73.1412	1.03582	0.927785	OGcon_neither	82.8609	74.3067	0.896764	0.903278	OG_neither	36.7866	31.232	0.849005	0.865311	SOGcon_neither	40.0702	31.4958	0.786016	0.758829	SOG_neither	4302	37.7199	2.119	5e-05	enriched	2.99079	NM_026163	-2.29595	-0.753229	0.330342	neither	-0.110343	0.908841	neither	-1.80614	0.0139017	depleted	0.38	0.27	neither	0.07	0.89	neither
NM_001005271	CHD3	812.345	1491.24	1.83572	0.00279525	WT_SG_neither	176.213	185.379	1.05202	0.882263	OGcon_neither	341.299	202.077	0.592082	0.0427168	OG_neither	105.419	90.1715	0.85536	0.797936	SOGcon_neither	188.575	177.055	0.938911	0.775409	SOG_neither	7356	420.646	4.971	0.0052	enriched	0.280855	NM_146019	-1.68383	0.636956	0.10233	neither	0.695857	0.101413	neither	0.0554611	0.920586	neither	1.23	0	enriched	1.09	0	enriched
NM_001005290	PSRC1	405.413	353.997	0.873177	0.693088	WT_SG_neither	72.6718	74.6732	1.02754	0.948384	OGcon_neither	77.515	58.633	0.756409	0.602873	OG_neither	45.0136	40.2501	0.894177	0.884214	SOGcon_neither	21.3345	19.2601	0.902769	NA	SOG_neither	1870	53.2726	0.86	0.1756	Neither	1.15777	NM_001190161	-2.05896	-0.344115	0.367571	neither	-0.382852	0.354444	neither	-0.581665	0.124861	neither	0.36	0.3	neither	0.19	0.59	neither
NM_001005333	MAGED1	435.987	300.884	0.690123	0.173215	WT_SG_neither	157.847	136.784	0.866562	0.708855	OGcon_neither	87.8273	87.059	0.991253	0.995336	OG_neither	61.1817	68.0772	1.11271	0.869751	SOGcon_neither	70.6072	75.6362	1.07122	0.907274	SOG_neither	NA	NA	NA	NA	NA	NA	NA	NA	NA	NA	NA	NA	NA	NA	NA	NA	NA	0.99	0	enriched	0.41	0.02	enriched
NM_001005335	HNRNPL	2156.81	1476.17	0.684424	0.0953217	WT_SG_neither	531.914	530.137	0.99666	0.993393	OGcon_neither	509.739	541.788	1.06287	0.865116	OG_neither	398.386	338.761	0.850334	0.496041	SOGcon_neither	226.915	252.679	1.11354	0.799388	SOG_neither	3094	533.879	0.628	5e-05	Neither	2.15708	NA	NA	NA	NA	NA	NA	NA	NA	NA	NA	NA	NA	NA	neither	-1.82	NA	neither
NM_001005335	HNRNPL	2156.81	1476.17	0.684424	0.0953217	WT_SG_neither	531.914	530.137	0.99666	0.993393	OGcon_neither	509.739	541.788	1.06287	0.865116	OG_neither	398.386	338.761	0.850334	0.496041	SOGcon_neither	226.915	252.679	1.11354	0.799388	SOG_neither	3094	533.879	0.628	5e-05	Neither	3.06651	NA	NA	NA	NA	NA	NA	NA	NA	NA	NA	NA	NA	NA	neither	-1.82	NA	neither
NM_001005340	GPNMB	11.9322	6.58536	0.551897	0.519074	WT_SG_neither	6.2679	5.68403	0.906849	NA	OGcon_neither	6.30248	1.6224	0.257422	NA	OG_neither	NA	NA	NA	NA	NA	NA	NA	NA	NA	NA	NA	NA	NA	NA	NA	NA	NA	NA	NA	NA	NA	NA	NA	NA	NA	NA	NA	-0.48	NA	neither	-1.08	NA	neither
NM_001005353	AK4	143.153	124.516	0.869811	0.809567	WT_SG_neither	30.1995	46.0609	1.52522	0.498547	OGcon_neither	42.8007	57.1135	1.33441	0.649231	OG_neither	36.1742	44.9312	1.24208	0.765081	SOGcon_neither	20.9262	36.361	1.73758	NA	SOG_neither	6998	62.2542	0.529	5e-05	Neither	1.6945	NA	NA	NA	NA	NA	NA	NA	NA	NA	NA	NA	-0.54	0.1	neither	-0.2	0.37	neither
NM_001005361	DNM2	1237.27	1149.07	0.928721	0.826523	WT_SG_neither	409.493	429.189	1.0481	0.864491	OGcon_neither	442.359	492.209	1.11269	0.715562	OG_neither	215.269	216.57	1.00604	0.992181	SOGcon_neither	232.19	223.072	0.960728	0.932086	SOG_neither	5651	164.45	0.881	0.3983	Neither	1.40579	NA	NA	NA	NA	NA	NA	NA	NA	NA	NA	NA	0.73	0	enriched	0.12	0.57	neither
NM_001005366	KDM2B	407.354	447.846	1.0994	0.79035	WT_SG_neither	95.059	125.812	1.32352	0.470063	OGcon_neither	152.038	171.362	1.1271	0.796838	OG_neither	77.5336	102.789	1.32573	0.504722	SOGcon_neither	69.9721	80.1233	1.14507	0.872291	SOG_neither	NA	NA	NA	NA	NA	NA	NM_001003953	-1.64982	0.760843	6.87296e-05	enriched	1.25505	1.43947e-10	enriched	1.46772	1.05741e-12	enriched	0.44	0.09	neither	0.47	0.02	enriched
NM_001005388	NFASC	18.0976	39.6104	2.18871	0.211235	WT_SG_neither	3.56128	16.2714	4.56898	NA	OGcon_neither	10.8851	4.42719	0.406722	NA	OG_neither	NA	NA	NA	NA	NA	2.19696	5.89244	2.6821	NA	SOG_neither	NA	NA	NA	NA	NA	NA	NA	NA	NA	NA	NA	NA	NA	NA	NA	NA	NA	0.91	0.11	neither	0.17	0.84	neither
NM_001005404	YPEL2	32.2715	42.9522	1.33097	0.719158	WT_SG_neither	23.34	23.906	1.02425	NA	OGcon_neither	43.6905	44.4231	1.01677	0.97432	OG_neither	10.9829	7.50765	0.683577	NA	SOGcon_neither	17.0118	15.2447	0.896125	NA	SOG_neither	NA	NA	NA	NA	NA	NA	NA	NA	NA	NA	NA	NA	NA	NA	NA	NA	NA	-0.42	0.55	neither	0.46	0.27	neither
NM_001005413	ZWINT	788.228	565.082	0.716901	0.188769	WT_SG_neither	243.307	190.521	0.783048	0.356755	OGcon_neither	195.01	271.206	1.39073	0.347803	OG_neither	140.083	126.907	0.905939	0.800937	SOGcon_neither	93.2313	77.1032	0.82701	0.580154	SOG_neither	1961	182.538	0.927	0.4043	Neither	0.837265	NA	NA	NA	NA	NA	NA	NA	NA	NA	NA	NA	0.34	0.21	neither	0.19	0.38	neither
NM_001005486	OR4K15	3.63626	4.29799	1.18198	NA	WT_SG_neither	NA	NA	NA	NA	NA	NA	NA	NA	NA	NA	NA	NA	NA	NA	NA	NA	NA	NA	NA	NA	NA	NA	NA	NA	NA	NA	NA	NA	NA	NA	NA	NA	NA	NA	NA	NA	NA	NA	NA	neither	NA	NA	neither
NM_001005498	RHBDF2	228.316	413.933	1.81298	0.019095	WT_SG_neither	61.4186	98.0003	1.59561	0.244914	OGcon_neither	53.5355	106.26	1.98485	0.538292	OG_neither	23.7827	42.8424	1.80141	0.337286	SOGcon_neither	30.3167	45.3462	1.49575	0.563577	SOG_neither	3599	60.8231	1.757	0.00015	Neither	1.6527	NA	NA	NA	NA	NA	NA	NA	NA	NA	NA	NA	1.1	0.02	enriched	0.45	0.39	neither
NM_001005502	CPM	49.2255	47.5823	0.96662	0.992835	WT_SG_neither	22.0469	21.1723	0.960327	NA	OGcon_neither	12.1586	18.5888	1.52885	NA	OG_neither	3.69499	11.2615	3.04777	NA	SOGcon_neither	22.2871	30.1853	1.35438	NA	SOG_neither	6655	19.985	1.117	0.8789	Neither	2.96365	NA	NA	NA	NA	NA	NA	NA	NA	NA	NA	NA	-0.95	0.27	neither	0.36	0.72	neither
NM_001005526	SF3B1	266.669	228.971	0.858634	0.661573	WT_SG_neither	88.1551	71.3386	0.80924	0.696251	OGcon_neither	103.85	39.2399	0.377853	0.0118739	OG_depleted	51.7707	44.1585	0.852962	0.817411	SOGcon_neither	28.6771	36.5076	1.27306	0.772938	SOG_neither	6526	735.572	1.228	0.1852	Neither	0.69941	NA	NA	NA	NA	NA	NA	NA	NA	NA	NA	NA	0.66	0	enriched	0.34	0	enriched
NM_001005739	VPS54	181.327	159.287	0.878453	0.782313	WT_SG_neither	51.2714	40.5739	0.791354	0.717206	OGcon_neither	90.0769	52.7347	0.585441	0.239581	OG_neither	19.0465	25.9278	1.36129	0.805136	SOGcon_neither	33.7385	26.3374	0.780633	NA	SOG_neither	4337	24.0747	2.106	5e-05	enriched	0.113393	NM_001290628	-2.53778	1.07974	0.0365861	enriched	0.774822	0.191864	neither	1.14376	0.0409614	enriched	-0.59	0.03	depleted	0.07	0.82	neither
NM_001005745	NUMB	332.871	218.42	0.65617	0.159957	WT_SG_neither	134.035	119.175	0.889131	0.775951	OGcon_neither	190.339	178.999	0.940419	0.897559	OG_neither	57.3439	48.5305	0.846307	0.795597	SOGcon_neither	73.3356	70.1637	0.956748	0.864364	SOG_neither	5172	74.6216	1.43	0.0037	Neither	1.37527	NM_001136075	-2.15322	0.332329	0.557727	neither	0.554364	0.319585	neither	0.804722	0.124705	neither	0.57	0.02	enriched	0.06	0.86	neither
NM_001005751	WASHC2A	48.8974	58.4933	1.19625	0.783614	WT_SG_neither	18.8364	14.8923	0.790611	NA	OGcon_neither	27.5429	21.0911	0.765756	NA	OG_neither	12.9631	6.69507	0.516472	NA	SOGcon_neither	12.8901	13.1164	1.01755	NA	SOG_neither	NA	NA	NA	NA	NA	NA	NA	NA	NA	NA	NA	NA	NA	NA	NA	NA	NA	NA	NA	neither	NA	NA	neither
NM_001005849	SUMO2	49.4359	26.8271	0.542665	0.360198	WT_SG_neither	44.5546	15.0918	0.338725	0.0729679	OGcon_neither	38.3654	30.7015	0.800239	0.781019	OG_neither	34.8473	6.38597	0.183256	0.0220269	SOGcon_depleted	30.388	12.4032	0.408162	NA	SOG_neither	3190	148.134	0.362	5e-05	depleted	3.52659	NA	NA	NA	NA	NA	NA	NA	NA	NA	NA	NA	-0.3	0.34	neither	-0.07	0.74	neither
NM_001005851	ZNF780B	39.0865	61.4048	1.571	0.406521	WT_SG_neither	10.5961	26.2604	2.47829	NA	OGcon_neither	15.4482	21.6823	1.40355	NA	OG_neither	8.0024	10.4887	1.3107	NA	SOGcon_neither	10.4923	9.31041	0.88736	NA	SOG_neither	8665	67.5437	1.307	0.42455	Neither	0.604286	NA	NA	NA	NA	NA	NA	NA	NA	NA	NA	NA	-0.37	NA	neither	-0.46	NA	neither
NM_001005911	IP6K2	185.068	187.544	1.01338	0.992572	WT_SG_neither	56.2462	48.9769	0.870759	0.76408	OGcon_neither	56.3163	39.7691	0.706174	0.587404	OG_neither	31.5402	34.4425	1.09202	0.93093	SOGcon_neither	40.1868	49.6658	1.23587	0.726454	SOG_neither	2490	97.364	0.75	0.0082	Neither	0.606814	NA	NA	NA	NA	NA	NA	NA	NA	NA	NA	NA	-0.55	0.06	neither	-0.12	0.72	neither
NM_001005918	ATP7B	69.7843	89.4801	1.28224	0.619897	WT_SG_neither	25.4551	30.1811	1.18566	0.834454	OGcon_neither	17.7604	28.1855	1.58699	NA	OG_neither	6.94085	14.3573	2.06852	NA	SOGcon_neither	23.0389	20.8748	0.906069	NA	SOG_neither	6638	9.63174	2.238	5e-05	enriched	0.708856	NA	NA	NA	NA	NA	NA	NA	NA	NA	NA	NA	0.53	0.04	enriched	0.6	0.01	enriched
NM_001005920	JMJD8	809.817	760.401	0.938979	0.85627	WT_SG_neither	153.573	114.267	0.744054	0.374442	OGcon_neither	97.9268	68.6834	0.701376	0.514203	OG_neither	122.813	181.898	1.4811	0.180044	SOGcon_neither	136.095	135.472	0.995425	0.999155	SOG_neither	2205	54.3246	1.257	0.1911	Neither	0.899639	NA	NA	NA	NA	NA	NA	NA	NA	NA	NA	NA	0.13	0.81	neither	0.49	0.33	neither
NM_001006109	HMCES	600.399	427.589	0.712175	0.217618	WT_SG_neither	218.521	179.138	0.819778	0.501544	OGcon_neither	193.781	224.102	1.15647	0.712522	OG_neither	102.786	78.2568	0.761356	0.511505	SOGcon_neither	111.222	115.488	1.03836	0.986799	SOG_neither	NA	NA	NA	NA	NA	NA	NA	NA	NA	NA	NA	NA	NA	NA	NA	NA	NA	0.53	0.06	neither	0.35	0.14	neither
NM_001006114	YBEY	92.356	56.8024	0.615037	0.274311	WT_SG_neither	18.0695	17.6432	0.976408	NA	OGcon_neither	19.522	11.4324	0.585616	NA	OG_neither	7.67578	2.2832	0.297456	NA	SOGcon_neither	15.1648	10.6	0.698986	NA	SOG_neither	1402	5.45658	0.627	0.0012	Neither	1.47164	NA	NA	NA	NA	NA	NA	NA	NA	NA	NA	NA	-1.03	0.04	depleted	-0.42	0.46	neither
NM_001006115	IP6K1	255.164	279.391	1.09495	0.881869	WT_SG_neither	150.198	199.712	1.32966	0.328192	OGcon_neither	179.878	261.789	1.45537	0.226536	OG_neither	39.2976	68.7352	1.7491	0.252134	SOGcon_neither	66.6086	94.2989	1.41572	0.487178	SOG_neither	4806	114.719	1.681	0.00015	Neither	0.815551	NA	NA	NA	NA	NA	NA	NA	NA	NA	NA	NA	0.21	0.53	neither	0.38	0.04	enriched
NM_001006618	MAPKAP1	319.831	186.323	0.582567	0.0542241	WT_SG_neither	83.2575	63.8961	0.767452	0.585234	OGcon_neither	104.931	54.5083	0.519465	0.0995469	OG_neither	60.9368	45.8983	0.753212	0.649658	SOGcon_neither	69.013	29.8392	0.43237	0.120798	SOG_neither	3395	186.925	0.737	0.0054	Neither	0.224218	NA	NA	NA	NA	NA	NA	NA	NA	NA	NA	NA	-0.41	0.18	neither	-0.13	0.6	neither
NM_001006622	WDR33	221.922	174.136	0.784675	0.498055	WT_SG_neither	88.0346	63.1081	0.716855	0.482196	OGcon_neither	101.026	83.3742	0.825276	0.712522	OG_neither	36.2354	22.7173	0.626938	0.524503	SOGcon_neither	32.0989	28.9166	0.900859	NA	SOG_neither	9471	226.651	1.628	0.00405	Neither	0.403852	NA	NA	NA	NA	NA	NA	NA	NA	NA	NA	NA	0.65	0	enriched	0.4	0	enriched
NM_001006658	CR2	36.1182	55.1239	1.52621	0.534467	WT_SG_neither	6.56369	5.8835	0.896371	NA	OGcon_neither	NA	NA	NA	NA	NA	14.3921	17.7621	1.23416	0.949787	SOGcon_neither	11.244	12.8331	1.14132	NA	SOG_neither	NA	NA	NA	NA	NA	NA	NA	NA	NA	NA	NA	NA	NA	NA	NA	NA	NA	0.02	NA	neither	0.03	0.99	neither
NM_001006684	TCEAL8	238.044	135.955	0.571135	0.108547	WT_SG_neither	142.167	40.3744	0.283993	4.17612e-05	OGcon_depleted	137.929	98.5397	0.714425	0.393509	OG_neither	53.853	27.0894	0.503024	0.197541	SOGcon_neither	72.3894	28.9375	0.399748	0.0716764	SOG_neither	1222	31.0327	0.57	5e-05	Neither	0.404081	NM_001168578	-1.95431	-0.432938	0.20198	neither	-0.945687	0.00406293	depleted	-0.790601	0.0188393	depleted	-1.02	0	depleted	-0.7	0	depleted
NM_001006932	RPS6KA2	64.5338	81.3975	1.26132	0.654867	WT_SG_neither	45.9459	60.3719	1.31398	0.628731	OGcon_neither	23.1508	21.6823	0.93657	NA	OG_neither	3.93995	3.90837	0.991986	NA	SOGcon_neither	19.4097	19.3758	0.998256	NA	SOG_neither	5992	17.994	1.374	0.1294	Neither	0.177019	NA	NA	NA	NA	NA	NA	NA	NA	NA	NA	NA	0.95	0.01	enriched	0.66	0.02	enriched
NM_001006945	LRIF1	371.275	345.275	0.929972	0.902039	WT_SG_neither	114.334	84.4651	0.738758	0.443545	OGcon_neither	158.809	128.691	0.81035	0.635621	OG_neither	56.6702	47.4487	0.837277	0.781558	SOGcon_neither	84.1584	58.0746	0.690063	0.489565	SOG_neither	NA	NA	NA	NA	NA	NA	NA	NA	NA	NA	NA	NA	NA	NA	NA	NA	NA	0.15	0.81	neither	0.12	0.85	neither
NM_001006947	UHRF1BP1L	112.736	81.7448	0.725101	0.453841	WT_SG_neither	38.3521	29.0137	0.756507	0.696251	OGcon_neither	36.9014	32.0835	0.869439	0.871411	OG_neither	16.801	22.2537	1.32455	0.787917	SOGcon_neither	18.12	14.0808	0.777085	NA	SOG_neither	5168	66.4191	1.759	5e-05	Neither	0.447843	NA	NA	NA	NA	NA	NA	NA	NA	NA	NA	NA	-0.13	0.71	neither	-0.54	0.02	depleted
NM_001007	RPS4X	2016.92	1516.25	0.751763	0.270431	WT_SG_neither	851.652	335.72	0.394199	5.7498e-14	OGcon_depleted	911.685	281.195	0.308434	9.917e-09	OG_depleted	568.764	279.468	0.49136	1.46012e-05	SOGcon_neither	526.175	233.042	0.442899	0.000479658	SOG_depleted	1820	947.618	0.189	5e-05	depleted	1.26106	NM_009094	-2.76634	-0.383285	0.498832	neither	-1.98204	4.37028e-05	depleted	-1.62465	0.000993456	depleted	-0.77	0.01	depleted	-0.76	0	depleted
NM_001007024	GOSR1	276.432	260.816	0.943509	0.893519	WT_SG_neither	101.765	122.697	1.20568	0.64733	OGcon_neither	159.572	225.395	1.41249	0.285997	OG_neither	56.5273	70.824	1.25292	0.679313	SOGcon_neither	61.463	70.1317	1.14104	0.833257	SOG_neither	6039	173.398	2.139	5e-05	enriched	1.53581	NA	NA	NA	NA	NA	NA	NA	NA	NA	NA	NA	-0.01	0.98	neither	0.31	0.23	neither
NM_001007026	ATN1	983.155	1236.15	1.25733	0.401204	WT_SG_neither	318.565	393.711	1.23589	0.352743	OGcon_neither	416.347	673.642	1.61798	0.0271742	OG_neither	211.452	226.445	1.07091	0.854872	SOGcon_neither	222.055	236.66	1.06577	0.896162	SOG_neither	NA	NA	NA	NA	NA	NA	NM_007881	-3.55751	-0.016533	0.980818	neither	0.126303	0.851094	neither	0.131163	0.845904	neither	0.79	0.04	enriched	0.02	0.96	neither
NM_001007088	ZNF182	73.7173	81.0654	1.09968	0.907066	WT_SG_neither	24.107	33.1412	1.37475	0.819019	OGcon_neither	48.0201	64.0778	1.3344	0.707737	OG_neither	7.36956	6.23143	0.845562	NA	SOGcon_neither	5.35306	7.63284	1.42588	NA	SOG_neither	NA	NA	NA	NA	NA	NA	NA	NA	NA	NA	NA	NA	NA	NA	NA	NA	NA	-0.32	0.55	neither	0.53	0.3	neither
NM_001007094	ZNF37A	145.437	132.515	0.911151	0.85719	WT_SG_neither	41.6726	57.0276	1.36847	0.599609	OGcon_neither	100.115	121.728	1.21588	0.804587	OG_neither	21.8842	40.5193	1.85154	0.343965	SOGcon_neither	31.3601	32.167	1.02573	0.997758	SOG_neither	8738	51.9212	2.41	0.0004	enriched	0.380888	NA	NA	NA	NA	NA	NA	NA	NA	NA	NA	NA	-0.88	0.01	depleted	0.04	0.93	neither
NM_001007101	ZNF484	81.7936	81.9939	1.00245	0.999743	WT_SG_neither	33.3119	53.1314	1.59497	0.502862	OGcon_neither	56.3386	50.7479	0.900766	0.886009	OG_neither	15.5353	13.8936	0.894326	NA	SOGcon_neither	11.8014	26.4212	2.23883	NA	SOG_neither	4031	19.1795	2.073	5e-05	enriched	0.222927	NA	NA	NA	NA	NA	NA	NA	NA	NA	NA	NA	-0.4	0.4	neither	-0.41	0.3	neither
NM_001007189	IGIP	11.9322	38.931	3.26268	0.0534486	WT_SG_neither	9.358	20.3891	2.17879	NA	OGcon_neither	19.8404	45.0007	2.26814	NA	OG_neither	NA	NA	NA	NA	NA	5.96225	13.1164	2.1999	NA	SOG_neither	NA	NA	NA	NA	NA	NA	NA	NA	NA	NA	NA	NA	NA	NA	NA	NA	NA	-1.09	0.16	neither	-0.48	0.68	neither
NM_001007228	SPOP	703.661	460.27	0.654107	0.0760693	WT_SG_neither	190.402	171.671	0.901625	0.788999	OGcon_neither	290.327	314.028	1.08164	0.847806	OG_neither	107.298	69.8171	0.650686	0.286702	SOGcon_neither	108.908	73.0361	0.67062	0.461633	SOG_neither	2985	100.257	0.996	0.9741	Neither	0.629432	NA	NA	NA	NA	NA	NA	NA	NA	NA	NA	NA	0.04	0.9	neither	0.16	0.47	neither
NM_001007234	ERCC8	39.0617	18.6338	0.477036	0.252903	WT_SG_neither	11.7139	9.60474	0.819946	NA	OGcon_neither	10.7586	5.74718	0.534195	NA	OG_neither	7.63494	9.48176	1.24189	NA	SOGcon_neither	7.68611	2.94622	0.383318	NA	SOG_neither	3424	30.8263	0.63	0.0015	Neither	0.251739	NA	NA	NA	NA	NA	NA	NA	NA	NA	NA	NA	-0.94	0.01	depleted	-0.73	0.05	depleted
NM_001007245	IFRD1	405.231	630.354	1.55554	0.0657569	WT_SG_neither	167.007	140.744	0.842742	0.631739	OGcon_neither	162.327	86.4194	0.53238	0.0690257	OG_neither	76.5742	113.203	1.47834	0.282169	SOGcon_neither	98.5909	82.3255	0.835022	0.739508	SOG_neither	3397	89.8405	0.582	0.0002	Neither	0.379247	NM_013562	-0.0948437	0.722912	0.00119247	enriched	0.343664	0.201973	neither	0.313632	0.248884	neither	-0.56	0.06	neither	-0.19	0.36	neither
NM_001007246	BRWD1	34.436	40.2622	1.16919	0.845898	WT_SG_neither	16.7764	16.8526	1.00455	NA	OGcon_neither	28.8373	31.4923	1.09207	NA	OG_neither	6.34885	19.2726	3.03561	NA	SOGcon_neither	13.3049	10.212	0.767539	NA	SOG_neither	12929	50.1128	2.173	5e-05	enriched	0.19427	NA	NA	NA	NA	NA	NA	NA	NA	NA	NA	NA	-0.44	0.02	depleted	-0.47	0	depleted
NM_001007248	ZNF599	5.90272	5.0051	0.847931	NA	WT_SG_neither	NA	NA	NA	NA	NA	NA	NA	NA	NA	NA	NA	NA	NA	NA	NA	1.78219	2.10744	1.18249	NA	SOG_neither	NA	NA	NA	NA	NA	NA	NA	NA	NA	NA	NA	NA	NA	NA	NA	NA	NA	-0.47	0.59	neither	0.01	0.99	neither
NM_001007253	ERV3-1	5.13286	4.32566	0.84274	NA	WT_SG_neither	4.59131	5.29246	1.15271	NA	OGcon_neither	NA	NA	NA	NA	NA	NA	NA	NA	NA	NA	NA	NA	NA	NA	NA	NA	NA	NA	NA	NA	NA	NA	NA	NA	NA	NA	NA	NA	NA	NA	NA	NA	-0.55	0.59	neither	-0.77	0.46	neither
NM_001007259	SETD4	75.3001	49.0242	0.651051	0.435846	WT_SG_neither	18.0695	17.4486	0.96564	NA	OGcon_neither	15.1298	15.4952	1.02415	NA	OG_neither	10.7379	6.03703	0.562216	NA	SOGcon_neither	10.8357	9.35229	0.863097	NA	SOG_neither	NA	NA	NA	NA	NA	NA	NA	NA	NA	NA	NA	NA	NA	NA	NA	NA	NA	-0.5	0.19	neither	0.1	0.84	neither
NM_001007267	PLA2R1	3.70423	5.8229	1.57196	NA	WT_SG_neither	NA	NA	NA	NA	NA	NA	NA	NA	NA	NA	NA	NA	NA	NA	NA	NA	NA	NA	NA	NA	NA	NA	NA	NA	NA	NA	NA	NA	NA	NA	NA	NA	NA	NA	NA	NA	NA	NA	NA	neither	NA	NA	neither
NM_001007467	SFI1	220.611	357.742	1.6216	0.0723889	WT_SG_neither	35.1966	62.3249	1.77077	0.262699	OGcon_neither	31.6598	25.4563	0.80406	NA	OG_neither	21.0676	55.3451	2.62702	0.0500232	SOGcon_neither	31.0166	50.5255	1.62898	0.454781	SOG_neither	5250	63.1103	0.753	0.3429	Neither	0.179052	NA	NA	NA	NA	NA	NA	NA	NA	NA	NA	NA	0.87	0.01	enriched	0.11	0.74	neither
NM_001007527	LMBRD2	7.62804	12.977	1.70122	0.663484	WT_SG_neither	9.09494	13.1339	1.44408	NA	OGcon_neither	10.8642	3.9872	0.367002	NA	OG_neither	NA	NA	NA	NA	NA	1.98957	1.26865	0.637649	NA	SOG_neither	NA	NA	NA	NA	NA	NA	NM_177178	-3.04943	1.27316	0.0102331	enriched	-0.240165	0.723641	neither	1.02162	0.0716042	neither	-0.27	0.52	neither	-0.02	0.97	neither
NM_001007533	PPP1R27	2.13967	3.59088	1.67824	NA	WT_SG_neither	NA	NA	NA	NA	NA	NA	NA	NA	NA	NA	NA	NA	NA	NA	NA	NA	NA	NA	NA	NA	NA	NA	NA	NA	NA	NA	NA	NA	NA	NA	NA	NA	NA	NA	NA	NA	NA	-5.28	NA	neither	-0.94	0.44	neither
NM_001007540	CDHR4	2.93437	3.64623	1.2426	NA	WT_SG_neither	NA	NA	NA	NA	NA	NA	NA	NA	NA	NA	NA	NA	NA	NA	NA	NA	NA	NA	NA	NA	NA	NA	NA	NA	NA	NA	NA	NA	NA	NA	NA	NA	NA	NA	NA	NA	NA	NA	NA	neither	-3.79	NA	neither
NM_001007561	IRGQ	204.349	408.802	2.0005	0.00810785	WT_SG_neither	68.837	166.997	2.42598	0.00127231	OGcon_enriched	76.9214	130.108	1.69144	0.173961	OG_neither	32.2138	88.2771	2.74035	0.00785154	SOGcon_enriched	46.2398	103.012	2.22778	0.0662344	SOG_neither	9685	87.4943	2.106	0.00025	enriched	2.89634	NM_153134	-1.89912	0.0654057	0.843101	neither	0.547631	0.0352771	enriched	0.408257	0.133154	neither	0.35	0.19	neither	0.29	0.24	neither
NM_001007794	CEPT1	228.308	158.497	0.694224	0.395569	WT_SG_neither	58.2735	59.5888	1.02257	0.978062	OGcon_neither	43.6488	71.337	1.63434	0.338994	OG_neither	31.8259	17.8418	0.560608	0.472062	SOGcon_neither	28.6706	25.8657	0.902167	NA	SOG_neither	5300	84.0792	0.547	5e-05	Neither	1.44976	NA	NA	NA	NA	NA	NA	NA	NA	NA	NA	NA	-0.77	0	depleted	-0.41	0.08	neither
NM_001008211	OPTN	263.515	194.003	0.736213	0.396599	WT_SG_neither	143.043	85.6717	0.598924	0.0910549	OGcon_neither	165.682	114.33	0.690058	0.279057	OG_neither	55.3431	31.3467	0.566406	0.327367	SOGcon_neither	84.4435	34.7462	0.411473	0.0549704	SOG_neither	3521	66.9483	0.829	0.24505	Neither	3.62852	NA	NA	NA	NA	NA	NA	NA	NA	NA	NA	NA	0.87	0	enriched	0.56	0.1	neither
NM_001008215	COA5	143.823	77.0165	0.535494	0.0789908	WT_SG_neither	26.5401	12.1488	0.457752	NA	OGcon_neither	43.2887	31.2655	0.722256	0.632269	OG_neither	21.1696	4.56641	0.215706	NA	SOGcon_neither	22.7084	15.6327	0.688412	NA	SOG_neither	1754	39.7158	0.209	5e-05	depleted	1.20485	NM_198006	-2.64337	0.863786	0.00785784	enriched	0.667804	0.0665238	neither	2.0522	2.03624e-10	enriched	-0.55	0.17	neither	-0.2	0.62	neither
NM_001008216	GALE	593.346	439.137	0.740103	0.306181	WT_SG_neither	125.872	105.632	0.839203	0.665171	OGcon_neither	100.452	78.6582	0.783046	0.676197	OG_neither	113.157	102.246	0.903576	0.813488	SOGcon_neither	103.821	104.06	1.00231	0.987642	SOG_neither	2073	103.986	0.595	5e-05	Neither	2.57366	NA	NA	NA	NA	NA	NA	NA	NA	NA	NA	NA	0.11	0.85	neither	-0.19	0.75	neither
NM_001008223	C1QL4	132.831	203.89	1.53496	0.211882	WT_SG_neither	26.2443	41.7412	1.59049	0.39576	OGcon_neither	16.9971	23.3803	1.37555	NA	OG_neither	15.7394	16.1768	1.02779	0.979245	SOGcon_neither	32.7146	46.0803	1.40856	0.686089	SOG_neither	NA	NA	NA	NA	NA	NA	NA	NA	NA	NA	NA	NA	NA	NA	NA	NA	NA	0.26	0.72	neither	0.36	0.62	neither
NM_001008226	SAXO2	5.61516	3.59088	0.639498	NA	WT_SG_neither	NA	NA	NA	NA	NA	6.81134	2.2136	0.324987	NA	OG_neither	NA	NA	NA	NA	NA	NA	NA	NA	NA	NA	NA	NA	NA	NA	NA	NA	NA	NA	NA	NA	NA	NA	NA	NA	NA	NA	NA	-1.25	0.26	neither	-0.95	0.38	neither
NM_001008237	TTC32	21.9444	23.6113	1.07596	0.925758	WT_SG_neither	9.358	3.91825	0.418706	NA	OGcon_neither	6.7905	5.38278	0.792694	NA	OG_neither	NA	NA	NA	NA	NA	4.59482	3.82689	0.832871	NA	SOG_neither	822	3.69489	0.588	0.0001	Neither	1.34109	NA	NA	NA	NA	NA	NA	NA	NA	NA	NA	NA	-1.09	0.03	depleted	-0.69	0.22	neither
NM_001008388	CISD2	200.015	86.4303	0.432118	0.00867576	WT_SG_neither	76.8142	32.1439	0.418463	0.0426554	OGcon_neither	81.2301	62.6611	0.771402	0.667528	OG_neither	48.0961	15.5586	0.32349	0.0517385	SOGcon_neither	56.596	16.5971	0.293257	0.0362756	SOG_depleted	2327	107.256	0.135	5e-05	depleted	1.57884	NM_025902	-2.10035	0.275837	0.389203	neither	0.434313	0.159178	neither	0.603624	0.0528445	neither	-0.88	0.02	depleted	-0.66	0.03	depleted
NM_001008389	UMOD	1.11624	1.44189	1.29174	NA	WT_SG_neither	NA	NA	NA	NA	NA	NA	NA	NA	NA	NA	NA	NA	NA	NA	NA	NA	NA	NA	NA	NA	NA	NA	NA	NA	NA	NA	NA	NA	NA	NA	NA	NA	NA	NA	NA	NA	NA	NA	NA	neither	NA	NA	neither
NM_001008392	CTDSPL	246.189	244.525	0.99324	0.99909	WT_SG_neither	56.915	52.1267	0.915869	0.89157	OGcon_neither	98.2049	86.9834	0.885734	0.832983	OG_neither	50.5663	56.8906	1.12507	0.857076	SOGcon_neither	43.0189	37.084	0.86204	0.828106	SOG_neither	4640	67.9342	1.212	0.13335	Neither	0.272356	NA	NA	NA	NA	NA	NA	NA	NA	NA	NA	NA	-0.52	0.08	neither	0.3	0.23	neither
NM_001008394	EID3	14.8666	23.2916	1.56671	0.724387	WT_SG_neither	NA	NA	NA	NA	NA	NA	NA	NA	NA	NA	3.73583	3.75383	1.00482	NA	SOGcon_neither	NA	NA	NA	NA	NA	NA	NA	NA	NA	NA	NA	NA	NA	NA	NA	NA	NA	NA	NA	NA	NA	NA	-0.66	NA	neither	-2.68	NA	neither
NM_001008395	LAMTOR4	513.111	355.482	0.692798	0.348398	WT_SG_neither	105.392	73.4886	0.697288	0.36648	OGcon_neither	103.085	56.7491	0.550508	0.144398	OG_neither	69.082	57.2395	0.828573	0.758458	SOGcon_neither	73.0375	58.4207	0.799873	0.716792	SOG_neither	730	52.003	0.138	5e-05	depleted	1.3386	NM_001081108	-2.33094	-0.405122	0.613589	neither	-1.80092	0.00933155	depleted	-1.29002	0.0697814	neither	-0.1	0.85	neither	0.28	0.42	neither
NM_001008396	WDHD1	443.225	467.532	1.05484	0.893519	WT_SG_neither	82.4355	81.1354	0.984229	0.974484	OGcon_neither	86.1519	66.7586	0.774894	0.62846	OG_neither	48.4636	56.043	1.15639	0.897527	SOGcon_neither	29.2344	36.3709	1.24411	0.940424	SOG_neither	5996	96.8174	2.147	5e-05	enriched	0.426362	NA	NA	NA	NA	NA	NA	NA	NA	NA	NA	NA	0.56	0.01	enriched	0.53	0	enriched
NM_001008397	GPX8	328.261	269.953	0.822373	0.58964	WT_SG_neither	178.514	132.107	0.740037	0.357033	OGcon_neither	226.436	299.434	1.32238	0.36076	OG_neither	68.9392	33.0117	0.478853	0.113818	SOGcon_neither	76.6991	74.7974	0.975206	0.973276	SOG_neither	3422	147.136	0.981	0.89575	Neither	0.638253	NM_027127	-1.91069	-0.893227	0.0445787	depleted	-1.76497	6.53009e-05	depleted	-1.73918	8.30084e-05	depleted	-0.21	0.65	neither	0.37	0.15	neither
NM_001008401	ZNF761	56.2013	65.9795	1.17399	0.761053	WT_SG_neither	18.661	42.9282	2.30042	0.177141	OGcon_neither	42.6728	48.7883	1.14331	0.9051	OG_neither	13.4939	16.2167	1.20178	NA	SOGcon_neither	7.34263	16.5134	2.24897	NA	SOG_neither	NA	NA	NA	NA	NA	NA	NA	NA	NA	NA	NA	NA	NA	NA	NA	NA	NA	-0.42	0.46	neither	-0.21	0.72	neither
NM_001008409	TTLL9	1.56456	2.8561	1.8255	NA	WT_SG_neither	NA	NA	NA	NA	NA	NA	NA	NA	NA	NA	NA	NA	NA	NA	NA	NA	NA	NA	NA	NA	NA	NA	NA	NA	NA	NA	NA	NA	NA	NA	NA	NA	NA	NA	NA	NA	NA	-4.31	NA	neither	-1.63	NA	neither
NM_001008486	SLC41A3	173.76	159.702	0.919096	0.842577	WT_SG_neither	27.2521	22.3397	0.819741	0.82212	OGcon_neither	13.0499	17.4064	1.33383	NA	OG_neither	30.9481	31.1921	1.00788	0.993473	SOGcon_neither	26.2792	44.0148	1.67489	0.517874	SOG_neither	3828	53.458	0.562	5e-05	Neither	0.979731	NA	NA	NA	NA	NA	NA	NA	NA	NA	NA	NA	0.21	0.6	neither	0.13	0.77	neither
NM_001008491	SEPTIN2	1972.86	1031.46	0.522824	0.00122311	WT_SG_neither	684.863	442.375	0.645931	0.00284443	OGcon_neither	741.95	660.45	0.890154	0.721949	OG_neither	362.028	241.072	0.665894	0.0493103	SOGcon_neither	299.48	209.41	0.699246	0.271092	SOG_neither	NA	NA	NA	NA	NA	NA	NA	NA	NA	NA	NA	NA	NA	NA	NA	NA	NA	NA	NA	neither	NA	NA	neither
NM_001008539	SLC7A2	120.624	134.554	1.11548	0.795292	WT_SG_neither	37.6074	44.103	1.17272	0.810397	OGcon_neither	15.3634	30.0211	1.95406	NA	OG_neither	23.2315	29.8012	1.28279	0.798996	SOGcon_neither	11.4579	33.9703	2.9648	NA	SOG_neither	7638	97.3081	1.241	0.028	Neither	1.50219	NA	NA	NA	NA	NA	NA	NA	NA	NA	NA	NA	-0.49	0.02	depleted	0	1	neither
NM_001008662	KYAT3	110.188	54.8748	0.498009	0.0944906	WT_SG_neither	75.7946	39.7981	0.525077	0.1404	OGcon_neither	31.4262	19.9224	0.633942	NA	OG_neither	19.7407	6.38597	0.323493	NA	SOGcon_neither	19.8245	4.25675	0.214722	NA	SOG_neither	NA	NA	NA	NA	NA	NA	NA	NA	NA	NA	NA	NA	NA	NA	NA	NA	NA	0.05	0.93	neither	-0.49	0.08	neither
NM_001008695	THAP7	163.368	150.193	0.919356	0.848331	WT_SG_neither	33.1692	46.0486	1.38829	0.648665	OGcon_neither	39.9351	38.8891	0.973807	0.973112	OG_neither	38.4198	38.3557	0.998331	0.979186	SOGcon_neither	37.7371	20.9167	0.554275	NA	SOG_neither	1957	65.7963	0.583	5e-05	Neither	0.557776	NA	NA	NA	NA	NA	NA	NA	NA	NA	NA	NA	-0.64	0.17	neither	-0.35	0.17	neither
NM_001008704	SMIM29	55.8823	45.378	0.812027	0.748511	WT_SG_neither	20.8965	22.1451	1.05975	NA	OGcon_neither	34.7575	22.1496	0.637261	NA	OG_neither	10.1051	4.56641	0.451892	NA	SOGcon_neither	22.9741	14.3431	0.624318	NA	SOG_neither	NA	NA	NA	NA	NA	NA	NA	NA	NA	NA	NA	NA	NA	NA	NA	NA	NA	NA	NA	neither	NA	NA	neither
NM_001008707	EML1	131.239	97.7564	0.744875	0.447234	WT_SG_neither	29.7833	28.4226	0.954313	0.95407	OGcon_neither	42.6936	43.4267	1.01717	0.963395	OG_neither	11.0646	10.4489	0.944357	NA	SOGcon_neither	11.6588	12.3404	1.05846	NA	SOG_neither	4535	30.8289	1.141	0.4229	Neither	1.18242	NA	NA	NA	NA	NA	NA	NA	NA	NA	NA	NA	0.36	0.27	neither	0.26	0.36	neither
NM_001008723	CFAP58	4.53291	10.1762	2.24497	NA	WT_SG_neither	5.06249	4.70386	0.92916	NA	OGcon_neither	NA	NA	NA	NA	NA	NA	NA	NA	NA	NA	NA	NA	NA	NA	NA	NA	NA	NA	NA	NA	NA	NM_001163267	-1.0069	-4.62085	NA	neither	-1.8466	NA	neither	-6.01843	NA	neither	0.09	NA	neither	0.39	NA	neither
NM_001008727	ZNF121	157.141	163.585	1.04101	0.924608	WT_SG_neither	42.0011	40.963	0.975284	0.980091	OGcon_neither	56.105	79.009	1.40824	0.512266	OG_neither	25.5996	46.2473	1.80657	0.326705	SOGcon_neither	16.7461	20.5078	1.22463	NA	SOG_neither	7177	70.636	1.385	0.0002	Neither	0.472624	NA	NA	NA	NA	NA	NA	NA	NA	NA	NA	NA	-0.55	0.15	neither	-0.25	0.1	neither
NM_001008738	FNIP1	137.673	166.955	1.21269	0.634242	WT_SG_neither	52.5423	83.8961	1.59674	0.270251	OGcon_neither	99.1601	93.6242	0.944172	0.932002	OG_neither	19.0058	27.7872	1.46204	0.638937	SOGcon_neither	36.9789	40.8481	1.10463	0.907505	SOG_neither	NA	NA	NA	NA	NA	NA	NM_173753	-1.99467	2.16622	0.00344222	enriched	0.623165	0.522967	neither	1.58752	0.0556303	neither	-0.18	0.58	neither	-0.33	0.16	neither
NM_001008739	C6orf226	25.2434	21.49	0.85131	0.843538	WT_SG_neither	5.62135	4.50684	0.801737	NA	OGcon_neither	14.6418	6.64079	0.453549	NA	OG_neither	5.89971	2.12866	0.360807	NA	SOGcon_neither	8.0944	8.45068	1.04402	NA	SOG_neither	NA	NA	NA	NA	NA	NA	NA	NA	NA	NA	NA	NA	NA	NA	NA	NA	NA	-1.22	NA	neither	-0.37	NA	neither
NM_001008749	RAB19	13.6236	15.9161	1.16828	0.90463	WT_SG_neither	NA	NA	NA	NA	NA	NA	NA	NA	NA	NA	NA	NA	NA	NA	NA	4.38744	9.74028	2.22004	NA	SOG_neither	NA	NA	NA	NA	NA	NA	NA	NA	NA	NA	NA	NA	NA	NA	NA	NA	NA	NA	NA	neither	2.66	NA	neither
NM_001008778	SPDYC	7.14574	5.68453	0.795513	NA	WT_SG_neither	1.03003	2.54895	2.47462	NA	OGcon_neither	NA	NA	NA	NA	NA	NA	NA	NA	NA	NA	5.21049	4.62379	0.887402	NA	SOG_neither	NA	NA	NA	NA	NA	NA	NA	NA	NA	NA	NA	NA	NA	NA	NA	NA	NA	0.16	0.88	neither	0.06	0.96	neither
NM_001008781	FAT3	1.69134	2.88378	1.70502	NA	WT_SG_neither	NA	NA	NA	NA	NA	NA	NA	NA	NA	NA	NA	NA	NA	NA	NA	NA	NA	NA	NA	NA	NA	NA	NA	NA	NA	NA	NA	NA	NA	NA	NA	NA	NA	NA	NA	NA	NA	-1.22	0.01	depleted	-1.04	0	depleted
NM_001008800	CCT3	7344.65	6813.63	0.9277	0.796666	WT_SG_neither	1587.93	1253.64	0.789478	0.041552	OGcon_neither	2119.47	1475.48	0.696158	0.0865398	OG_neither	1258.22	1078.39	0.857076	0.362412	SOGcon_neither	991.605	890.701	0.898241	0.746645	SOG_neither	2150	458.339	0.848	0.0888	Neither	1.05679	NA	NA	NA	NA	NA	NA	NA	NA	NA	NA	NA	0.26	0.48	neither	-0.05	0.73	neither
NM_001008801	ZNF468	52.2775	49.0519	0.938299	0.988279	WT_SG_neither	27.1644	42.9258	1.58022	0.495248	OGcon_neither	54.9802	61.2247	1.11358	0.884407	OG_neither	8.36987	10.1398	1.21147	NA	SOGcon_neither	9.67568	10.2539	1.05976	NA	SOG_neither	4407	26.0189	1.563	0.02785	Neither	0.567487	NA	NA	NA	NA	NA	NA	NA	NA	NA	NA	NA	-0.21	0.77	neither	0.02	0.98	neither
NM_001008897	TCP1	2017.44	1659.15	0.822402	0.449713	WT_SG_neither	586.955	428.662	0.730315	0.0585435	OGcon_neither	838.345	667.633	0.796371	0.362734	OG_neither	310.298	226.211	0.729013	0.180256	SOGcon_neither	170.792	131.362	0.769133	0.540798	SOG_neither	2499	581.555	0.664	0.00525	Neither	0.651889	NA	NA	NA	NA	NA	NA	NA	NA	NA	NA	NA	0.24	0.59	neither	0.03	0.85	neither
NM_001009	RPS5	4230.84	2571.46	0.60779	0.0361927	WT_SG_neither	1070.95	797.267	0.744448	0.0198646	OGcon_neither	1215.04	486.984	0.400797	1.04546e-06	OG_depleted	903.048	846.409	0.93728	0.770719	SOGcon_neither	648.712	599.021	0.923401	0.822128	SOG_neither	1747	1267.04	0.127	5e-05	depleted	0.95593	NM_009095	-3.15666	-0.243368	0.752934	neither	-2.04797	0.000794046	depleted	-1.63731	0.00862848	depleted	-0.6	0.1	neither	-0.07	0.72	neither
NM_001009552	PPP2CB	466.867	294.88	0.631614	0.0738973	WT_SG_neither	202.281	139.328	0.688785	0.176621	OGcon_neither	351.566	254.261	0.723224	0.246807	OG_neither	115.974	75.2709	0.649034	0.24778	SOGcon_neither	117.521	50.5884	0.430462	0.0369658	SOG_neither	2006	124.823	0.755	0.1893	Neither	1.83352	NM_017374	-2.72586	0.292345	0.299893	neither	0.269856	0.386828	neither	1.27905	8.12155e-07	enriched	0.29	0.45	neither	0.25	0.46	neither
NM_001009571	CADPS2	138.774	119.136	0.858487	0.733219	WT_SG_neither	23.5154	22.3421	0.950104	NA	OGcon_neither	67.1819	77.3246	1.15097	0.818489	OG_neither	24.2318	16.1768	0.667587	0.664094	SOGcon_neither	28.0744	25.9494	0.924311	NA	SOG_neither	6066	7.66136	1.895	5e-05	Neither	0.933172	NA	NA	NA	NA	NA	NA	NA	NA	NA	NA	NA	-0.68	0.07	neither	-0.98	0	depleted
NM_001009608	SLX4IP	33.7681	32.9697	0.976357	0.958359	WT_SG_neither	15.067	20.3818	1.35274	NA	OGcon_neither	17.7827	40.8759	2.29864	NA	OG_neither	4.69529	4.72096	1.00547	NA	SOGcon_neither	8.23049	3.41797	0.415281	NA	SOG_neither	6062	14.4215	1.867	5e-05	Neither	0.915466	NM_028201	-0.992851	1.29226	0.0704814	neither	0.435326	0.627651	neither	0.959046	0.241043	neither	0.01	0.98	neither	0.27	0.59	neither
NM_001009612	NA	1.11624	2.17667	1.95001	NA	WT_SG_neither	NA	NA	NA	NA	NA	NA	NA	NA	NA	NA	NA	NA	NA	NA	NA	NA	NA	NA	NA	NA	NA	NA	NA	NA	NA	NA	NA	NA	NA	NA	NA	NA	NA	NA	NA	NA	NA	NA	NA	neither	NA	NA	neither
NM_001009811	CEP131	374.519	602.835	1.60962	0.0480762	WT_SG_neither	90.6208	147.384	1.62638	0.118491	OGcon_neither	68.518	88.255	1.28806	0.642608	OG_neither	49.6681	57.085	1.14933	0.772286	SOGcon_neither	62.1629	64.5644	1.03863	0.959551	SOG_neither	NA	NA	NA	NA	NA	NA	NM_009734	-3.50559	-0.590241	0.0466025	depleted	-0.996691	0.00125686	depleted	-0.908187	0.0043734	depleted	1.88	0	enriched	1.37	0	enriched
NM_001009813	MEIS3	110.234	110.638	1.00366	0.996414	WT_SG_neither	63.7195	79.9632	1.25492	0.653148	OGcon_neither	47.3833	41.5291	0.876451	0.861392	OG_neither	32.52	38.5452	1.18528	0.837883	SOGcon_neither	69.8296	89.4866	1.2815	0.646179	SOG_neither	2195	51.2028	0.667	0.00205	Neither	0.153294	NM_001277988	-2.14682	0.0571348	0.934222	neither	0.287148	0.650145	neither	0.0273166	0.968289	neither	0.79	0.04	enriched	0.33	0.46	neither
NM_001009814	VWA8	149.961	144.189	0.961508	0.952381	WT_SG_neither	40.2591	48.0163	1.19268	0.792779	OGcon_neither	32.7414	21.4828	0.656134	NA	OG_neither	24.6197	45.7438	1.85802	0.31181	SOGcon_neither	19.8374	20.7701	1.04702	NA	SOG_neither	7147	32.3473	2.113	0.001	enriched	0.343113	NA	NA	NA	NA	NA	NA	NA	NA	NA	NA	NA	0.64	0.01	enriched	0.42	0.07	neither
NM_001009877	BRD9	271.36	529.118	1.94987	0.00442235	WT_SG_neither	76.3103	92.3163	1.20975	0.689102	OGcon_neither	57.0379	66.7239	1.16982	0.848468	OG_neither	45.6465	52.0549	1.14039	0.853269	SOGcon_neither	52.4872	46.8033	0.89171	0.875123	SOG_neither	4865	106.49	1.545	0.00635	Neither	0.430911	NM_001024508	-1.50101	0.145913	0.69987	neither	-0.128049	0.750408	neither	-0.168548	0.665087	neither	0.3	0.41	neither	0.45	0.1	neither
NM_001009880	KIAA0930	777.786	868.447	1.11656	0.720636	WT_SG_neither	219.836	275.521	1.2533	0.393402	OGcon_neither	309.596	363.134	1.17293	0.645108	OG_neither	127.977	144.784	1.13132	0.772391	SOGcon_neither	163.385	226.197	1.38444	0.389808	SOG_neither	8119	543.453	1.235	0.0778	Neither	0.452687	NA	NA	NA	NA	NA	NA	NA	NA	NA	NA	NA	-0.09	0.83	neither	0.48	0.04	enriched
NM_001009909	LUZP2	0.98945	1.44189	1.45726	NA	WT_SG_neither	NA	NA	NA	NA	NA	NA	NA	NA	NA	NA	NA	NA	NA	NA	NA	NA	NA	NA	NA	NA	NA	NA	NA	NA	NA	NA	NA	NA	NA	NA	NA	NA	NA	NA	NA	NA	NA	NA	NA	neither	NA	NA	neither
NM_001009921	VPS8	174.629	194.101	1.1115	0.819575	WT_SG_neither	69.5162	74.8702	1.07702	0.896672	OGcon_neither	69.1757	82.5835	1.19382	0.785983	OG_neither	21.68	40.8284	1.88323	0.303906	SOGcon_neither	37.7954	43.543	1.15207	0.92493	SOG_neither	5047	61.4826	1.64	0.0031	Neither	0.293812	NA	NA	NA	NA	NA	NA	NA	NA	NA	NA	NA	-0.05	0.9	neither	-0.38	0.22	neither
NM_001009943	ANKRD16	52.1781	66.1331	1.26745	0.690557	WT_SG_neither	11.2427	12.9319	1.15025	NA	OGcon_neither	8.91217	10.0232	1.12466	NA	OG_neither	14.8208	9.98525	0.673732	NA	SOGcon_neither	NA	NA	NA	NA	NA	2738	7.81425	0.74	0.33075	Neither	0.977566	NA	NA	NA	NA	NA	NA	NA	NA	NA	NA	NA	0.04	0.94	neither	0.79	0.06	neither
NM_001009955	SSBP3	206.867	204.444	0.988286	0.983819	WT_SG_neither	84.6932	111.511	1.31665	0.482196	OGcon_neither	68.158	112.351	1.64838	0.214143	OG_neither	48.8106	39.941	0.818285	0.762412	SOGcon_neither	53.8611	31.0031	0.575612	0.382158	SOG_neither	3168	15.0924	1.149	0.505	Neither	3.95009	NA	NA	NA	NA	NA	NA	NA	NA	NA	NA	NA	0.47	0.11	neither	0.28	0.25	neither
NM_001009984	DNAAF9	93.2435	103.954	1.11487	0.848183	WT_SG_neither	19.9541	38.2072	1.91475	0.389393	OGcon_neither	33.5062	24.212	0.722612	NA	OG_neither	7.4104	15.1698	2.0471	NA	SOGcon_neither	17.8997	16.8804	0.943056	NA	SOG_neither	6869	19.0958	2.129	5e-05	enriched	0.692734	NA	NA	NA	NA	NA	NA	NA	NA	NA	NA	NA	NA	NA	neither	NA	NA	neither
NM_001009992	ZNF648	7.05293	11.4521	1.62373	0.74848	WT_SG_neither	2.70662	5.88105	2.17284	NA	OGcon_neither	2.90724	4.50279	1.54882	NA	OG_neither	NA	NA	NA	NA	NA	2.46915	2.10744	0.853508	NA	SOG_neither	NA	NA	NA	NA	NA	NA	NA	NA	NA	NA	NA	NA	NA	NA	NA	NA	NA	1.15	NA	neither	-0.88	NA	neither
NM_001009993	FAM168B	989.744	906.253	0.915644	0.783779	WT_SG_neither	326.587	396.131	1.21294	0.398028	OGcon_neither	476.127	611.138	1.28356	0.341913	OG_neither	166.744	194.555	1.16679	0.656874	SOGcon_neither	189.444	251.778	1.32904	0.435826	SOG_neither	5285	257.321	2.159	5e-05	enriched	3.6014	NA	NA	NA	NA	NA	NA	NA	NA	NA	NA	NA	-0.25	0.23	neither	0.35	0.02	enriched
NM_001009999	KDM1A	1793.55	1497.9	0.835158	0.499244	WT_SG_neither	473.345	347.083	0.733257	0.0845923	OGcon_neither	431.672	390.315	0.904195	0.76919	OG_neither	294.089	244.636	0.831845	0.491402	SOGcon_neither	201.738	163.927	0.812575	0.595297	SOG_neither	3059	122.55	1.23	0.11905	Neither	1.08778	NA	NA	NA	NA	NA	NA	NA	NA	NA	NA	NA	0.66	0.01	enriched	0.08	0.64	neither
NM_001010	RPS6	4394.97	2992.52	0.680896	0.0783862	WT_SG_neither	1856.02	901.521	0.485727	3.27869e-14	OGcon_depleted	1964.64	746.738	0.380089	2.35664e-07	OG_depleted	1407.28	821.354	0.583646	2.73021e-05	SOGcon_neither	1108.46	574.791	0.518549	0.00264665	SOG_neither	1387	939.851	0.218	5e-05	depleted	0.294434	NM_009096	-3.03244	-0.297315	0.551619	neither	-1.7305	3.48189e-05	depleted	-1.50536	0.000368313	depleted	-0.75	0	depleted	-0.13	0.31	neither
NM_001010844	IRAK1BP1	27.7294	19.4517	0.701481	0.68178	WT_SG_neither	20.8088	9.01123	0.433049	NA	OGcon_neither	20.0948	14.1616	0.704738	NA	OG_neither	5.36896	5.0699	0.944297	NA	SOGcon_neither	8.22402	11.8058	1.43553	NA	SOG_neither	NA	NA	NA	NA	NA	NA	NM_001168240	-2.08432	-0.402197	0.359369	neither	-0.293246	0.533449	neither	-0.468726	0.30364	neither	-0.32	0.58	neither	-0.97	0.02	depleted
NM_001010848	NRG3	4.37214	5.03277	1.1511	NA	WT_SG_neither	NA	NA	NA	NA	NA	NA	NA	NA	NA	NA	NA	NA	NA	NA	NA	NA	NA	NA	NA	NA	NA	NA	NA	NA	NA	NA	NM_001190187	0.163527	-0.683344	0.307993	neither	-2.2337	0.000329437	depleted	-1.61627	0.0115827	depleted	1.22	NA	neither	0.34	NA	neither
NM_001010851	ZNF766	100.77	103.053	1.02266	0.966559	WT_SG_neither	33.3773	46.844	1.40347	0.598119	OGcon_neither	45.092	48.0807	1.06628	0.968011	OG_neither	21.8842	23.6845	1.08227	0.949836	SOGcon_neither	16.3897	22.8985	1.39713	NA	SOG_neither	6298	48.0285	1.702	0.02015	Neither	0.840442	NA	NA	NA	NA	NA	NA	NA	NA	NA	NA	NA	0.07	0.92	neither	0.26	0.62	neither
NM_001010853	PM20D2	395.983	278.909	0.704346	0.224039	WT_SG_neither	77.5157	93.693	1.2087	0.693177	OGcon_neither	72.9533	126.966	1.74037	0.134493	OG_neither	142.655	136.035	0.953591	0.919593	SOGcon_neither	69.2462	62.6455	0.904677	0.878835	SOG_neither	4708	22.669	2.077	5e-05	enriched	2.15896	NA	NA	NA	NA	NA	NA	NA	NA	NA	NA	NA	-0.32	0.19	neither	-0.01	0.98	neither
NM_001010854	TTC7B	321.433	218.989	0.681289	0.18537	WT_SG_neither	134.88	114.447	0.84851	0.671953	OGcon_neither	133.471	115.747	0.867202	0.76757	OG_neither	51.6074	43.2312	0.837694	0.797961	SOGcon_neither	60.1668	46.5521	0.773716	0.65023	SOG_neither	19458	151.636	1.382	0.2731	Neither	0.702135	NM_001033213	-1.17098	0.735214	0.0884531	neither	1.05509	0.0173835	enriched	1.20057	0.00754063	enriched	-0.09	0.82	neither	0.28	0.3	neither
NM_001010855	PIK3R6	0.701895	2.149	3.0617	NA	WT_SG_neither	NA	NA	NA	NA	NA	NA	NA	NA	NA	NA	NA	NA	NA	NA	NA	NA	NA	NA	NA	NA	NA	NA	NA	NA	NA	NA	NA	NA	NA	NA	NA	NA	NA	NA	NA	NA	NA	NA	NA	neither	NA	NA	neither
NM_001010858	RNF187	931.013	820.404	0.881195	0.739228	WT_SG_neither	243.625	262.591	1.07785	0.832563	OGcon_neither	340.681	437.262	1.28349	0.405347	OG_neither	109.421	127.366	1.164	0.723805	SOGcon_neither	131.565	184.499	1.40234	0.380482	SOG_neither	3017	230.288	0.659	0.0004	Neither	1.6274	NM_022423	-2.81933	0.213604	0.71711	neither	-0.255782	0.680351	neither	0.41688	0.453968	neither	0.56	0.02	enriched	0.39	0	enriched
NM_001010860	SAMD15	6.60461	17.358	2.62817	0.335979	WT_SG_neither	NA	NA	NA	NA	NA	2.75846	3.9872	1.44544	NA	OG_neither	NA	NA	NA	NA	NA	NA	NA	NA	NA	NA	NA	NA	NA	NA	NA	NA	NA	NA	NA	NA	NA	NA	NA	NA	NA	NA	NA	0.26	0.81	neither	-0.66	0.55	neither
NM_001010866	TMEM201	192.752	334.875	1.73734	0.0736382	WT_SG_neither	43.3269	63.2953	1.46088	0.502701	OGcon_neither	19.1396	41.2403	2.15471	NA	OG_neither	50.7705	74.9667	1.47658	0.350509	SOGcon_neither	26.6292	57.5081	2.15959	0.177193	SOG_neither	3851	42.8	1.488	5e-05	Neither	4.2448	NM_001284270	-2.60491	-0.128132	0.789793	neither	0.0375501	0.944452	neither	0.0471622	0.929899	neither	0.05	0.92	neither	0.31	0.24	neither
NM_001010867	IBA57	129.683	265.612	2.04816	0.00963983	WT_SG_neither	39.7002	64.8616	1.63379	0.353583	OGcon_neither	41.6119	43.2135	1.03849	0.991935	OG_neither	29.6212	46.7109	1.57694	0.450867	SOGcon_neither	35.5531	55.5373	1.56209	0.482683	SOG_neither	9815	127.045	0.492	5e-05	depleted	0.987506	NA	NA	NA	NA	NA	NA	NA	NA	NA	NA	NA	-0.1	0.8	neither	0.14	0.62	neither
NM_001010868	C6orf163	2.39324	5.08812	2.12604	NA	WT_SG_neither	NA	NA	NA	NA	NA	NA	NA	NA	NA	NA	NA	NA	NA	NA	NA	NA	NA	NA	NA	NA	NA	NA	NA	NA	NA	NA	NA	NA	NA	NA	NA	NA	NA	NA	NA	NA	NA	-0.36	0.78	neither	-0.51	NA	neither
NM_001010870	TDRD6	1.9789	7.26479	3.67113	NA	WT_SG_neither	NA	NA	NA	NA	NA	NA	NA	NA	NA	NA	NA	NA	NA	NA	NA	NA	NA	NA	NA	NA	NA	NA	NA	NA	NA	NA	NA	NA	NA	NA	NA	NA	NA	NA	NA	NA	NA	-0.7	NA	neither	-1.36	NA	neither
NM_001010872	FAM83B	124.996	126.609	1.01291	0.954656	WT_SG_neither	31.4599	43.7237	1.38982	0.727381	OGcon_neither	40.6999	34.0703	0.837111	0.818632	OG_neither	34.4798	47.7179	1.38394	0.603493	SOGcon_neither	27.6467	38.615	1.39673	0.671643	SOG_neither	NA	NA	NA	NA	NA	NA	NA	NA	NA	NA	NA	NA	NA	NA	NA	NA	NA	0.78	0.33	neither	-0.31	0.79	neither
NM_001010881	C1orf167	1.40379	1.44189	1.02714	NA	WT_SG_neither	NA	NA	NA	NA	NA	NA	NA	NA	NA	NA	NA	NA	NA	NA	NA	NA	NA	NA	NA	NA	NA	NA	NA	NA	NA	NA	NA	NA	NA	NA	NA	NA	NA	NA	NA	NA	NA	0.96	NA	neither	0.19	NA	neither
NM_001010883	FAM102B	247.509	160.203	0.647263	0.185859	WT_SG_neither	107.299	119.574	1.1144	0.825182	OGcon_neither	176.403	168.543	0.955445	0.97967	OG_neither	41.3186	33.7844	0.817657	0.750951	SOGcon_neither	42.1764	47.9045	1.13581	0.838796	SOG_neither	8333	89.0714	1.143	0.1348	Neither	0.638924	NM_001163567	-2.08688	1.32063	0.00791236	enriched	0.133609	0.852558	neither	1.6992	0.00118518	enriched	-0.39	0.21	neither	-0.47	0.03	depleted
NM_001010887	ACER2	18.512	16.4572	0.889001	0.888255	WT_SG_neither	9.06221	7.64684	0.843816	NA	OGcon_neither	8.74255	11.5836	1.32497	NA	OG_neither	4.0012	6.34612	1.58605	NA	SOGcon_neither	10.084	10.1073	1.00232	NA	SOG_neither	NA	NA	NA	NA	NA	NA	NA	NA	NA	NA	NA	NA	NA	NA	NA	NA	NA	-0.15	0.87	neither	0.08	0.94	neither
NM_001010888	ZC3H12B	4.7525	7.12642	1.49951	NA	WT_SG_neither	NA	NA	NA	NA	NA	4.05288	5.30718	1.30948	NA	OG_neither	NA	NA	NA	NA	NA	NA	NA	NA	NA	NA	NA	NA	NA	NA	NA	NA	NM_001034907	-1.69163	1.07418	0.117125	neither	1.00024	0.174235	neither	0.916448	0.221479	neither	-0.89	0.12	neither	0.07	0.95	neither
NM_001010891	MTX3	337.03	231.216	0.686039	0.219352	WT_SG_neither	62.5141	101.928	1.63049	0.211674	OGcon_neither	99.0336	120.627	1.21804	0.656546	OG_neither	70.3886	85.2212	1.21072	0.710324	SOGcon_neither	45.9676	73.6335	1.60186	0.400279	SOG_neither	6155	49.8924	0.927	0.51105	Neither	0.649788	NA	NA	NA	NA	NA	NA	NA	NA	NA	NA	NA	-0.75	0	depleted	-0.56	0	depleted
NM_001010892	RSPH4A	5.32761	12.2699	2.30308	0.482653	WT_SG_neither	1.5889	2.93807	1.84913	NA	OGcon_neither	NA	NA	NA	NA	NA	NA	NA	NA	NA	NA	NA	NA	NA	NA	NA	NA	NA	NA	NA	NA	NA	NA	NA	NA	NA	NA	NA	NA	NA	NA	NA	NA	-1.55	NA	neither	-1.35	NA	neither
NM_001010893	SLC10A5	3.22192	9.35844	2.90461	NA	WT_SG_neither	1.5889	3.72368	2.34357	NA	OGcon_neither	NA	NA	NA	NA	NA	NA	NA	NA	NA	NA	NA	NA	NA	NA	NA	NA	NA	NA	NA	NA	NA	NA	NA	NA	NA	NA	NA	NA	NA	NA	NA	NA	-0.86	NA	neither	0.06	NA	neither
NM_001010898	SLC6A17	224.111	339.148	1.5133	0.145157	WT_SG_neither	75.0499	107.578	1.43342	0.410261	OGcon_neither	31.9142	91.775	2.87568	0.00913586	OG_enriched	34.1327	37.9669	1.11233	0.888709	SOGcon_neither	67.5678	119.839	1.77362	0.167157	SOG_neither	NA	NA	NA	NA	NA	NA	NA	NA	NA	NA	NA	NA	NA	NA	NA	NA	NA	-0.04	0.97	neither	-0.29	0.83	neither
NM_001010903	BNIP5	0.701895	2.17667	3.10113	NA	WT_SG_neither	NA	NA	NA	NA	NA	NA	NA	NA	NA	NA	NA	NA	NA	NA	NA	NA	NA	NA	NA	NA	NA	NA	NA	NA	NA	NA	NA	NA	NA	NA	NA	NA	NA	NA	NA	NA	NA	NA	NA	neither	NA	NA	neither
NM_001010906	NUGGC	2.55401	4.29799	1.68284	NA	WT_SG_neither	NA	NA	NA	NA	NA	NA	NA	NA	NA	NA	NA	NA	NA	NA	NA	NA	NA	NA	NA	NA	NA	NA	NA	NA	NA	NA	NA	NA	NA	NA	NA	NA	NA	NA	NA	NA	NA	-1.15	NA	neither	-1.82	NA	neither
NM_001010908	C1QL3	0.701895	1.44189	2.05428	NA	WT_SG_neither	NA	NA	NA	NA	NA	NA	NA	NA	NA	NA	NA	NA	NA	NA	NA	NA	NA	NA	NA	NA	NA	NA	NA	NA	NA	NA	NA	NA	NA	NA	NA	NA	NA	NA	NA	NA	NA	-4.08	NA	neither	1.36	NA	neither
NM_001010911	NA	8.97301	22.3354	2.48918	0.247741	WT_SG_neither	1.50121	1.96035	1.30585	NA	OGcon_neither	4.05288	2.2136	0.546178	NA	OG_neither	NA	NA	NA	NA	NA	1.6461	2.5373	1.5414	NA	SOG_neither	NA	NA	NA	NA	NA	NA	NA	NA	NA	NA	NA	NA	NA	NA	NA	NA	NA	NA	NA	neither	NA	NA	neither
NM_001010917	GOLGA7B	26.7831	37.5168	1.40076	0.621227	WT_SG_neither	16.6887	18.616	1.11549	NA	OGcon_neither	26.5669	16.0728	0.604992	NA	OG_neither	5.06275	2.12866	0.420455	NA	SOGcon_neither	21.7428	19.0297	0.875222	NA	SOG_neither	NA	NA	NA	NA	NA	NA	NA	NA	NA	NA	NA	NA	NA	NA	NA	NA	NA	0.3	NA	neither	0.2	NA	neither
NM_001010919	CALHM6	2.96835	1.44189	0.485754	NA	WT_SG_neither	NA	NA	NA	NA	NA	NA	NA	NA	NA	NA	NA	NA	NA	NA	NA	NA	NA	NA	NA	NA	NA	NA	NA	NA	NA	NA	NA	NA	NA	NA	NA	NA	NA	NA	NA	NA	NA	NA	NA	neither	NA	NA	neither
NM_001010924	FAM171A1	210.698	219.167	1.0402	0.929171	WT_SG_neither	56.7069	56.04	0.98824	0.976784	OGcon_neither	71.0012	78.9954	1.11259	0.874665	OG_neither	27.0082	31.8152	1.17798	0.94488	SOGcon_neither	29.0206	30.9822	1.06759	NA	SOG_neither	3952	107.324	2.011	5e-05	enriched	0.591005	NM_001310434	-2.69464	1.10134	2.58939e-06	enriched	1.51126	4.22978e-10	enriched	2.17494	5.36253e-18	enriched	0.19	0.47	neither	0.84	0	enriched
NM_001010971	SAMD13	91.8555	60.9066	0.66307	0.400955	WT_SG_neither	11.7688	9.40772	0.799376	NA	OGcon_neither	20.7316	13.3436	0.643635	NA	OG_neither	14.045	6.34612	0.451841	NA	SOGcon_neither	4.8022	2.12838	0.443209	NA	SOG_neither	NA	NA	NA	NA	NA	NA	NA	NA	NA	NA	NA	NA	NA	NA	NA	NA	NA	-0.58	NA	neither	0.27	NA	neither
NM_001010980	NCMAP	18.0297	7.9719	0.442154	0.410249	WT_SG_neither	15.1547	7.05088	0.46526	NA	OGcon_neither	15.0659	21.256	1.41087	NA	OG_neither	NA	NA	NA	NA	NA	6.72049	2.10744	0.313584	NA	SOG_neither	NA	NA	NA	NA	NA	NA	NA	NA	NA	NA	NA	NA	NA	NA	NA	NA	NA	1.22	NA	neither	NA	NA	neither
NM_001010984	SPRTN	152.905	119.704	0.78287	0.556656	WT_SG_neither	52.6195	47.0533	0.894219	0.826888	OGcon_neither	61.3035	50.6723	0.82658	0.763554	OG_neither	30.2336	28.4054	0.939532	0.92704	SOGcon_neither	31.6258	24.7017	0.781062	NA	SOG_neither	3559	45.0961	1.13	0.5562	Neither	0.45328	NM_001111141	-2.1269	1.05411	0.000612168	enriched	0.863655	0.0110277	enriched	1.20361	0.00146811	enriched	-0.02	0.97	neither	-0.11	0.62	neither
NM_001010986	ATP11C	124.143	143.62	1.1569	0.730129	WT_SG_neither	37.2566	40.9752	1.09981	0.940524	OGcon_neither	10.9922	25.5183	2.3215	NA	OG_neither	27.151	29.218	1.07613	0.962691	SOGcon_neither	28.0614	40.7015	1.45044	0.632954	SOG_neither	6924	69.1223	2.386	5e-05	enriched	0.560468	NA	NA	NA	NA	NA	NA	NA	NA	NA	NA	NA	-0.08	0.8	neither	-0.04	0.9	neither
NM_001011	RPS7	84.7437	35.3401	0.417023	0.0485646	WT_SG_neither	61.8676	41.5467	0.671542	0.47656	OGcon_neither	72.9964	40.0851	0.549139	0.243431	OG_neither	57.3439	39.318	0.685653	0.475172	SOGcon_neither	51.7354	27.1343	0.524483	0.305889	SOG_neither	5429	450.238	0.215	5e-05	depleted	0.669361	NM_011300	-3.23227	-0.280521	0.628875	neither	-2.0058	2.28048e-05	depleted	-1.61431	0.000812689	depleted	-1	0.01	depleted	-0.61	0	depleted
NM_001011551	C1GALT1C1	207.204	252.288	1.21758	0.598821	WT_SG_neither	51.5789	45.6619	0.885283	0.9627	OGcon_neither	24.3396	36.2219	1.48819	NA	OG_neither	34.9289	41.1774	1.17889	0.833081	SOGcon_neither	44.989	66.4095	1.47613	0.514315	SOG_neither	1613	7.1343	0.46	5e-05	depleted	1.12865	NM_021550	-1.58858	-0.159938	0.817192	neither	-0.549243	0.35416	neither	-0.659861	0.259695	neither	-1.16	0.01	depleted	-0.49	0.13	neither
NM_001011552	SLC9A4	0.701895	2.149	3.0617	NA	WT_SG_neither	NA	NA	NA	NA	NA	NA	NA	NA	NA	NA	NA	NA	NA	NA	NA	NA	NA	NA	NA	NA	NA	NA	NA	NA	NA	NA	NA	NA	NA	NA	NA	NA	NA	NA	NA	NA	NA	NA	NA	neither	NA	NA	neither
NM_001011657	ZMAT1	2.96835	2.17667	0.733293	NA	WT_SG_neither	1.5889	3.13509	1.97312	NA	OGcon_neither	3.39525	1.1068	0.325984	NA	OG_neither	NA	NA	NA	NA	NA	NA	NA	NA	NA	NA	NA	NA	NA	NA	NA	NA	NM_175446	-2.56074	0.251492	0.882055	neither	-0.399448	0.79757	neither	0.3092	0.859379	neither	-0.5	NA	neither	-0.88	NA	neither
NM_001011667	CHCHD7	125.082	111.219	0.889167	0.807692	WT_SG_neither	30.4626	25.8712	0.849278	0.857149	OGcon_neither	29.7925	15.1928	0.509952	NA	OG_neither	26.0895	16.0223	0.614127	0.606195	SOGcon_neither	58.7929	23.7582	0.4041	0.106589	SOG_neither	3157	106.763	0.175	5e-05	depleted	0.483627	NA	NA	NA	NA	NA	NA	NA	NA	NA	NA	NA	-1.01	0.01	depleted	-0.56	0.04	depleted
NM_001011699	HAUS8	159.045	153.394	0.964466	0.912381	WT_SG_neither	46.7351	65.4649	1.40077	0.534107	OGcon_neither	44.2008	50.3079	1.13817	0.863273	OG_neither	26.4162	40.599	1.5369	0.522766	SOGcon_neither	15.8583	25.6033	1.61451	NA	SOG_neither	3176	27.5454	1.344	0.0099	Neither	1.01598	NA	NA	NA	NA	NA	NA	NA	NA	NA	NA	NA	0.44	0.32	neither	0	1	neither
NM_001011713	NAA30	230.07	195.168	0.8483	0.705234	WT_SG_neither	76.1454	94.8751	1.24597	0.628072	OGcon_neither	111.912	133.256	1.19071	0.709779	OG_neither	42.4414	51.2375	1.20725	0.848739	SOGcon_neither	53.1806	59.5317	1.11943	0.868214	SOG_neither	7644	99.93	1.141	0.3383	Neither	0.904401	NM_027492	-2.05686	1.54801	0.00154795	enriched	0.528443	0.387839	neither	1.62445	0.00285359	enriched	-0.62	0.01	depleted	-0.07	0.82	neither
NM_001011718	XKR7	1.94492	1.44189	0.741362	NA	WT_SG_neither	NA	NA	NA	NA	NA	NA	NA	NA	NA	NA	NA	NA	NA	NA	NA	NA	NA	NA	NA	NA	NA	NA	NA	NA	NA	NA	NA	NA	NA	NA	NA	NA	NA	NA	NA	NA	NA	1.87	NA	neither	-1.65	NA	neither
NM_001011724	HNRNPA1L2	39.3244	28.103	0.714645	0.662034	WT_SG_neither	17.686	13.1314	0.742476	NA	OGcon_neither	19.9252	14.6772	0.736614	NA	OG_neither	6.63464	4.56641	0.688268	NA	SOGcon_neither	5.89744	8.14647	1.38136	NA	SOG_neither	3011	5.4469	1.463	0.00065	Neither	1.65268	NA	NA	NA	NA	NA	NA	NA	NA	NA	NA	NA	-0.55	0.39	neither	0.16	0.78	neither
NM_001011885	BTBD1	819.994	387.01	0.471967	0.000670368	WT_SG_neither	333.993	220.7	0.660791	0.0397212	OGcon_neither	374.528	261.817	0.699057	0.182765	OG_neither	185.995	97.0211	0.521633	0.0227975	SOGcon_neither	170.306	78.6662	0.46191	0.0255908	SOG_neither	3297	106.203	1.128	0.3875	Neither	0.576568	NA	NA	NA	NA	NA	NA	NA	NA	NA	NA	NA	-0.01	0.99	neither	0.24	0.11	neither
NM_001012	RPS8	1231.4	783.936	0.636622	0.0423521	WT_SG_neither	660.953	340.39	0.514999	3.81358e-06	OGcon_neither	696.048	261.156	0.375198	8.64219e-07	OG_depleted	483.105	307.17	0.635825	0.0130148	SOGcon_neither	422.535	217.075	0.513743	0.0110703	SOG_neither	1115	527.864	0.28	5e-05	depleted	0.751833	NM_009098	-2.75216	0.0111053	0.987747	neither	-1.65194	0.00137613	depleted	-1.35119	0.010093	depleted	-0.82	0.01	depleted	-0.4	0	depleted
NM_001012241	MSL1	434.227	455.803	1.04969	0.902972	WT_SG_neither	89.3067	117.57	1.31647	0.453396	OGcon_neither	228.282	260.696	1.14199	0.721022	OG_neither	57.6704	99.5736	1.7266	0.187012	SOGcon_neither	45.8315	80.9941	1.76721	0.269428	SOG_neither	4707	102.462	4.463	5e-05	enriched	0.389885	NA	NA	NA	NA	NA	NA	NA	NA	NA	NA	NA	0.15	0.61	neither	0.84	0	enriched
NM_001012267	CENPP	37.9363	38.1962	1.00685	0.985966	WT_SG_neither	14.3655	10.1933	0.709569	NA	OGcon_neither	8.99698	3.16919	0.35225	NA	OG_neither	8.77816	8.66918	0.987585	NA	SOGcon_neither	8.64525	3.41797	0.395358	NA	SOG_neither	8766	9.14294	2.098	0.0026	enriched	0.578898	NA	NA	NA	NA	NA	NA	NA	NA	NA	NA	NA	-0.52	0.22	neither	-0.41	0.37	neither
NM_001012271	BIRC5	2397.44	1424.68	0.594249	0.0192603	WT_SG_neither	536.614	340.675	0.63486	0.00464442	OGcon_neither	371.639	259.692	0.698776	0.185728	OG_neither	366.437	267.703	0.730555	0.178331	SOGcon_neither	246.688	171.56	0.695453	0.28723	SOG_neither	2711	384.043	0.541	5e-05	Neither	1.01079	NM_001012273	-2.18427	-0.184944	0.7238	neither	-0.71721	0.120475	neither	-0.11778	0.836395	neither	-0.14	0.78	neither	0.13	0.41	neither
NM_001012279	SOGA3	5.97068	11.4521	1.91805	NA	WT_SG_neither	1.50121	8.81912	5.87468	NA	OGcon_neither	3.16166	2.72919	0.863214	NA	OG_neither	NA	NA	NA	NA	NA	NA	NA	NA	NA	NA	NA	NA	NA	NA	NA	NA	NM_026138	-1.5334	1.3424	0.0551987	neither	0.777731	0.343363	neither	1.23232	0.124016	neither	0.8	NA	neither	-1.15	NA	neither
NM_001012301	ARSI	1.56456	4.32566	2.76478	NA	WT_SG_neither	NA	NA	NA	NA	NA	NA	NA	NA	NA	NA	NA	NA	NA	NA	NA	NA	NA	NA	NA	NA	NA	NA	NA	NA	NA	NA	NA	NA	NA	NA	NA	NA	NA	NA	NA	NA	NA	0.54	NA	neither	1.93	NA	neither
NM_001012302	ANO9	137.16	230.521	1.68067	0.103498	WT_SG_neither	22.4304	41.7388	1.86081	0.353944	OGcon_neither	5.11372	10.7036	2.09311	NA	OG_neither	11.5545	38.6249	3.34284	0.0451765	SOGcon_enriched	15.0935	38.7406	2.5667	NA	SOG_neither	NA	NA	NA	NA	NA	NA	NA	NA	NA	NA	NA	NA	NA	NA	NA	NA	NA	1.22	NA	neither	NA	NA	neither
NM_001012329	CTNNBIP1	161.946	123.102	0.760141	0.485886	WT_SG_neither	86.4575	53.3088	0.61659	0.294451	OGcon_neither	86.024	38.3115	0.445359	0.0569043	OG_neither	33.4591	26.7803	0.800388	0.789004	SOGcon_neither	88.3643	53.0628	0.600501	0.30032	SOG_neither	3000	29.046	0.42	5e-05	depleted	1.47615	NM_023465	-2.25224	-0.0205817	0.965482	neither	0.409152	0.292605	neither	0.529806	0.149809	neither	-0.53	0.31	neither	0.37	0.47	neither
NM_001012418	MYLK4	1.53058	4.29799	2.80809	NA	WT_SG_neither	1.5889	1.37175	0.863338	NA	OGcon_neither	NA	NA	NA	NA	NA	NA	NA	NA	NA	NA	NA	NA	NA	NA	NA	NA	NA	NA	NA	NA	NA	NA	NA	NA	NA	NA	NA	NA	NA	NA	NA	NA	-1.91	NA	neither	-2.83	NA	neither
NM_001012426	FOXP4	376.808	711.309	1.88772	0.00448938	WT_SG_neither	137.476	228.329	1.66086	0.0351859	OGcon_neither	198.613	340.826	1.71603	0.0376646	OG_neither	88.9452	138.592	1.55817	0.184494	SOGcon_neither	108.649	169.212	1.55742	0.232121	SOG_neither	5948	52.4495	1.518	5e-05	Neither	3.08829	NA	NA	NA	NA	NA	NA	NA	NA	NA	NA	NA	0.88	0.03	enriched	-0.06	0.87	neither
NM_001012456	SEC61G	499.879	295.117	0.590376	0.0472632	WT_SG_neither	191.619	53.2892	0.278099	2.6053e-06	OGcon_depleted	222.831	83.0854	0.372863	0.00113541	OG_depleted	124.099	41.0228	0.330566	0.00103842	SOGcon_depleted	166.761	40.8271	0.244824	3.62143e-05	SOG_depleted	1227	154.923	0.103	5e-05	depleted	2.40142	NM_001109971	-2.65759	-0.739394	0.225328	neither	-1.82334	0.00189314	depleted	-1.53996	0.00965947	depleted	-0.7	0.14	neither	-0.91	0	depleted
NM_001012502	CFAP157	0.701895	1.44189	2.05428	NA	WT_SG_neither	NA	NA	NA	NA	NA	NA	NA	NA	NA	NA	NA	NA	NA	NA	NA	NA	NA	NA	NA	NA	NA	NA	NA	NA	NA	NA	NA	NA	NA	NA	NA	NA	NA	NA	NA	NA	NA	0.19	0.89	neither	0.62	0.54	neither
NM_001012505	FOXP1	8.58351	12.8663	1.49896	0.802493	WT_SG_neither	NA	NA	NA	NA	NA	2.67365	6.77837	2.53525	NA	OG_neither	NA	NA	NA	NA	NA	NA	NA	NA	NA	NA	NA	NA	NA	NA	NA	NA	NA	NA	NA	NA	NA	NA	NA	NA	NA	NA	NA	-0.32	0.34	neither	-0.31	0.18	neither
NM_001012642	GRAMD2A	26.6812	26.7164	1.00132	0.999773	WT_SG_neither	16.1298	9.99877	0.619894	NA	OGcon_neither	14.1538	17.3308	1.22446	NA	OG_neither	2.34765	1.47062	0.626424	NA	SOGcon_neither	3.02	3.80595	1.26025	NA	SOG_neither	NA	NA	NA	NA	NA	NA	NA	NA	NA	NA	NA	NA	NA	NA	NA	NA	NA	NA	NA	neither	NA	NA	neither
NM_001012643	MYPOP	100.921	71.707	0.710524	0.465465	WT_SG_neither	27.0217	38.2268	1.41467	0.625738	OGcon_neither	29.6437	23.3047	0.78616	NA	OG_neither	20.0468	10.9524	0.54634	NA	SOGcon_neither	29.9084	25.3939	0.849056	NA	SOG_neither	NA	NA	NA	NA	NA	NA	NM_145579	-2.38511	0.240528	0.588095	neither	-0.023728	0.966158	neither	-0.0767344	0.882268	neither	-0.06	0.93	neither	0.3	0.63	neither
NM_001012662	SLC3A2	1824.03	2937.95	1.61069	0.0286896	WT_SG_neither	641.412	839.875	1.30942	0.0585828	OGcon_neither	532.259	778.847	1.46329	0.0660976	OG_neither	264.998	496.052	1.87191	0.000471342	SOGcon_neither	253.032	488.216	1.92946	0.0125534	SOG_neither	2222	558.9	0.424	5e-05	depleted	0.824198	NA	NA	NA	NA	NA	NA	NA	NA	NA	NA	NA	-0.16	0.66	neither	0.42	0.04	enriched
NM_001012716	NA	15.8221	15.1537	0.957756	0.999789	WT_SG_neither	NA	NA	NA	NA	NA	NA	NA	NA	NA	NA	2.0006	1.47062	0.73509	NA	SOGcon_neither	NA	NA	NA	NA	NA	NA	NA	NA	NA	NA	NA	NA	NA	NA	NA	NA	NA	NA	NA	NA	NA	NA	NA	NA	neither	NA	NA	neither
NM_001012727	AGPAT2	576.745	611.582	1.0604	0.86739	WT_SG_neither	144.599	127.805	0.883856	0.743413	OGcon_neither	124.876	97.2606	0.778858	0.578254	OG_neither	136.511	120.092	0.879729	0.75757	SOGcon_neither	128.966	150.036	1.16337	0.77169	SOG_neither	1512	29.3162	0.415	5e-05	depleted	3.89629	NM_026212	-2.39467	-0.538564	0.512042	neither	0.22001	0.820875	neither	0.113638	0.90943	neither	0.32	0.42	neither	0.3	0.42	neither
NM_001012754	NHLRC3	33.4126	37.5168	1.12283	0.889892	WT_SG_neither	6.65138	12.3482	1.85649	NA	OGcon_neither	5.58089	12.9036	2.3121	NA	OG_neither	6.65506	4.41186	0.662934	NA	SOGcon_neither	6.03354	10.1283	1.67866	NA	SOG_neither	3549	7.13349	1.583	0.0123	Neither	0.993126	NM_172501	-2.67882	0.656282	0.0461915	enriched	0.538775	0.150475	neither	0.677788	0.111577	neither	-0.56	0.2	neither	-0.6	0.11	neither
NM_001012755	SLC25A53	3.86499	2.88378	0.746127	NA	WT_SG_neither	NA	NA	NA	NA	NA	NA	NA	NA	NA	NA	NA	NA	NA	NA	NA	NA	NA	NA	NA	NA	NA	NA	NA	NA	NA	NA	NM_001082412	-0.879782	0.16483	0.795326	neither	0.148985	0.817773	neither	0.561411	0.347808	neither	-0.31	0.67	neither	-0.49	0.43	neither
NM_001012758	NUDT17	6.54579	7.26479	1.10984	NA	WT_SG_neither	10.388	5.48702	0.528205	NA	OGcon_neither	NA	NA	NA	NA	NA	NA	NA	NA	NA	NA	NA	NA	NA	NA	NA	NA	NA	NA	NA	NA	NA	NA	NA	NA	NA	NA	NA	NA	NA	NA	NA	NA	0.51	0.6	neither	-0.81	0.23	neither
NM_001012759	CTU2	357.112	478.775	1.34069	0.326748	WT_SG_neither	52.6522	93.2842	1.77171	0.157168	OGcon_neither	53.0698	66.6074	1.25509	0.713768	OG_neither	66.5916	93.7756	1.40822	0.426156	SOGcon_neither	26.0913	46.4782	1.78137	0.308727	SOG_neither	1905	23.9268	1.169	0.6256	Neither	0.496944	NM_153775	-2.46486	-0.373737	0.436376	neither	-0.89202	0.0527121	neither	-0.818853	0.074423	neither	0.26	0.56	neither	0.17	0.78	neither
NM_001012761	RGMB	96.7099	119.191	1.23246	0.649277	WT_SG_neither	25.192	38.2219	1.51722	0.566682	OGcon_neither	50.0986	73.9286	1.47566	0.437063	OG_neither	14.5554	31.89	2.19094	0.266771	SOGcon_neither	20.2457	47.1076	2.32679	0.183659	SOG_neither	4580	46.4641	2.646	5e-05	enriched	0.485347	NA	NA	NA	NA	NA	NA	NA	NA	NA	NA	NA	-0.7	0.24	neither	0.26	0.7	neither
NM_001012965	KLK6	54.7478	36.2409	0.661961	0.457224	WT_SG_neither	55.3039	27.2479	0.492694	0.180131	OGcon_neither	85.2801	115.361	1.35273	0.506527	OG_neither	10.9625	7.5475	0.688485	NA	SOGcon_neither	17.3488	16.0835	0.927066	NA	SOG_neither	NA	NA	NA	NA	NA	NA	NA	NA	NA	NA	NA	NA	NA	NA	NA	NA	NA	NA	NA	neither	NA	NA	neither
NM_001012968	SPIN4	80.2108	84.6009	1.05473	0.956217	WT_SG_neither	46.2417	66.0486	1.42834	0.487976	OGcon_neither	56.8266	87.6638	1.54266	0.37574	OG_neither	14.1063	19.1181	1.35529	0.78664	SOGcon_neither	12.1448	18.6836	1.5384	NA	SOG_neither	NA	NA	NA	NA	NA	NA	NM_178753	-1.38417	1.97964	0.000400244	enriched	0.43902	0.545072	neither	1.22177	0.0651543	neither	0.41	0.2	neither	-0.04	0.94	neither
NM_001012971	FAM209A	2.93437	2.17667	0.741785	NA	WT_SG_neither	NA	NA	NA	NA	NA	NA	NA	NA	NA	NA	NA	NA	NA	NA	NA	NA	NA	NA	NA	NA	NA	NA	NA	NA	NA	NA	NA	NA	NA	NA	NA	NA	NA	NA	NA	NA	NA	-0.8	NA	neither	0.92	NA	neither
NM_001012981	ZKSCAN2	225.861	193.892	0.858459	0.695288	WT_SG_neither	61.4513	65.4649	1.06531	0.921086	OGcon_neither	70.4284	89.2862	1.26776	0.663761	OG_neither	29.662	47.7179	1.60872	0.437283	SOGcon_neither	35.6179	46.4991	1.3055	0.754883	SOG_neither	7523	21.8919	3.875	5e-05	enriched	0.374356	NA	NA	NA	NA	NA	NA	NA	NA	NA	NA	NA	0.18	0.65	neither	0.42	0.09	neither
NM_001012991	KNOP1	174.066	242.932	1.39563	0.313487	WT_SG_neither	45.6173	73.6856	1.6153	0.321149	OGcon_neither	36.8806	30.4611	0.82594	NA	OG_neither	41.8086	38.3508	0.917296	0.933493	SOGcon_neither	17.9126	26.484	1.47851	NA	SOG_neither	6432	132.699	1.501	0.01585	Neither	0.468721	NA	NA	NA	NA	NA	NA	NA	NA	NA	NA	NA	-0.08	0.82	neither	0.05	0.88	neither
NM_001012994	SNX30	187.173	176.977	0.945526	0.89728	WT_SG_neither	74.9844	68.994	0.920111	0.890508	OGcon_neither	139.625	145.582	1.04266	0.942326	OG_neither	21.1697	29.1033	1.37476	0.62854	SOGcon_neither	53.7056	76.6745	1.42768	0.528163	SOG_neither	7622	52.447	3.153	5e-05	enriched	0.892985	NM_172468	-1.71588	1.29933	0.00448244	enriched	0.839797	0.1115	neither	1.18918	0.0184045	enriched	0.15	0.65	neither	0.32	0.15	neither
NM_001013257	BCAM	356.561	553.089	1.55117	0.0787263	WT_SG_neither	130.837	224.015	1.71217	0.0264911	OGcon_neither	63.2124	101.75	1.60965	0.256203	OG_neither	56.5477	114.943	2.03267	0.0340861	SOGcon_neither	101.831	185.988	1.82643	0.0631914	SOG_neither	3430	106.944	0.8	0.08655	Neither	3.65371	NA	NA	NA	NA	NA	NA	NA	NA	NA	NA	NA	0.69	0.2	neither	0.46	0.33	neither
NM_001013406	KRIT1	165.808	163.696	0.987261	0.998085	WT_SG_neither	39.8533	59.9877	1.50521	0.47394	OGcon_neither	64.8252	52.3703	0.807868	0.745463	OG_neither	21.4554	24.7313	1.15268	0.908208	SOGcon_neither	21.1271	21.1162	0.999487	NA	SOG_neither	4762	99.6306	1.569	0.00015	Neither	0.354594	NA	NA	NA	NA	NA	NA	NA	NA	NA	NA	NA	-0.32	0.27	neither	-0.23	0.43	neither
NM_001013439	FXR1	1424.18	1278.43	0.897662	0.714985	WT_SG_neither	454.256	342.948	0.754968	0.128307	OGcon_neither	867.043	605.577	0.698439	0.139413	OG_neither	287.495	223.684	0.778046	0.304578	SOGcon_neither	243.441	153.852	0.631987	0.188549	SOG_neither	8711	686.035	1.365	0.0051	Neither	1.16867	NA	NA	NA	NA	NA	NA	NA	NA	NA	NA	NA	0.11	0.66	neither	-0.13	0.52	neither
NM_001013619	HYKK	20.4909	12.2145	0.596096	0.598678	WT_SG_neither	5.44597	1.37175	0.251884	NA	OGcon_neither	NA	NA	NA	NA	NA	3.10299	4.25732	1.37201	NA	SOGcon_neither	4.93829	2.5373	0.513801	NA	SOG_neither	NA	NA	NA	NA	NA	NA	NA	NA	NA	NA	NA	NA	NA	NA	NA	NA	NA	-0.11	0.86	neither	-0.55	0.27	neither
NM_001013620	ALG10B	17.8349	23.8327	1.33629	0.751822	WT_SG_neither	11.9442	20.394	1.70744	NA	OGcon_neither	7.12973	4.20038	0.589136	NA	OG_neither	3.69499	3.75383	1.01592	NA	SOGcon_neither	6.37701	14.8358	2.32645	NA	SOG_neither	NA	NA	NA	NA	NA	NA	NM_001033441	-2.57546	2.09278	2.68134e-05	enriched	0.755891	0.223554	neither	2.05346	0.00016643	enriched	-0.7	0.03	depleted	-0.57	0.07	neither
NM_001013622	FAM53A	4.08458	5.79523	1.4188	NA	WT_SG_neither	NA	NA	NA	NA	NA	NA	NA	NA	NA	NA	1.02072	3.09579	3.03295	NA	SOGcon_neither	NA	NA	NA	NA	NA	NA	NA	NA	NA	NA	NA	NA	NA	NA	NA	NA	NA	NA	NA	NA	NA	NA	0.46	NA	neither	0.9	0.39	neither
NM_001013632	DYNLT4	0.701895	2.17667	3.10113	NA	WT_SG_neither	NA	NA	NA	NA	NA	NA	NA	NA	NA	NA	NA	NA	NA	NA	NA	NA	NA	NA	NA	NA	NA	NA	NA	NA	NA	NA	NA	NA	NA	NA	NA	NA	NA	NA	NA	NA	NA	NA	NA	neither	NA	NA	neither
NM_001013635	CCDC184	3.83101	4.32566	1.12912	NA	WT_SG_neither	NA	NA	NA	NA	NA	NA	NA	NA	NA	NA	NA	NA	NA	NA	NA	NA	NA	NA	NA	NA	NA	NA	NA	NA	NA	NA	NA	NA	NA	NA	NA	NA	NA	NA	NA	NA	NA	1.29	0.07	neither	1.04	0.23	neither
NM_001013642	TRNP1	183.834	264.431	1.43843	0.377276	WT_SG_neither	71.5763	63.4825	0.88692	0.792728	OGcon_neither	121.397	107.861	0.888498	0.820094	OG_neither	31.1114	26.7404	0.859506	0.797961	SOGcon_neither	49.1756	54.6357	1.11103	0.890407	SOG_neither	NA	NA	NA	NA	NA	NA	NM_001081156	-3.12064	0.3329	0.692886	neither	0.108823	0.912697	neither	0.858006	0.27948	neither	-0.55	0.37	neither	0.19	0.8	neither
NM_001013647	FAM227A	19.4675	40.5112	2.08097	0.267418	WT_SG_neither	4.03245	9.20825	2.28354	NA	OGcon_neither	18.3555	4.79158	0.261044	NA	OG_neither	NA	NA	NA	NA	NA	1.6461	2.10744	1.28026	NA	SOG_neither	NA	NA	NA	NA	NA	NA	NA	NA	NA	NA	NA	NA	NA	NA	NA	NA	NA	-0.95	0.06	neither	-0.28	0.74	neither
NM_001013649	C2orf68	75.5602	68.9062	0.911937	0.869506	WT_SG_neither	11.2977	15.0844	1.33518	NA	OGcon_neither	20.5203	19.6819	0.959146	NA	OG_neither	19.2711	9.48176	0.492019	NA	SOGcon_neither	21.2632	18.191	0.855514	NA	SOG_neither	2837	55.174	1.166	0.3918	Neither	0.646186	NA	NA	NA	NA	NA	NA	NA	NA	NA	NA	NA	0	1	neither	0.4	0.15	neither
NM_001013653	LRRC26	13.8523	20.1588	1.45527	0.699897	WT_SG_neither	NA	NA	NA	NA	NA	NA	NA	NA	NA	NA	5.63434	12.2685	2.17744	NA	SOGcon_neither	4.73739	4.25675	0.898545	NA	SOG_neither	NA	NA	NA	NA	NA	NA	NA	NA	NA	NA	NA	NA	NA	NA	NA	NA	NA	NA	NA	neither	NA	NA	neither
NM_001013657	GDPGP1	33.3786	27.9369	0.836972	0.805362	WT_SG_neither	9.82918	17.2516	1.75514	NA	OGcon_neither	6.32333	18.8156	2.97558	NA	OG_neither	6.65506	5.22445	0.785034	NA	SOGcon_neither	3.97915	11.9315	2.9985	NA	SOG_neither	5323	10.1456	0.536	0.13295	Neither	0.528273	NA	NA	NA	NA	NA	NA	NA	NA	NA	NA	NA	-0.31	0.51	neither	0.36	0.54	neither
NM_001013660	FRRS1	238.21	270.798	1.1368	0.732222	WT_SG_neither	35.2293	48.9989	1.39086	0.606463	OGcon_neither	27.4789	46.6231	1.69668	0.398647	OG_neither	17.0664	25.0006	1.4649	0.666094	SOGcon_neither	34.6329	42.6304	1.23092	0.801585	SOG_neither	2678	12.118	0.617	0.0408	Neither	0.666643	NA	NA	NA	NA	NA	NA	NA	NA	NA	NA	NA	-0.36	0.42	neither	-0.31	0.46	neither
NM_001013663	PTRHD1	96.0328	51.1178	0.532295	0.161146	WT_SG_neither	36.3248	19.4089	0.534317	0.392636	OGcon_neither	29.8565	14.464	0.48445	NA	OG_neither	18.1483	9.67616	0.533171	NA	SOGcon_neither	26.3959	7.24486	0.274469	NA	SOG_neither	1105	53.903	0.261	0.1072	Neither	2.00995	NM_001204912	-2.69829	0.0901358	0.897157	neither	-0.121305	0.860242	neither	-0.187266	0.773276	neither	-0.91	0.18	neither	-0.43	0.59	neither
NM_001013672	C17orf97	12.0002	10.828	0.90232	0.942962	WT_SG_neither	NA	NA	NA	NA	NA	3.96807	4.79158	1.20753	NA	OG_neither	1.34735	1.47062	1.0915	NA	SOGcon_neither	NA	NA	NA	NA	NA	NA	NA	NA	NA	NA	NA	NA	NA	NA	NA	NA	NA	NA	NA	NA	NA	NA	0.31	NA	neither	-0.18	NA	neither
NM_001013690	FIGNL2	4.17739	10.1486	2.4294	NA	WT_SG_neither	NA	NA	NA	NA	NA	NA	NA	NA	NA	NA	NA	NA	NA	NA	NA	NA	NA	NA	NA	NA	NA	NA	NA	NA	NA	NA	NA	NA	NA	NA	NA	NA	NA	NA	NA	NA	NA	2.17	NA	neither	1.62	NA	neither
NM_001013693	LDLRAD2	2.13967	2.149	1.00436	NA	WT_SG_neither	NA	NA	NA	NA	NA	NA	NA	NA	NA	NA	NA	NA	NA	NA	NA	NA	NA	NA	NA	NA	NA	NA	NA	NA	NA	NA	NA	NA	NA	NA	NA	NA	NA	NA	NA	NA	NA	NA	NA	neither	NA	NA	neither
NM_001013694	SRRD	181.438	137.908	0.760083	0.456223	WT_SG_neither	43.5023	25.4796	0.585708	0.417825	OGcon_neither	32.3174	28.9899	0.897038	NA	OG_neither	35.2352	24.3425	0.690859	0.653768	SOGcon_neither	37.1798	19.0716	0.512957	NA	SOG_neither	4020	190.013	0.826	0.3215	Neither	0.463338	NM_027323	-2.86835	-0.617907	0.177294	neither	-0.620831	0.22249	neither	-0.471912	0.359337	neither	-0.24	0.67	neither	-0.26	0.54	neither
NM_001013703	EIF2AK4	640.297	693.548	1.08317	0.814179	WT_SG_neither	167.819	157.183	0.936624	0.869033	OGcon_neither	206.701	253.993	1.22879	0.555659	OG_neither	119.812	114.898	0.958988	0.871877	SOGcon_neither	100.444	90.3882	0.899884	0.849302	SOG_neither	5499	99.4934	2.514	5e-05	enriched	0.437371	NM_013719	-1.82173	0.673344	0.123643	neither	0.931029	0.0422248	enriched	1.24377	0.00519321	enriched	0.19	0.5	neither	0.31	0.12	neither
NM_001013706	PLIN5	36.1862	40.4005	1.11646	0.891199	WT_SG_neither	9.91686	12.1488	1.22506	NA	OGcon_neither	8.82736	3.9872	0.451686	NA	OG_neither	4.04204	9.98525	2.47035	NA	SOGcon_neither	14.6788	37.7134	2.56924	NA	SOG_neither	NA	NA	NA	NA	NA	NA	NA	NA	NA	NA	NA	NA	NA	NA	NA	NA	NA	0.91	NA	neither	0.16	NA	neither
NM_001013732	PTCHD4	1.69134	3.59088	2.12309	NA	WT_SG_neither	NA	NA	NA	NA	NA	0.891217	3.9872	4.47388	NA	OG_neither	NA	NA	NA	NA	NA	NA	NA	NA	NA	NA	NA	NA	NA	NA	NA	NA	NM_028474	-1.0753	0.886207	0.341156	neither	0.864919	0.378296	neither	0.746424	0.448775	neither	NA	NA	neither	-1.82	NA	neither
[truncated: 22,118 more rows]

## Sheet: ISR_G3BP_translation_table
refseqID	gene_id	wt_unstr_rpf	wt_unstr_rna	wt_unstr_TE	wt_ars_rpf	wt_ars_rna	wt_ars_TE	wt_ars_log2_TE_FC	wt_ars_ribospike_adj_log2TEFC	wt_ars_log2_TE_FC_p-value	ars_ISR_category	wt_hs_rpf	wt_hs_rna	wt_hs_TE	wt_hs_log2_TE_FC	wt_hs_ribospike_adj_log2TEFC	wt_hs_log2_TE_FC_p-value	hs_ISR_category	dep_unstr_rpf	dep_unstr_rna	dep_unstr_TE	unstr_dep_log2_TE_FC	unstr_dep_ribospike_adj_log2TEFC	dep_ars_rpf	dep_ars_rna	dep_ars_TE	ars_dep_log2_TE_FC	ars_dep_ribospike_adj_log2TEFC	dep_hs_rpf	dep_hs_rna	dep_hs_TE	hs_dep_log2_TE_FC	hs_dep_ribospike_adj_log2TEFC	Agarwal_mrna_halflife
[truncated: 11,740 more rows]

[truncated: 4 more sheets: OG_translation_table, Str_RNA_RPF_Basemeans_Table, Unstr_v_ars_RNA_Basemeans_Table, ISR_Thaps_Liboy_et_al_2024]
