# Supplementary material for: The G3BP stress-granule proteins reinforce the integrated stress response translation programme
Source: Nat Cell Biol. 2025 Dec 19;28(1):135–48. doi: 10.1038/s41556-025-01834-3 (PMC12807861; doi:10.1038/s41556-025-01834-3)
Supplement: Supplementary file 4 — Supplementary Tables 3 [file 41556_2025_1834_MOESM4_ESM.xlsx]

## Sheet: Legend
Table	Tethering_Assay_Table
Description	Table containing data luciferase assays, BCA protein assays, and qPCR assays, used to calculate TE fold changes as a result of stress with and without SG tethering via G3BP1 or CAPRIN1
Key term	term description
gene	gene that the reporters 5' and 3' UTRs are based on
treatment	identifies whether cell line expressed ,
MCP_GFP_G3BP	SG-tethered cells
GFP_G3BP	untethered cells
untreated	untethered cells expressing endogenously tagged AID_RFP_G3BPs
dox_auxinole	SG-tethered cells expressing endogenously tagged AID_RFP_G3BPs and induced to express MCP_GFP_CAPRIN1
dox_auxin	tethered cells induced to express MCP_GFP_CAPRIN1 and depleted of their endogenously tagged AID_RFP_G3BPs
chx	cells treated with 100ug/ml cycloheximide
puro	cells treated with 100ug/ml puromycin
rep_x	biological replicate number
0, 15, 30, 45, 60, 90	indicates 500 uM sodium arsenite stress timepoint (minutes)
nLuc	luciferase assay readout
BCA	BCA protein measurement of total protein concentration in lysate in ug/ml
RNA_nLuc	Ct values from qPCR of luciferase
RNA_gapdh	Ct values from qPCR of gapdh
TE	Translation efficiency of reproter; calculated as ((nLuc/BCA)/2^-(deltaCt)
avg_x_TE	avg TE value at given timepoint

## Sheet: Tethering_timepoint_assay_summa
gene	treatment	rep1_0_nLuc	rep1_15_nLuc	rep1_30_nLuc	rep1_45_nLuc	rep1_60_nLuc	rep1_90_nLuc	rep2_0_nLuc	rep2_15_nLuc	rep2_30_nLuc	rep2_45_nLuc	rep2_60_nLuc	rep2_90_nLuc	rep3_0_nLuc	rep3_15_nLuc	rep3_30_nLuc	rep3_45_nLuc	rep3_60_nLuc	rep3_90_nLuc	rep1_0_BCA	rep1_15_BCA	rep1_30_BCA	rep1_45_BCA	rep1_60_BCA	rep1_90_BCA	rep2_0_BCA	rep2_15_BCA	rep2_30_BCA	rep2_45_BCA	rep2_60_BCA	rep2_90_BCA	rep3_0_BCA	rep3_15_BCA	rep3_30_BCA	rep3_45_BCA	rep3_60_BCA	rep3_90_BCA	rep1_0_RNA_nLuc	rep1_15_RNA_nLuc	rep1_30_RNA_nLuc	rep1_45_RNA_nLuc	rep1_60_RNA_nLuc	rep1_90_RNA_nLuc	rep2_0_RNA_nLuc	rep2_15_RNA_nLuc	rep2_30_RNA_nLuc	rep2_45_RNA_nLuc	rep2_60_RNA_nLuc	rep2_90_RNA_nLuc
rb1	GFP_G3BP	1.3844e+06	1.3454e+06	1.3649e+06	1.4509e+06	1.4199e+06	1.3289e+06	1.2259e+06	1.5979e+06	1.3364e+06	1.5109e+06	1.4149e+06	1.3354e+06	1.4874e+06	1.4794e+06	1.3844e+06	1.3084e+06	1.3914e+06	1.3129e+06	3134.5	3171.5	3236.5	3278	3286	3396	3080	3270.5	3289	3258.5	3277.5	3341.5	3325	3240	3342	3225.5	3244	3316	21.0926	21.638	22.9201	21.3503	21.2417	20.0839	20.8169	22.0916	21.0441	20.8731	20.8808	20.1216
ddit4l	GFP_G3BP	531118	528218	557118	482618	469018	272868	595718	620818	488868	525118	483668	269518	649468	553668	448868	424118	410218	261168	2919	3029.5	3167.5	3152.5	3159	3096.5	2969.5	3109.5	2978.5	3056	3075	3086	3072.5	3128	3032.5	3108.5	3191.5	3150.5	22.3607	22.1617	22.1353	21.6826	20.9591	20.171	22.076	33.1041	22.4032	21.5734	20.8897	20.6106
cnot10	GFP_G3BP	445241	193891	167091	114691	109041	90671	294930	211730	172780	127630	119930	98070	261180	168480	146880	131130	106680	81800	1056.44	1064.67	1043.33	964	1076.44	981.444	843.7	714.4	770	766.7	685.7	685.7	648.1	651.6	644.5	641.8	622.3	642.9	22.922	19.646	20.544	20.835	19.4	19.766	22.923	23.755	23.041	21.751	21.65	20.743
rb1	MCP_GFP_G3BP	1.1279e+06	922102	993502	981102	984552	879052	1.1304e+06	983852	1.0434e+06	1.0919e+06	1.00475e+06	984252	1.1654e+06	1.0424e+06	1.2334e+06	968552	1.00145e+06	896452	2904.5	2818	2905	2871	3001	2851	2975	2889.5	2860.5	2903	2887	2997	2942	2863	2987.5	2821	2856	2850.5	22.0964	23.4484	23.3087	22.3657	22.6195	21.4889	22.1674	22.4537	22.6922	22.915	23.3094	21.5933
ddit4l	MCP_GFP_G3BP	4.77342e+06	5.45742e+06	4.96142e+06	5.84542e+06	4.12492e+06	3.37292e+06	5.82842e+06	5.18142e+06	5.16442e+06	4.80742e+06	5.42492e+06	2.95742e+06	6.42142e+06	4.62292e+06	5.35342e+06	4.19242e+06	3.62742e+06	3.71942e+06	2848.5	3057.5	2978.5	3164.5	2901.5	2912.5	2935	3005	2976	2984	3061	2858.5	3086.5	2853.5	2924.5	2858.5	2769	3007	20.1807	19.389	21.3506	22.6423	21.3149	21.2369	20.7377	20.8339	21.7749	21.3486	21.4343	21.3491
cnot10	MCP_GFP_G3BP	5686441	4171441	3654441	2609941	2176941	1860941	6525430	6542930	5330430	4294930	4007930	3118430	6736930	6327930	5940930	5029930	4434930	3507430	824.778	816.222	906.667	783.222	783.333	724.444	748.5	734.9	804.3	699.1	691.2	615.8	758.7	789.3	767.4	728.3	748.9	795.6	19.544	20.771	20.292	20.192	20.704	19.775	20.265	20.327	20.742	20.689	20.812	20.599
rb1	untreated	727108	807408	752758	753958	780108	685758	832058	877808	785358	832208	802208	790708	672922	719972	690522	717172	709172	661872	5785	5855	5767	5641	5648	5610	5656	6389	5691	5709	5695	5592	6052	5846	5855	5770	5889	5703	23.1468	23.2898	23.2319	23.1349	22.4051	21.93	23.243	22.9358	22.8356	22.095	21.5217	21.7224
ddit4l	untreated	246246	245946	200796	194346	164346	116446	256777	228727	202927	192877	185827	138177	274827	260277	241477	203627	206877	144877	3079	3186	3083.5	3113.5	2790.5	2827	2850.5	2895.5	2832	2925	3066.5	2941.5	2804	2976.5	2878	2923	2919.5	2864.5	23.4211	24.1034	28.4607	27.8256	26.9414	21.261	28.6393	29.1977	28.881	22.7848	22.8007	21.8922
cnot10	untreated	224930	182380	166130	156680	137330	120030	126218	99213	81003	83458	76213	53303	122468	97753	112468	91163	90363	65473	1140.4	1034.7	969.3	1002.6	986.8	1051.2	1773.55	1494.18	1436.73	1487	1432.09	1409.27	1450.55	1354.27	1501.55	1531	1305.55	1529.45	23.554	24.162	24.228	23.758	23.388	22.587	23.143	23.1395	23.6271	23.339	23.1242	21.3797
rb1	dox_auxinole	1155208	1061208	1073208	1009858	1068708	925158	1114708	1086708	1083708	1040208	970008	881858	1054322	985422	931372	887922	929872	897972	5340	5489	5557	5433	5531	5326	5490	5617	5461	5587	5520	5453	5688	5477	5391	5424	5543	5568	21.472	21.4678	21.4229	22.736	21.2901	20.6005	21.5755	21.699	21.9571	24.2114	21.7561	21.0573
ddit4l	dox_auxinole	658396	595346	565396	502246	478896	291996	612727	533227	547777	492927	437427	295127	579277	656627	576277	574227	451877	307477	3281.5	3236	3072	2891.5	2702.5	2782.5	2865	2832.5	2855.5	2947.5	2777.5	2832.5	2739	2813	2943	2910	2919.5	2831	26.7573	27.9904	29.0135	27.5822	27.3589	20.9969	29.2572	22.7694	23.3785	27.8491	22.135	27.6824
cnot10	dox_auxinole	534430	452180	393180	353080	330430	227430	172318	165818	157668	145218	145368	108518	177518	173368	165668	160368	160518	116668	1018.5	1010.4	1020.2	975.7	1121.8	917.1	1386	1476.36	1490.36	1504.82	1464.91	1374.45	1395.64	1390.27	1461.36	1429.55	1382.73	1491.36	23.3258	23.774	23.5298	23.6978	23.3024	23.0116	23.5511	22.7149	22.8641	23.504	22.885	26.1694
rb1	dox_auxin	1006008	954258	909558	937708	912158	856108	947308	928158	915908	915358	927408	858858	786872	850872	777022	804222	811872	794322	5505	5460	5587	5533	5466	5650	5890	5720	5710	5609	5711	5715	5732	5406	5650	5495	5537	5737	22.5452	22.591	22.2286	21.8212	21.6681	21.3225	22.9626	23.1699	22.3505	22.4786	23.0056	21.7316
ddit4l	dox_auxin	352896	376396	304096	336696	263746	174946	450977	343027	343577	320127	281027	186327	327977	381177	337127	295777	282427	184677	2730	2738.5	2743	2813	2778	2761	2881.5	2834	2876	2947	2878	2750	2712.5	2963.5	2866	2875.5	2977	2999.5	23.7533	28.1609	28.4446	27.4839	27.6354	26.553	23.1803	28.308	28.3496	28.0237	27.2487	26.9066
cnot10	dox_auxin	339730	292380	256380	220180	182580	138330	88773	92018	84203	86573	77863	54983	120968	118868	96773	91408	89468	62358	1196.5	995.4	1035.8	1018.8	1049.9	1020.4	1342.91	1426	1476.45	1416.55	1442.91	1385.27	1437.55	1489.73	1354.45	1570.73	1536.09	1430.45	23.415	23.228	22.835	23.488	22.941	22.225	23.1475	23.2814	23.341	23.1471	21.3186	21.4929
[truncated: 48 more columns]

## Sheet: translation_inhib_assay_summa
gene	treatment	rep1_0_nLuc	rep1_15_nLuc	rep1_30_nLuc	rep1_60_nLuc	rep1_120_nLuc	rep1_240_nLuc	rep1_0_BCA	rep1_15_BCA	rep1_30_BCA	rep1_60_BCA	rep1_120_BCA	rep1_240_BCA	rep1_0_RNA_nLuc	rep1_15_RNA_nLuc	rep1_30_RNA_nLuc	rep1_60_RNA_nLuc	rep1_120_RNA_nLuc	rep1_240_RNA_nLuc	rep1_0_RNA_gapdh	rep1_15_RNA_gapdh	rep1_30_RNA_gapdh	rep1_60_RNA_gapdh	rep1_120_RNA_gapdh	rep1_240_RNA_gapdh	rep1_0_TE	rep1_15_TE	rep1_30_TE	rep1_60_TE	rep1_120_TE	rep1_240_TE
cnot10	chx	136368	132168	127318	101668	64688.5	30468.5	923.1	910.1	1009.4	972.4	880.5	928.6	23.5337	22.8822	23.6983	22.774	22.5849	19.1979	14.306	13.9524	14.9915	14.3758	14.6014	13.3527	88566.7	70823.6	52703.6	35274.6	18593.1	1886.34
cnot10	puro	163068	152768	140818	118218	92988.5	102904	839.9	972.6	1034.6	1030.8	933.6	919.6	22.7229	23.4328	22.8646	22.4724	21.5403	19.3668	13.4904	14.0977	13.6339	13.8197	13.9141	14.5779	116792	101448	81772.2	46158.3	19678.8	3093.46
