# Supplementary material for: The G3BP stress-granule proteins reinforce the integrated stress response translation programme
Source: Nat Cell Biol. 2025 Dec 19;28(1):135–48. doi: 10.1038/s41556-025-01834-3 (PMC12807861; doi:10.1038/s41556-025-01834-3)
Supplement: Supplementary file 5 — Supplementary Tables 4 [file 41556_2025_1834_MOESM5_ESM.xlsx]

## Sheet: Legend
Table	Tethering_Polysome_Trace_Table
Description	Table containing data from polysome UV traces of cells with and without stress and with and without SG tethering via G3BP1 or CAPRIN1
Key term	term description
distance	distance along polysome gradient in mm
CNOT10	gene that the reporters 5' and 3' UTRs are based on
MCP	indicates that cell line used expressed MCP::GFP::G3BP1, homozygously edited at endogenous locus using CRISPR/Cas9
GFP	indicates that cell line used expressed GFP::G3BP1, homozygously edited at endogenous locus using CRISPR/Cas9
untreated	indicates that cell line used expressed AID::RFP::G3BPs, homozygously edited at endogenous loci using CRISPR/Cas9 and was uninduced
auxinole	indicates that cell line used expressed AID::RFP::G3BPs, homozygously edited at endogenous loci using CRISPR/Cas9 and was treated with 1 µM doxycycline and 200 µM auxinole to induce expression of MCP::GFP::CAPRIN1 and prevent degradation of AID-tagged G3BPs
auxin	indicates that cell line used expressed AID::RFP::G3BPs, homozygously edited at endogenous loci using CRISPR/Cas9 and was treated with 1 µM doxycycline and 500 µM IAA to induce expression of MCP::GFP::CAPRIN1 and activate degradation of AID-tagged G3BPs
0	cells were unstressed
15	cells we treated with 500 µM sodium arsenite stress for 15 min
30	cells we treated with 500 µM sodium arsenite stress for 30 min

## Sheet: Tethering_polysome_trace_table
distance	CNOT10_MCP_0	CNOT10_MCP_15	CNOT10_MCP_30	CNOT10_GFP_0	CNOT10_GFP_15	CNOT10_GFP_30	CNOT10_untreated_0	CNOT10_untreated_15	CNOT10_auxinole_0	CNOT10_auxinole_15	CNOT10_auxin_0	CNOT10_auxin_15
0	0.470583	0.556965	0.856073	0.483371	0.546847	0.546868	0.804873	0.832427	1.01273	0.919972	0.75915	1.01269
0.01	0.470683	0.556965	0.856232	0.489044	0.546847	0.547	0.80536	0.832564	1.01272	0.920083	0.759192	1.01269
0.02	0.47089	0.556944	0.85638	0.494647	0.546847	0.547212	0.806052	0.832749	1.01274	0.920247	0.759292	1.01269
0.03	0.471027	0.556939	0.856481	0.500283	0.54681	0.547344	0.806501	0.832908	1.01273	0.920289	0.759314	1.01271
0.04	0.47117	0.556912	0.856576	0.508604	0.546757	0.547465	0.806935	0.833029	1.01273	0.920358	0.759329	1.01271
0.05	0.471297	0.556902	0.856639	0.514165	0.546704	0.547555	0.807395	0.83322	1.01272	0.920469	0.759351	1.0127
0.06	0.471434	0.556886	0.856697	0.519626	0.546657	0.547645	0.807844	0.833378	1.01274	0.920559	0.759366	1.01273
0.07	0.471577	0.55687	0.856771	0.52495	0.546609	0.547724	0.808331	0.833542	1.01273	0.920686	0.759419	1.01277
0.08	0.47173	0.556865	0.85674	0.530168	0.546545	0.547783	0.808812	0.833711	1.01276	0.920765	0.75944	1.01278
0.09	0.47191	0.55686	0.856771	0.535179	0.546456	0.547899	0.809525	0.833923	1.01276	0.920934	0.759483	1.01282
0.1	0.47201	0.55687	0.856803	0.539916	0.546429	0.547973	0.810012	0.834066	1.01277	0.921019	0.75953	1.01281
0.11	0.472127	0.556865	0.856808	0.542189	0.546387	0.548015	0.81045	0.834187	1.01276	0.921103	0.759578	1.01281
0.12	0.472185	0.556865	0.856819	0.54829	0.546329	0.548036	0.810932	0.834282	1.01279	0.921225	0.759636	1.0128
0.13	0.472285	0.55686	0.856808	0.551821	0.546276	0.548126	0.811407	0.834399	1.01281	0.921304	0.759689	1.01278
0.14	0.472391	0.556844	0.856819	0.554808	0.546234	0.5482	0.811656	0.834515	1.01283	0.921415	0.759721	1.01281
0.15	0.47247	0.556807	0.856829	0.557076	0.546186	0.548264	0.812121	0.834594	1.01282	0.921479	0.759805	1.0128
0.16	0.472576	0.556733	0.856835	0.558678	0.546096	0.548343	0.812613	0.834689	1.01282	0.921574	0.759842	1.0128
0.17	0.472745	0.556685	0.856898	0.559624	0.546038	0.548443	0.813279	0.83479	1.0128	0.921664	0.759959	1.01277
0.18	0.472867	0.556627	0.856866	0.55992	0.545964	0.548491	0.813786	0.834806	1.0128	0.921685	0.760011	1.01278
0.19	0.472978	0.556564	0.856829	0.559233	0.545879	0.548528	0.814241	0.834816	1.0128	0.921738	0.760059	1.01279
0.2	0.473099	0.556505	0.85684	0.558234	0.545784	0.54856	0.814669	0.834827	1.0128	0.92177	0.760107	1.01279
0.21	0.473237	0.556468	0.856814	0.556965	0.545737	0.548565	0.815145	0.834811	1.01279	0.921775	0.760122	1.01282
0.22	0.473369	0.55641	0.85674	0.555564	0.545641	0.548565	0.815594	0.834779	1.01278	0.921764	0.760154	1.01284
0.23	0.473469	0.556341	0.856687	0.554111	0.545446	0.548576	0.816065	0.834737	1.0128	0.921759	0.760202	1.01282
0.24	0.473586	0.556283	0.856555	0.552715	0.54534	0.548539	0.816704	0.83471	1.01279	0.921743	0.760244	1.0128
0.25	0.473654	0.55622	0.856496	0.551414	0.545219	0.548507	0.817164	0.834663	1.01279	0.921722	0.76027	1.01282
0.26	0.473723	0.556178	0.85638	0.549712	0.545123	0.548465	0.817561	0.834599	1.01284	0.921674	0.760307	1.01283
0.27	0.473765	0.556114	0.856274	0.548766	0.545034	0.548438	0.817973	0.834547	1.01285	0.921664	0.760323	1.01286
0.28	0.473834	0.55604	0.8562	0.547952	0.544938	0.548412	0.818349	0.834473	1.01285	0.921621	0.760339	1.01285
0.29	0.473871	0.555934	0.856068	0.547249	0.544854	0.54838	0.818745	0.834388	1.01287	0.921611	0.760339	1.01285
0.3	0.473924	0.555829	0.856042	0.546931	0.544759	0.548354	0.819147	0.834325	1.01285	0.921621	0.760355	1.01285
0.31	0.473977	0.555697	0.855894	0.546419	0.544653	0.548316	0.819649	0.834251	1.01285	0.921558	0.760381	1.01283
0.32	0.47404	0.555575	0.85582	0.54599	0.544521	0.548285	0.82003	0.834145	1.01289	0.921569	0.760381	1.01282
0.33	0.474093	0.555432	0.855746	0.545541	0.544404	0.548242	0.820215	0.834007	1.01289	0.921505	0.760408	1.01284
0.34	0.474173	0.555289	0.855698	0.545324	0.544262	0.5482	0.820543	0.833854	1.01285	0.921495	0.760403	1.01285
0.35	0.474262	0.555141	0.855629	0.545197	0.54413	0.548131	0.820865	0.833711	1.01285	0.921458	0.760392	1.01284
0.36	0.474321	0.555009	0.855492	0.545092	0.543982	0.548063	0.821187	0.833537	1.01284	0.921458	0.76036	1.01283
0.37	0.474373	0.554877	0.855381	0.545049	0.543818	0.547978	0.821473	0.833447	1.01283	0.921442	0.760323	1.01285
0.38	0.474447	0.554692	0.855169	0.545049	0.543574	0.54783	0.821917	0.833193	1.01282	0.921452	0.76027	1.01289
0.39	0.474511	0.554565	0.855016	0.545071	0.543426	0.547714	0.822192	0.833013	1.01283	0.921479	0.760223	1.01288
0.4	0.474558	0.554422	0.854842	0.545097	0.543352	0.547598	0.822425	0.832818	1.01284	0.9215	0.76017	1.01287
0.41	0.474601	0.554285	0.85463	0.545145	0.543183	0.547465	0.822705	0.832628	1.01285	0.921526	0.760101	1.01287
0.42	0.474622	0.5541	0.854424	0.545192	0.543035	0.547323	0.822911	0.832443	1.01287	0.921553	0.760027	1.01288
0.43	0.474648	0.553941	0.854239	0.54524	0.542898	0.547185	0.823138	0.832236	1.01288	0.921574	0.759974	1.01289
0.44	0.474654	0.553746	0.85417	0.545277	0.542766	0.547069	0.823307	0.832009	1.01288	0.921632	0.759922	1.0129
0.45	0.47468	0.553545	0.854028	0.545361	0.542612	0.546953	0.823519	0.831782	1.01289	0.921658	0.759853	1.01289
0.46	0.474701	0.553249	0.853753	0.545462	0.542364	0.546773	0.823783	0.831459	1.01292	0.921648	0.759805	1.01288
0.47	0.474706	0.553043	0.853578	0.545541	0.542184	0.546646	0.823905	0.831232	1.01288	0.921685	0.759752	1.01287
0.48	0.474717	0.552831	0.853388	0.545647	0.54201	0.546498	0.824058	0.830968	1.0129	0.92168	0.759689	1.01287
0.49	0.474722	0.552704	0.853187	0.545758	0.541814	0.546424	0.824185	0.830682	1.01289	0.92168	0.759631	1.01287
0.5	0.474722	0.552435	0.853002	0.54589	0.541618	0.546281	0.824333	0.830402	1.0129	0.921669	0.759567	1.01287
0.51	0.474701	0.552186	0.852822	0.546038	0.541407	0.546117	0.824465	0.830148	1.01286	0.921637	0.759477	1.01288
0.52	0.474706	0.551933	0.852611	0.546181	0.541196	0.545932	0.82455	0.829879	1.01287	0.921637	0.759366	1.01286
0.53	0.474701	0.551589	0.852135	0.546339	0.540836	0.545641	0.824724	0.829376	1.01284	0.921658	0.759203	1.0129
0.54	0.474675	0.551377	0.851881	0.546519	0.540598	0.545393	0.82483	0.829086	1.01286	0.921669	0.759055	1.01292
0.55	0.474643	0.551134	0.851643	0.546646	0.54036	0.545176	0.824909	0.828768	1.0129	0.921669	0.758912	1.01293
0.56	0.47459	0.550896	0.851321	0.546868	0.540143	0.544928	0.82501	0.82861	1.01288	0.92169	0.758737	1.01294
0.57	0.474527	0.550643	0.851025	0.547016	0.539927	0.544663	0.825089	0.828271	1.0129	0.921701	0.7586	1.01294
0.58	0.474421	0.550384	0.850766	0.547143	0.539705	0.54442	0.825115	0.827928	1.01289	0.921706	0.758441	1.01293
0.59	0.474336	0.550103	0.850422	0.547275	0.539588	0.544209	0.825147	0.827568	1.0129	0.921706	0.758256	1.01293
0.6	0.474157	0.549686	0.849941	0.547386	0.539213	0.543897	0.825163	0.827024	1.0129	0.921711	0.757939	1.01294
0.61	0.47403	0.54939	0.84964	0.547481	0.538954	0.543659	0.825168	0.826633	1.0129	0.921727	0.757733	1.01293
0.62	0.473919	0.549046	0.849492	0.547598	0.538706	0.543448	0.825137	0.826226	1.01292	0.921711	0.757527	1.0129
0.63	0.473802	0.548713	0.849175	0.54774	0.538436	0.543236	0.825089	0.825813	1.01289	0.921727	0.757284	1.0129
0.64	0.473686	0.54838	0.848815	0.547846	0.538156	0.542993	0.824983	0.82538	1.01289	0.921738	0.75704	1.01289
0.65	0.473565	0.548015	0.848477	0.547962	0.537833	0.542723	0.824888	0.824951	1.0129	0.921727	0.756908	1.01289
0.66	0.473438	0.547661	0.848085	0.548094	0.537527	0.54247	0.824766	0.82447	1.01287	0.921696	0.756596	1.01293
0.67	0.473327	0.547291	0.847731	0.548158	0.537215	0.542195	0.824597	0.823979	1.0129	0.921653	0.756279	1.01292
0.68	0.473195	0.546958	0.847113	0.548258	0.536707	0.541899	0.824338	0.823196	1.01289	0.921558	0.755787	1.01293
0.69	0.473062	0.546635	0.846706	0.548385	0.536374	0.541608	0.824143	0.822657	1.01293	0.921489	0.755449	1.01294
0.7	0.472898	0.546308	0.846341	0.548549	0.536046	0.541301	0.824058	0.822123	1.0129	0.921447	0.755084	1.01293
0.71	0.47274	0.545969	0.845865	0.548671	0.535729	0.540995	0.823868	0.821542	1.01292	0.921405	0.75472	1.01287
0.72	0.472571	0.545657	0.845416	0.548761	0.535401	0.540688	0.823609	0.820997	1.01294	0.921405	0.754318	1.01287
0.73	0.47237	0.545319	0.844982	0.548861	0.535074	0.540366	0.823313	0.8204	1.01295	0.921362	0.753911	1.01283
0.74	0.472164	0.545002	0.844496	0.54894	0.534756	0.540032	0.823038	0.819781	1.01294	0.921373	0.75353	1.01277
0.75	0.471852	0.544452	0.843809	0.549051	0.534254	0.539546	0.822551	0.819163	1.01298	0.921341	0.752922	1.01271
0.76	0.471624	0.544077	0.843343	0.549115	0.533911	0.539234	0.822197	0.818512	1.01295	0.921336	0.752462	1.01265
0.77	0.471392	0.543664	0.842857	0.549199	0.533726	0.538901	0.82179	0.817868	1.01297	0.921299	0.752013	1.01261
0.78	0.471159	0.543268	0.842371	0.549326	0.533361	0.538573	0.821362	0.817223	1.01293	0.921304	0.751558	1.01252
0.79	0.470953	0.542845	0.841858	0.549437	0.532996	0.538267	0.820939	0.816525	1.01293	0.921299	0.751045	1.01237
0.8	0.47072	0.542385	0.841345	0.549527	0.532621	0.537939	0.820506	0.815811	1.01295	0.921257	0.750511	1.01228
0.81	0.470525	0.541951	0.841081	0.549638	0.532187	0.537579	0.820067	0.81505	1.01293	0.921209	0.749962	1.01212
0.82	0.470197	0.541317	0.840298	0.54977	0.531574	0.537077	0.819575	0.814304	1.0129	0.921156	0.749396	1.01189
0.83	0.469959	0.540884	0.839738	0.549902	0.53113	0.536713	0.818898	0.813104	1.01289	0.921035	0.748481	1.01166
0.84	0.469711	0.540461	0.839172	0.550029	0.530681	0.536348	0.818354	0.812306	1.01293	0.920934	0.748185	1.0114
0.85	0.469457	0.540054	0.838549	0.550225	0.530221	0.535946	0.817799	0.811497	1.0129	0.920855	0.747556	1.01113
0.86	0.469187	0.539631	0.838015	0.550283	0.529734	0.535534	0.817233	0.810688	1.01293	0.920744	0.746885	1.01081
0.87	0.46905	0.539398	0.837322	0.550373	0.529269	0.535322	0.816652	0.809869	1.01292	0.920622	0.746198	1.01047
0.88	0.468754	0.538954	0.836698	0.550468	0.528804	0.534915	0.816049	0.809092	1.01295	0.920453	0.745526	1.01009
0.89	0.468447	0.538526	0.836037	0.550558	0.528349	0.534508	0.815399	0.808209	1.0129	0.92031	0.744781	1.00962
0.9	0.467924	0.537817	0.835075	0.550637	0.527635	0.533884	0.81469	0.806924	1.01291	0.919988	0.743687	1.00889
0.91	0.467596	0.537315	0.834404	0.55069	0.527154	0.533472	0.813998	0.806036	1.01286	0.919755	0.742931	1.00836
0.92	0.467268	0.536802	0.833738	0.550796	0.526663	0.533033	0.813252	0.805116	1.01278	0.919544	0.742138	1.00778
0.93	0.466925	0.53629	0.833109	0.550843	0.526161	0.532615	0.812438	0.804651	1.0127	0.919274	0.741323	1.00712
0.94	0.46656	0.535756	0.832437	0.550886	0.525664	0.532171	0.811614	0.803721	1.01254	0.918973	0.74052	1.00644
0.95	0.466237	0.535206	0.831724	0.550928	0.52514	0.531717	0.810752	0.802774	1.01238	0.918687	0.739653	1.00575
0.96	0.46591	0.534656	0.83101	0.550991	0.524849	0.531288	0.809885	0.801818	1.01218	0.918354	0.738781	1.00539
0.97	0.46537	0.533784	0.829921	0.551028	0.524004	0.530554	0.8085	0.800337	1.01184	0.917805	0.737427	1.0042
0.98	0.465006	0.533202	0.829128	0.551097	0.523449	0.530088	0.807564	0.799349	1.01158	0.917641	0.736481	1.00337
0.99	0.464651	0.532637	0.828351	0.551171	0.522878	0.529576	0.80657	0.798355	1.0113	0.917281	0.735482	1.00247
1	0.46426	0.532044	0.827917	0.551198	0.522301	0.529079	0.805587	0.797324	1.01097	0.91689	0.734477	1.00162
1.01	0.463874	0.531463	0.827087	0.55124	0.521688	0.528513	0.804588	0.796314	1.01059	0.916457	0.733452	1.00068
1.02	0.463473	0.530871	0.826263	0.551272	0.521101	0.527963	0.803525	0.795267	1.0104	0.916055	0.732384	0.999736
1.03	0.46306	0.530247	0.825411	0.551282	0.520514	0.527424	0.802473	0.794163	1.00998	0.915621	0.731845	0.9987
1.04	0.462627	0.529327	0.824513	0.551282	0.519647	0.526869	0.801368	0.793158	1.00947	0.915156	0.730713	0.997114
1.05	0.461971	0.52901	0.823186	0.551272	0.51905	0.526081	0.799698	0.791577	1.00868	0.914453	0.729059	0.996067
1.06	0.461517	0.52837	0.822298	0.551266	0.518458	0.525526	0.798545	0.790499	1.00809	0.913961	0.727917	0.994867
1.07	0.461279	0.527694	0.821431	0.551277	0.517861	0.525246	0.797329	0.789415	1.00744	0.913443	0.72677	0.993693
1.08	0.460819	0.527017	0.820537	0.551266	0.517242	0.524696	0.796108	0.788279	1.00677	0.912915	0.725612	0.992498
1.09	0.460364	0.526298	0.819633	0.551251	0.516608	0.524141	0.795495	0.787142	1.00605	0.912344	0.724406	0.991245
1.1	0.459899	0.525574	0.818703	0.551251	0.515973	0.523586	0.794258	0.786	1.0053	0.911725	0.723206	0.989987
1.11	0.459434	0.524437	0.817788	0.551235	0.515011	0.522994	0.792994	0.784832	1.0045	0.911122	0.722001	0.988089
1.12	0.458741	0.523681	0.816382	0.551229	0.514329	0.522058	0.79107	0.783077	1.00327	0.910171	0.720103	0.98672
1.13	0.45826	0.522925	0.815462	0.551224	0.513705	0.521445	0.789769	0.782474	1.00236	0.909457	0.718824	0.985346
1.14	0.457763	0.522148	0.814479	0.551219	0.51306	0.520774	0.788522	0.781263	1.00149	0.908839	0.717523	0.983998
1.15	0.457303	0.521392	0.813474	0.551229	0.5124	0.520086	0.787237	0.780021	1.00057	0.90813	0.716207	0.983236
1.16	0.456769	0.52061	0.812428	0.551214	0.512045	0.519394	0.785968	0.778773	0.999593	0.907401	0.714854	0.981772
1.17	0.456219	0.519822	0.811407	0.551198	0.511369	0.518654	0.784668	0.777547	0.998604	0.907031	0.713506	0.980292
1.18	0.455659	0.51905	0.810371	0.551171	0.510708	0.517935	0.783367	0.776273	0.997505	0.906275	0.712142	0.978796
1.19	0.45476	0.517781	0.809277	0.551134	0.509677	0.516877	0.78138	0.774407	0.995882	0.905154	0.710043	0.976448
1.2	0.454152	0.516988	0.808167	0.551071	0.50899	0.516143	0.780047	0.773159	0.995327	0.904377	0.708584	0.974831
1.21	0.453555	0.516132	0.807046	0.55097	0.508297	0.515408	0.778689	0.771885	0.994116	0.9036	0.707865	0.97316
1.22	0.452921	0.515254	0.805952	0.550902	0.507589	0.514678	0.777325	0.770585	0.99289	0.902833	0.706506	0.971495
1.23	0.452291	0.514382	0.804789	0.550865	0.506843	0.513922	0.775935	0.769284	0.991642	0.90203	0.705079	0.969782
1.24	0.451662	0.513457	0.803657	0.550754	0.506109	0.513177	0.774549	0.767973	0.990378	0.901221	0.703646	0.968027
1.25	0.451044	0.512532	0.802531	0.550701	0.505358	0.512405	0.773133	0.76663	0.989025	0.900391	0.702155	0.966266
1.26	0.450409	0.511585	0.800755	0.550611	0.504163	0.511612	0.771013	0.764627	0.986969	0.899069	0.699893	0.963539
1.27	0.449786	0.510618	0.799539	0.550537	0.503349	0.510771	0.770294	0.763305	0.985473	0.898186	0.698381	0.961699
1.28	0.449157	0.509656	0.798318	0.550468	0.502477	0.51	0.768798	0.761925	0.984008	0.897303	0.696853	0.959838
1.29	0.448512	0.508699	0.797091	0.550362	0.501668	0.509164	0.767296	0.760535	0.982438	0.896362	0.695315	0.95794
1.3	0.447851	0.50771	0.795823	0.550273	0.500801	0.508303	0.765906	0.759155	0.980905	0.895458	0.69375	0.956037
1.31	0.447238	0.506722	0.794511	0.550204	0.499929	0.507473	0.764378	0.757743	0.979314	0.894507	0.69218	0.954028
1.32	0.446556	0.505749	0.793132	0.550114	0.499019	0.506611	0.762887	0.757019	0.977664	0.893587	0.690588	0.952173
1.33	0.445831	0.504237	0.791815	0.550003	0.497677	0.505739	0.761359	0.755602	0.976015	0.892577	0.689013	0.950169
1.34	0.444758	0.50319	0.789727	0.549897	0.497222	0.504412	0.759002	0.753424	0.973387	0.891134	0.686581	0.94816
1.35	0.444023	0.502207	0.788332	0.549781	0.496334	0.503518	0.7574	0.752029	0.971585	0.890632	0.684932	0.94613
1.36	0.443236	0.50115	0.786883	0.549538	0.495451	0.502635	0.755793	0.750601	0.969734	0.889638	0.683245	0.944095
1.37	0.442448	0.50004	0.785434	0.549379	0.494536	0.501737	0.754143	0.749174	0.967837	0.888607	0.68167	0.94207
1.38	0.441655	0.498945	0.783981	0.54922	0.493643	0.500833	0.752452	0.74771	0.965859	0.887565	0.679989	0.940029
1.39	0.440857	0.497814	0.783241	0.549067	0.492681	0.499918	0.750786	0.746229	0.964855	0.886498	0.678313	0.937952
1.4	0.440021	0.496662	0.781755	0.548893	0.491724	0.498982	0.749095	0.74477	0.962857	0.885435	0.677467	0.935874
1.41	0.438832	0.494901	0.779503	0.54875	0.490223	0.497576	0.746488	0.742518	0.959759	0.883754	0.674914	0.932834
1.42	0.437997	0.493696	0.777965	0.548607	0.489197	0.496582	0.744744	0.741006	0.957628	0.882638	0.67318	0.930751
1.43	0.437167	0.492501	0.776421	0.54847	0.488155	0.495647	0.742983	0.739484	0.955482	0.881512	0.671456	0.928679
1.44	0.436358	0.491909	0.774846	0.548338	0.48704	0.495139	0.741223	0.737919	0.953288	0.88037	0.669712	0.926644
1.45	0.435903	0.490735	0.77326	0.548195	0.486009	0.494119	0.739378	0.736322	0.950962	0.879139	0.667957	0.924603
1.46	0.435031	0.489525	0.771652	0.548042	0.48491	0.493077	0.737649	0.734752	0.948858	0.878018	0.666207	0.922515
1.47	0.434201	0.488303	0.769918	0.547867	0.483826	0.491999	0.73674	0.733187	0.946542	0.876802	0.664446	0.92039
1.48	0.432879	0.486437	0.767529	0.547672	0.482155	0.490365	0.73398	0.730782	0.943159	0.874952	0.661766	0.917329
1.49	0.431949	0.485184	0.765837	0.547455	0.481071	0.48925	0.732141	0.72909	0.940812	0.87372	0.659995	0.915251
1.5	0.431024	0.483889	0.764161	0.547095	0.479967	0.488124	0.730269	0.727557	0.93847	0.872494	0.658213	0.9132
1.51	0.430093	0.482679	0.76247	0.546831	0.478851	0.487029	0.72835	0.726722	0.936149	0.871177	0.656427	0.911085
1.52	0.429131	0.48141	0.760794	0.546567	0.477741	0.485903	0.726426	0.725067	0.933791	0.869887	0.654539	0.910007
1.53	0.428174	0.480093	0.75906	0.546265	0.477175	0.484772	0.724496	0.723444	0.931423	0.868571	0.652805	0.907866
1.54	0.427228	0.478788	0.757326	0.545953	0.476033	0.483662	0.722503	0.7218	0.929023	0.867921	0.650987	0.905794
1.55	0.426255	0.477455	0.755608	0.545657	0.474897	0.482552	0.720521	0.720119	0.926675	0.866583	0.649158	0.903637
1.56	0.424817	0.47542	0.752954	0.54534	0.473099	0.480812	0.717502	0.717629	0.923107	0.864506	0.646424	0.900465
1.57	0.423866	0.474019	0.75206	0.545028	0.471878	0.479644	0.715456	0.715948	0.920686	0.863126	0.644558	0.898339
1.58	0.422909	0.472661	0.750258	0.544531	0.470652	0.478418	0.713395	0.714198	0.919465	0.861725	0.642676	0.896209
1.59	0.42192	0.471286	0.748444	0.544225	0.469399	0.477265	0.71137	0.712491	0.91708	0.860292	0.641725	0.894063
1.6	0.420953	0.46988	0.746573	0.543902	0.468077	0.476028	0.709213	0.710772	0.914575	0.858801	0.639848	0.891964
1.61	0.419932	0.4685	0.74467	0.543537	0.466861	0.47478	0.707188	0.709033	0.912238	0.857443	0.637961	0.889823
1.62	0.418997	0.467147	0.742788	0.543352	0.465587	0.473501	0.7051	0.707304	0.909795	0.855973	0.636026	0.887502
1.63	0.417998	0.46574	0.73978	0.542993	0.463663	0.472222	0.701939	0.704703	0.906063	0.853689	0.633134	0.884383
1.64	0.416977	0.464366	0.737903	0.542612	0.462394	0.470953	0.699782	0.702927	0.903578	0.852183	0.63122	0.882157
1.65	0.41592	0.462944	0.735921	0.54202	0.461109	0.469684	0.698703	0.701093	0.901126	0.850665	0.629259	0.879879
1.66	0.414868	0.461612	0.733912	0.541613	0.45983	0.468373	0.69652	0.699401	0.898614	0.849122	0.627329	0.877616
1.67	0.413826	0.4602	0.731866	0.541169	0.458551	0.467099	0.69431	0.697614	0.896061	0.847567	0.625305	0.875317
1.68	0.412774	0.458799	0.729857	0.540714	0.457261	0.465804	0.692095	0.695822	0.893529	0.845939	0.623423	0.873038
1.69	0.411701	0.457372	0.727811	0.540228	0.455981	0.464509	0.689869	0.694035	0.890954	0.844295	0.621488	0.870675
1.7	0.410147	0.455188	0.724697	0.539752	0.454052	0.462521	0.686433	0.692238	0.887069	0.841826	0.618538	0.867286
1.71	0.409111	0.453724	0.722667	0.539266	0.452741	0.461205	0.684149	0.690387	0.884505	0.84015	0.616561	0.866113
1.72	0.408075	0.45227	0.720574	0.53878	0.452075	0.459867	0.681866	0.688548	0.881898	0.838406	0.614594	0.863734
1.73	0.407054	0.450795	0.718459	0.538039	0.450753	0.458503	0.679529	0.686724	0.879234	0.837539	0.61259	0.861402
1.74	0.406045	0.449336	0.716371	0.537611	0.449437	0.457076	0.677182	0.684879	0.876585	0.835826	0.610582	0.859087
1.75	0.404993	0.447893	0.714251	0.537157	0.448078	0.455754	0.674877	0.682992	0.873979	0.834034	0.608557	0.856708
1.76	0.403972	0.446439	0.713157	0.536707	0.446645	0.454348	0.672434	0.681152	0.871188	0.832094	0.606553	0.854329
1.77	0.402349	0.444293	0.709921	0.536226	0.444716	0.452244	0.668987	0.678313	0.867323	0.829477	0.604528	0.850824
1.78	0.401324	0.442887	0.707653	0.535745	0.443394	0.450817	0.666635	0.676426	0.865975	0.827589	0.602483	0.848323
1.79	0.400261	0.441433	0.705539	0.535248	0.44202	0.449405	0.664256	0.674549	0.863279	0.825665	0.600474	0.846066
1.8	0.399167	0.440005	0.703318	0.534482	0.440682	0.447988	0.661829	0.672635	0.860525	0.823767	0.598438	0.843655
1.81	0.398078	0.438509	0.701103	0.534212	0.439361	0.446566	0.659408	0.670632	0.857818	0.821854	0.596414	0.841234
1.82	0.397528	0.437785	0.698894	0.533667	0.438034	0.445847	0.657008	0.668792	0.855117	0.819898	0.59441	0.838739
1.83	0.396418	0.436411	0.696647	0.533065	0.436744	0.44443	0.65456	0.666894	0.852341	0.81792	0.592317	0.836349
1.84	0.395324	0.434983	0.694416	0.532473	0.435438	0.443056	0.653323	0.664943	0.849597	0.815933	0.590382	0.833891
1.85	0.393674	0.432821	0.691064	0.531891	0.433471	0.440904	0.649718	0.662067	0.845532	0.812888	0.587342	0.830159
1.86	0.392622	0.431373	0.688812	0.531283	0.432171	0.439498	0.647291	0.660143	0.842741	0.810815	0.585328	0.827722
1.87	0.391575	0.429919	0.686576	0.530379	0.430854	0.438086	0.64486	0.658192	0.839971	0.808711	0.583292	0.825242
1.88	0.390518	0.428486	0.684361	0.52974	0.429501	0.436649	0.642438	0.657198	0.837206	0.806618	0.581236	0.822768
1.89	0.389471	0.427043	0.682093	0.529169	0.428158	0.435152	0.640044	0.655248	0.834451	0.804461	0.579206	0.820331
1.9	0.388419	0.425605	0.679825	0.528576	0.426826	0.433778	0.637617	0.653302	0.831639	0.802299	0.577186	0.81792
1.91	0.387362	0.424209	0.677573	0.527953	0.426091	0.43234	0.635243	0.651346	0.828842	0.800163	0.575135	0.816667
1.92	0.385802	0.422095	0.674105	0.527324	0.424125	0.430151	0.631543	0.648396	0.824555	0.79789	0.572111	0.812951
1.93	0.384698	0.420688	0.67181	0.526689	0.422787	0.428692	0.629264	0.646446	0.821827	0.79578	0.570092	0.810461
1.94	0.383656	0.419324	0.669432	0.526044	0.421481	0.427228	0.626885	0.644484	0.819046	0.793602	0.568078	0.807849
1.95	0.382551	0.417924	0.668274	0.525013	0.42017	0.425769	0.624517	0.642523	0.816245	0.79134	0.566095	0.805455
1.96	0.381483	0.416523	0.666059	0.524326	0.418891	0.424315	0.622143	0.640572	0.813385	0.789098	0.565101	0.802996
1.97	0.380394	0.41509	0.66378	0.523639	0.417617	0.422866	0.619791	0.638526	0.811936	0.786851	0.56314	0.800475
1.98	0.379337	0.413784	0.661491	0.522915	0.416353	0.421413	0.617454	0.636687	0.809124	0.784552	0.561168	0.797937
1.99	0.377698	0.411691	0.658023	0.522196	0.414461	0.419287	0.615107	0.634736	0.806301	0.78222	0.559106	0.794178
2	0.376646	0.410993	0.655729	0.521831	0.413219	0.418579	0.611623	0.631812	0.802018	0.778742	0.556252	0.791688
2.01	0.376107	0.409608	0.653429	0.521107	0.411939	0.417173	0.609355	0.629846	0.799185	0.776405	0.554274	0.789177
2.02	0.375055	0.408249	0.651145	0.519991	0.41066	0.415772	0.608192	0.6279	0.796346	0.774026	0.552318	0.786672
2.03	0.374029	0.406875	0.648846	0.519256	0.409391	0.414366	0.605914	0.625928	0.793491	0.771679	0.550357	0.784213
2.04	0.37294	0.405505	0.646551	0.518569	0.408106	0.412981	0.60363	0.623946	0.790684	0.76931	0.548401	0.781713
2.05	0.371915	0.404194	0.644252	0.517829	0.406832	0.411511	0.601383	0.621958	0.787866	0.766932	0.54645	0.779223
2.06	0.370355	0.402201	0.640773	0.517115	0.404913	0.409444	0.599131	0.619981	0.785054	0.764553	0.544526	0.77548
2.07	0.369324	0.400901	0.638463	0.51637	0.403581	0.408054	0.595621	0.617967	0.780714	0.760995	0.541618	0.77299
2.08	0.368283	0.399616	0.636142	0.515603	0.40236	0.406647	0.593522	0.615974	0.77806	0.758468	0.539705	0.770495
2.09	0.367199	0.398326	0.6338	0.514446	0.40172	0.405231	0.591301	0.614007	0.775268	0.7562	0.537817	0.769115
2.1	0.366184	0.397052	0.631331	0.513663	0.400494	0.403845	0.589071	0.612046	0.772482	0.754984	0.535904	0.76662
2.11	0.365116	0.395778	0.629164	0.51286	0.399278	0.40246	0.586856	0.610079	0.769749	0.752584	0.534032	0.764214
2.12	0.36408	0.394435	0.626838	0.512014	0.398036	0.401065	0.584672	0.608144	0.76699	0.750189	0.532187	0.761671
2.13	0.363017	0.393235	0.624533	0.511184	0.396841	0.399706	0.582468	0.606099	0.764241	0.747762	0.53031	0.759171
2.14	0.361458	0.391332	0.62226	0.510327	0.395054	0.397702	0.57919	0.603281	0.760149	0.744104	0.527456	0.755349
2.15	0.360411	0.390048	0.619981	0.50946	0.393817	0.396365	0.577038	0.60133	0.75878	0.741625	0.526642	0.752806
2.16	0.359354	0.388752	0.617676	0.508577	0.392627	0.39507	0.57485	0.599406	0.756009	0.739188	0.524818	0.750295
2.17	0.358333	0.387494	0.615424	0.507224	0.391422	0.393769	0.572709	0.59746	0.753287	0.73674	0.523004	0.747757
2.18	0.357287	0.386199	0.613183	0.506722	0.390201	0.392437	0.570578	0.59551	0.750548	0.734218	0.521244	0.745209
2.19	0.356251	0.38557	0.610915	0.505791	0.388969	0.391776	0.568421	0.593601	0.747789	0.731749	0.519441	0.742709
2.2	0.355732	0.384312	0.608668	0.504909	0.387732	0.390481	0.566307	0.591666	0.745045	0.729291	0.517654	0.740192
2.21	0.354226	0.382467	0.605321	0.503978	0.385898	0.388451	0.564224	0.58879	0.740996	0.725559	0.514958	0.73646
2.22	0.353227	0.381261	0.603096	0.503042	0.384676	0.387203	0.562025	0.586861	0.738104	0.723074	0.513193	0.733986
2.23	0.352238	0.380061	0.600902	0.50208	0.383392	0.385892	0.560042	0.584958	0.735535	0.720489	0.511432	0.73149
2.24	0.351165	0.378856	0.598724	0.500637	0.382229	0.384592	0.557975	0.583054	0.732881	0.718131	0.509656	0.728974
2.25	0.350203	0.377677	0.596509	0.499622	0.381018	0.383291	0.55594	0.581194	0.730185	0.715641	0.507911	0.726473
2.26	0.349188	0.376525	0.594193	0.498581	0.37985	0.382001	0.553894	0.580237	0.727473	0.713204	0.506177	0.724026
2.27	0.348141	0.375377	0.592142	0.497539	0.378671	0.380748	0.551827	0.57836	0.724803	0.710772	0.504454	0.721541
2.28	0.34711	0.373575	0.589964	0.496445	0.377503	0.379496	0.549828	0.57642	0.722149	0.708319	0.502773	0.719035
2.29	0.345561	0.372464	0.586729	0.495345	0.376345	0.377661	0.546746	0.573718	0.718147	0.705898	0.500267	0.716556
2.3	0.344546	0.37128	0.584609	0.494235	0.375182	0.37645	0.544732	0.571852	0.715509	0.703514	0.498507	0.714098
2.31	0.343515	0.370101	0.582499	0.492549	0.374035	0.37525	0.542739	0.570013	0.712892	0.701082	0.496963	0.711592
2.32	0.342506	0.368907	0.581421	0.49137	0.372898	0.374035	0.540736	0.568189	0.710238	0.698671	0.495324	0.709155
2.33	0.341527	0.367707	0.579306	0.490186	0.371788	0.372871	0.538732	0.566354	0.707616	0.696287	0.49369	0.706723
2.34	0.340576	0.366533	0.577245	0.488959	0.370656	0.371698	0.536787	0.564509	0.706311	0.693882	0.492068	0.704286
2.35	0.339624	0.365349	0.575151	0.487817	0.369504	0.370503	0.534852	0.562696	0.703715	0.69145	0.491232	0.701843
2.36	0.33826	0.363594	0.572006	0.486638	0.367839	0.368674	0.531981	0.560026	0.699808	0.687882	0.488816	0.698233
2.37	0.33733	0.362489	0.569949	0.486036	0.366718	0.367548	0.530009	0.558218	0.697149	0.685503	0.487167	0.695838
2.38	0.336854	0.361928	0.567871	0.484228	0.365602	0.366951	0.528243	0.556442	0.694722	0.683118	0.485549	0.693422
2.39	0.335918	0.360786	0.565778	0.483012	0.364461	0.365777	0.526351	0.55466	0.692164	0.680671	0.483963	0.691054
2.4	0.334946	0.359682	0.563727	0.481764	0.363403	0.364624	0.525394	0.552879	0.689631	0.678445	0.48233	0.688664
2.41	0.334052	0.358614	0.561665	0.480511	0.36232	0.363451	0.52357	0.551108	0.687147	0.676124	0.480738	0.686163
2.42	0.333111	0.357509	0.559482	0.479242	0.361268	0.362298	0.521736	0.549369	0.684652	0.673835	0.479168	0.683917
2.43	0.331705	0.355854	0.556548	0.477931	0.359697	0.360596	0.518934	0.546746	0.680962	0.670505	0.476816	0.680385
2.44	0.33079	0.354702	0.554533	0.476599	0.358656	0.359475	0.517115	0.54579	0.67853	0.66821	0.475283	0.678012
2.45	0.329871	0.35365	0.552519	0.475225	0.357657	0.358376	0.515265	0.544061	0.676056	0.665953	0.473755	0.675664
2.46	0.328956	0.352571	0.550516	0.473179	0.356626	0.357287	0.513409	0.542411	0.67364	0.663733	0.472137	0.673328
2.47	0.328057	0.351477	0.548554	0.471799	0.356097	0.356203	0.511591	0.540683	0.671229	0.661481	0.470715	0.672138
2.48	0.327159	0.350393	0.546556	0.470377	0.355077	0.355151	0.509767	0.538965	0.668808	0.659234	0.469224	0.669786
2.49	0.326302	0.349299	0.544574	0.468992	0.354083	0.35411	0.507969	0.537252	0.666413	0.658097	0.467728	0.667481
2.5	0.325451	0.347707	0.542623	0.467538	0.352566	0.353068	0.506188	0.535544	0.664039	0.655893	0.466232	0.665165
2.51	0.324145	0.346655	0.540635	0.466179	0.351556	0.351524	0.503508	0.533001	0.660503	0.652583	0.463996	0.661666
2.52	0.323305	0.345609	0.538658	0.464757	0.350578	0.35043	0.501726	0.531315	0.65815	0.650395	0.462532	0.659392
2.53	0.322475	0.344615	0.536686	0.462653	0.349595	0.349484	0.499876	0.529634	0.656871	0.648217	0.461072	0.657098
2.54	0.321624	0.343605	0.534677	0.461194	0.348569	0.348453	0.498237	0.527963	0.654592	0.646065	0.460343	0.654798
2.55	0.320767	0.342617	0.532684	0.45973	0.347665	0.347427	0.496492	0.526346	0.652393	0.643792	0.4589	0.652562
2.56	0.31989	0.341623	0.530691	0.45899	0.34674	0.346439	0.494748	0.524675	0.650088	0.641804	0.457456	0.650331
2.57	0.319451	0.340639	0.528629	0.457509	0.34535	0.345931	0.493051	0.523036	0.647815	0.639668	0.456008	0.647942
2.58	0.318198	0.33964	0.52579	0.456018	0.344451	0.344446	0.491338	0.520599	0.644342	0.636523	0.45384	0.644701
2.59	0.317347	0.338652	0.523856	0.454517	0.343579	0.343468	0.48962	0.518976	0.642026	0.634456	0.452424	0.642491
2.6	0.316512	0.337642	0.521947	0.452244	0.342675	0.342516	0.48796	0.517253	0.639726	0.632362	0.451002	0.64026
2.61	0.315676	0.33669	0.520018	0.450727	0.341787	0.341559	0.486337	0.515757	0.637421	0.630285	0.449606	0.638061
2.62	0.314862	0.335702	0.518114	0.449188	0.340904	0.340629	0.48464	0.514171	0.635122	0.628233	0.448136	0.635878
2.63	0.314037	0.334718	0.516248	0.44766	0.340021	0.339698	0.482969	0.513356	0.632833	0.626177	0.44682	0.633673
2.64	0.313218	0.333762	0.514382	0.446138	0.339127	0.338773	0.481304	0.51176	0.630517	0.624126	0.445445	0.631511
2.65	0.312013	0.332292	0.511559	0.44461	0.338255	0.337399	0.478867	0.509386	0.627054	0.621107	0.443394	0.629396
2.66	0.31122	0.331351	0.509703	0.443045	0.337372	0.336474	0.477255	0.507774	0.624797	0.619119	0.442009	0.62725
2.67	0.310437	0.330399	0.507858	0.441591	0.336505	0.335548	0.475674	0.506151	0.622534	0.618094	0.44065	0.625125
2.68	0.309687	0.329474	0.505971	0.439318	0.335638	0.334555	0.474077	0.504576	0.620272	0.616074	0.439276	0.623031
2.69	0.308915	0.328523	0.504116	0.437822	0.334782	0.333672	0.472412	0.502963	0.617893	0.614129	0.437917	0.620943
2.7	0.308143	0.327619	0.503185	0.436321	0.333888	0.332762	0.470942	0.501377	0.615794	0.612057	0.436564	0.61885
2.71	0.307329	0.326709	0.501335	0.434809	0.333101	0.331806	0.469393	0.499818	0.613563	0.610222	0.435226	0.616756
2.72	0.306266	0.325377	0.498533	0.433302	0.331843	0.330484	0.467046	0.497481	0.611327	0.607357	0.433884	0.613547
2.73	0.305463	0.324473	0.496603	0.431795	0.331039	0.329575	0.465503	0.495932	0.609133	0.605459	0.432541	0.61157
2.74	0.304691	0.323574	0.494869	0.430241	0.330241	0.328692	0.463959	0.494383	0.606923	0.603556	0.431235	0.609471
2.75	0.303929	0.323067	0.493035	0.428698	0.329427	0.327835	0.462442	0.492823	0.604713	0.60169	0.429913	0.60742
2.76	0.303158	0.322179	0.491232	0.427149	0.328623	0.327402	0.460903	0.491216	0.60252	0.59985	0.428587	0.605364
2.77	0.302766	0.321328	0.489445	0.425557	0.327841	0.326561	0.459386	0.489789	0.600347	0.598005	0.427217	0.603307
2.78	0.302021	0.320413	0.487627	0.423971	0.327069	0.325705	0.457863	0.488245	0.598179	0.596181	0.426001	0.601288
2.79	0.301286	0.31953	0.48584	0.422422	0.326281	0.324827	0.457108	0.486691	0.596012	0.594378	0.424701	0.599279
2.8	0.300202	0.318193	0.483197	0.420858	0.325081	0.323527	0.45485	0.484365	0.592798	0.59164	0.422777	0.596266
2.81	0.299515	0.317315	0.481394	0.419309	0.324283	0.322654	0.453359	0.482848	0.590625	0.589837	0.421508	0.594278
2.82	0.298849	0.316437	0.479649	0.417744	0.32349	0.321782	0.451895	0.481299	0.588484	0.588066	0.420234	0.592311
2.83	0.298157	0.315592	0.477873	0.415539	0.322702	0.320931	0.450431	0.480527	0.586374	0.586263	0.418954	0.590313
2.84	0.297448	0.314751	0.476086	0.414059	0.321925	0.319985	0.448897	0.479026	0.584128	0.584461	0.417696	0.589308
2.85	0.296756	0.3139	0.474315	0.412574	0.321153	0.319155	0.447523	0.477535	0.582119	0.582679	0.416454	0.587342
2.86	0.296068	0.313107	0.472571	0.411099	0.32073	0.318283	0.44609	0.476002	0.580036	0.580808	0.415201	0.58537
2.87	0.294963	0.311875	0.469912	0.409603	0.319646	0.316982	0.443939	0.473728	0.576901	0.579148	0.413335	0.582415
2.88	0.294297	0.311077	0.468934	0.408096	0.318901	0.316115	0.442506	0.472238	0.574829	0.57743	0.412103	0.580364
2.89	0.293589	0.310284	0.467173	0.406573	0.318182	0.315269	0.441079	0.470726	0.572756	0.575701	0.410871	0.578513
2.9	0.292854	0.309459	0.465529	0.404284	0.317426	0.314423	0.43963	0.46923	0.571715	0.573983	0.409671	0.576568
2.91	0.292109	0.308571	0.463784	0.402762	0.316702	0.313588	0.438213	0.467681	0.569653	0.572254	0.409058	0.574638
2.92	0.291416	0.307794	0.462098	0.40125	0.315993	0.312769	0.436802	0.466285	0.567581	0.570583	0.407858	0.572719
2.93	0.290697	0.30698	0.460449	0.399759	0.31528	0.311944	0.43538	0.464799	0.565556	0.568871	0.406584	0.57079
2.94	0.289682	0.305748	0.457895	0.399003	0.31418	0.310723	0.43326	0.462616	0.562469	0.566333	0.404892	0.567945
2.95	0.289354	0.305336	0.456235	0.397523	0.31344	0.310321	0.43188	0.461131	0.560417	0.564641	0.403697	0.566037
2.96	0.288688	0.304495	0.454544	0.396058	0.312716	0.309533	0.430506	0.45964	0.558377	0.562934	0.402503	0.564123
2.97	0.288017	0.303676	0.452857	0.393785	0.311965	0.308693	0.429813	0.458186	0.556331	0.561247	0.401329	0.562241
2.98	0.287367	0.302877	0.451181	0.392421	0.31122	0.307873	0.428454	0.456711	0.554296	0.559593	0.400145	0.560386
2.99	0.286722	0.302095	0.449516	0.39102	0.310453	0.307001	0.427122	0.455236	0.552271	0.557938	0.39895	0.558498
3	0.286045	0.301334	0.447861	0.389593	0.309697	0.30624	0.425716	0.453751	0.550151	0.556267	0.397787	0.556648
3.01	0.285384	0.300567	0.446175	0.38816	0.308973	0.30542	0.424489	0.452313	0.548242	0.554634	0.39665	0.554814
3.02	0.28439	0.299431	0.443696	0.386765	0.307847	0.304178	0.422518	0.450832	0.545298	0.552086	0.394964	0.552033
3.03	0.283698	0.298675	0.442067	0.385342	0.307154	0.303353	0.421222	0.449373	0.543342	0.550542	0.393849	0.550976
3.04	0.283058	0.297892	0.440333	0.383223	0.3068	0.302534	0.419938	0.447941	0.541402	0.54893	0.392744	0.549131
3.05	0.282408	0.29712	0.438821	0.381816	0.306129	0.301757	0.418643	0.446503	0.539456	0.548121	0.391655	0.547434
3.06	0.281763	0.29637	0.437256	0.38041	0.305436	0.300974	0.417368	0.445049	0.537532	0.546498	0.390581	0.545604
3.07	0.281107	0.295545	0.435681	0.378993	0.304738	0.300218	0.416116	0.443537	0.535602	0.544864	0.389492	0.54377
3.08	0.280489	0.294826	0.434899	0.377603	0.304051	0.299457	0.414847	0.442215	0.533673	0.543252	0.388414	0.541978
3.09	0.27958	0.2937	0.432615	0.376239	0.303031	0.298342	0.412954	0.440101	0.531775	0.54082	0.386754	0.539255
3.1	0.278988	0.292923	0.431103	0.374849	0.302328	0.297591	0.411701	0.438721	0.529877	0.539181	0.386278	0.537447
3.11	0.278395	0.292151	0.42958	0.373485	0.301651	0.29684	0.410454	0.43732	0.527995	0.537574	0.3852	0.535692
3.12	0.27783	0.2914	0.4281	0.371508	0.300948	0.296095	0.409238	0.43593	0.526124	0.535988	0.384127	0.533921
3.13	0.277269	0.29065	0.426583	0.370783	0.300239	0.295323	0.408011	0.434555	0.524279	0.534402	0.383085	0.532145
3.14	0.276989	0.290269	0.425092	0.369451	0.299547	0.294874	0.406795	0.433202	0.522439	0.532811	0.382038	0.530395
3.15	0.276445	0.289571	0.423628	0.368214	0.29887	0.294097	0.405622	0.431838	0.520636	0.531241	0.380997	0.52864
3.16	0.27562	0.28853	0.421402	0.366924	0.297855	0.293018	0.404956	0.4305	0.518738	0.529676	0.379977	0.526039
3.17	0.275049	0.287837	0.419917	0.365639	0.297152	0.29223	0.40329	0.428523	0.516121	0.527218	0.378459	0.524331
3.18	0.27451	0.28715	0.418484	0.364328	0.296528	0.291453	0.402101	0.427207	0.514345	0.525785	0.377444	0.522582
3.19	0.273886	0.286473	0.417041	0.36242	0.295857	0.290703	0.400959	0.425917	0.51259	0.524247	0.37644	0.520737
3.2	0.273336	0.285775	0.415529	0.36113	0.295196	0.289973	0.399796	0.425267	0.51084	0.522703	0.375435	0.51914
3.21	0.272739	0.285104	0.414181	0.359872	0.294578	0.289254	0.398633	0.423977	0.509096	0.521212	0.374452	0.517417
3.22	0.272194	0.284369	0.412796	0.358624	0.293943	0.288572	0.397491	0.422692	0.507367	0.51969	0.373479	0.516544
3.23	0.27166	0.283735	0.411448	0.35735	0.293626	0.28788	0.39636	0.421312	0.505649	0.518173	0.372491	0.514826
3.24	0.270862	0.282688	0.409412	0.356076	0.29269	0.286843	0.394668	0.419499	0.503064	0.516719	0.371005	0.512304
3.25	0.270349	0.282001	0.408075	0.354876	0.292045	0.286204	0.393516	0.418225	0.501367	0.515249	0.370101	0.510618
3.26	0.269852	0.281335	0.406742	0.353047	0.291406	0.285559	0.392411	0.416951	0.499691	0.513748	0.369176	0.508942
3.27	0.269355	0.280663	0.406055	0.351863	0.290792	0.284882	0.391295	0.41573	0.49802	0.512283	0.368219	0.507303
3.28	0.268895	0.279987	0.404707	0.350716	0.290174	0.284179	0.390185	0.414508	0.497201	0.510851	0.367262	0.50568
3.29	0.26842	0.279342	0.403386	0.349515	0.289518	0.283497	0.389128	0.413256	0.495578	0.509418	0.366776	0.504052
3.3	0.267944	0.278718	0.402027	0.348437	0.288889	0.282794	0.388054	0.41205	0.493997	0.507959	0.365835	0.502419
3.31	0.267225	0.277766	0.400029	0.347337	0.287943	0.281795	0.386458	0.410242	0.491497	0.505839	0.364487	0.50004
3.32	0.266744	0.27746	0.398691	0.346777	0.28733	0.281472	0.385353	0.409037	0.490027	0.504338	0.363551	0.498433
3.33	0.266485	0.276857	0.397354	0.345106	0.286679	0.280796	0.384364	0.407842	0.488452	0.503011	0.362653	0.496862
3.34	0.26594	0.27627	0.396021	0.34398	0.286119	0.280108	0.383344	0.406663	0.486887	0.501626	0.361754	0.495303
3.35	0.265496	0.275678	0.394694	0.342881	0.285553	0.279463	0.382826	0.405484	0.485311	0.500278	0.360845	0.493669
3.36	0.264999	0.275112	0.393288	0.341765	0.284993	0.278861	0.3818	0.404311	0.483773	0.498908	0.359962	0.492226
3.37	0.264508	0.274505	0.392051	0.340645	0.284438	0.278242	0.380775	0.403142	0.482213	0.497566	0.359095	0.490709
3.38	0.264011	0.273548	0.390772	0.339545	0.283603	0.277655	0.379733	0.401911	0.48067	0.496223	0.358228	0.488425
3.39	0.263286	0.272977	0.38889	0.338456	0.283058	0.276741	0.378237	0.400832	0.478381	0.494246	0.356917	0.486913
3.4	0.262837	0.272369	0.387632	0.337372	0.282493	0.276164	0.377212	0.39968	0.476826	0.49295	0.356007	0.486152
3.41	0.262419	0.271777	0.386389	0.33577	0.281922	0.275588	0.376202	0.398548	0.475304	0.49166	0.355225	0.484693
3.42	0.261986	0.271185	0.385189	0.334761	0.28162	0.275012	0.375213	0.397433	0.473829	0.490376	0.354363	0.483234
3.43	0.261558	0.270592	0.383952	0.333714	0.281049	0.274425	0.374246	0.396323	0.472349	0.489741	0.353533	0.481775
3.44	0.26114	0.270027	0.382768	0.33271	0.280457	0.273838	0.373294	0.395239	0.470884	0.488483	0.352709	0.480342
3.45	0.260728	0.269207	0.381557	0.331679	0.279601	0.273257	0.372338	0.394134	0.469462	0.487257	0.351847	0.47818
3.46	0.260099	0.268652	0.380341	0.330753	0.279014	0.272363	0.370931	0.392463	0.4673	0.485396	0.350615	0.4768
3.47	0.259676	0.268129	0.379136	0.32976	0.278464	0.271803	0.369916	0.391374	0.465772	0.484138	0.350192	0.47541
3.48	0.259248	0.267606	0.37792	0.328306	0.27792	0.271243	0.369049	0.390285	0.465064	0.483038	0.349352	0.474009
3.49	0.258814	0.267082	0.376731	0.327312	0.277333	0.27064	0.368119	0.389202	0.463742	0.48188	0.348548	0.472618
3.5	0.258375	0.266559	0.375509	0.32681	0.276841	0.27009	0.367178	0.38816	0.462357	0.480749	0.347734	0.471265
3.51	0.257952	0.266289	0.374331	0.325842	0.276355	0.269805	0.366247	0.387108	0.460951	0.479634	0.346941	0.469827
3.52	0.257736	0.265782	0.373088	0.32487	0.275874	0.269255	0.365312	0.386072	0.459597	0.478513	0.346132	0.468563
3.53	0.257106	0.264962	0.371471	0.323892	0.275123	0.268462	0.364397	0.38455	0.457546	0.476842	0.344953	0.46656
3.54	0.256694	0.264418	0.37035	0.322919	0.274621	0.267949	0.363493	0.38346	0.456182	0.475743	0.34416	0.465244
3.55	0.256287	0.263937	0.369229	0.321523	0.274103	0.267442	0.3626	0.382525	0.454829	0.474643	0.343351	0.463922
3.56	0.255885	0.263392	0.368119	0.320572	0.273601	0.266929	0.361727	0.38151	0.453455	0.47357	0.342511	0.462621
3.57	0.255499	0.262911	0.367014	0.319668	0.273109	0.266416	0.36086	0.3805	0.45208	0.472502	0.34176	0.461321
3.58	0.255108	0.262419	0.365904	0.318785	0.272564	0.265914	0.359993	0.379987	0.450753	0.471439	0.340957	0.460026
3.59	0.254712	0.261938	0.364794	0.317891	0.272062	0.26539	0.359137	0.378977	0.449426	0.470356	0.340169	0.458762
3.6	0.254135	0.261209	0.363113	0.316961	0.271549	0.264598	0.357847	0.377439	0.44746	0.468749	0.339001	0.457499
3.61	0.253776	0.260749	0.362002	0.316157	0.271026	0.264027	0.357007	0.376413	0.446159	0.46823	0.338229	0.456225
3.62	0.253385	0.26031	0.360892	0.315317	0.270518	0.26353	0.35615	0.375409	0.444859	0.467168	0.337452	0.454945
3.63	0.252999	0.259834	0.359771	0.314022	0.270022	0.26299	0.355251	0.374415	0.443489	0.466047	0.336701	0.453703
3.64	0.252618	0.259406	0.359216	0.313202	0.269519	0.262462	0.354485	0.373421	0.442321	0.465074	0.335945	0.452461
3.65	0.252222	0.258951	0.358133	0.312346	0.26907	0.261933	0.353655	0.372433	0.441063	0.464022	0.33521	0.451192
3.66	0.251799	0.258492	0.357054	0.311463	0.268605	0.261389	0.35283	0.371481	0.440434	0.46297	0.334835	0.449955
3.67	0.251439	0.257825	0.355881	0.310612	0.267907	0.260886	0.352005	0.370508	0.439176	0.461945	0.334095	0.448638
3.68	0.250858	0.257376	0.354374	0.309761	0.267468	0.260173	0.350747	0.369081	0.437293	0.46039	0.33299	0.446852
3.69	0.250467	0.256916	0.353338	0.309322	0.266992	0.25967	0.349933	0.368135	0.436041	0.45936	0.332255	0.445641
3.7	0.250276	0.256636	0.35228	0.308058	0.266522	0.259417	0.349119	0.367114	0.434767	0.458323	0.331541	0.444441
3.71	0.249906	0.256171	0.351249	0.307234	0.266046	0.25893	0.34831	0.366232	0.433535	0.457293	0.330801	0.44323
3.72	0.249552	0.255758	0.350208	0.306409	0.265554	0.25846	0.347903	0.365269	0.432287	0.456272	0.330024	0.442025
3.73	0.249198	0.255288	0.349167	0.305605	0.265084	0.257968	0.347094	0.364307	0.431087	0.455257	0.329331	0.440846
3.74	0.248833	0.254823	0.348146	0.304802	0.264603	0.257482	0.346296	0.363345	0.429855	0.454263	0.328618	0.439683
3.75	0.248304	0.254141	0.346581	0.304019	0.263847	0.256726	0.345122	0.361934	0.428058	0.45273	0.327523	0.437933
3.76	0.247961	0.253697	0.345551	0.303211	0.263355	0.256197	0.344345	0.361447	0.426868	0.451747	0.326831	0.436775
3.77	0.247617	0.253274	0.344504	0.302106	0.262874	0.255727	0.343579	0.360464	0.425684	0.450764	0.326107	0.435607
3.78	0.247268	0.25284	0.343452	0.301323	0.262398	0.255209	0.342839	0.359502	0.424537	0.449749	0.325403	0.434439
3.79	0.246888	0.252428	0.342426	0.300557	0.262123	0.254696	0.34204	0.358556	0.423289	0.448675	0.324727	0.433847
3.8	0.246512	0.251994	0.341406	0.299795	0.261642	0.254204	0.341348	0.357604	0.422158	0.448173	0.324034	0.432678
3.81	0.2461	0.251593	0.340375	0.299002	0.261214	0.253728	0.340597	0.356652	0.42099	0.44728	0.323331	0.43151
3.82	0.245545	0.250958	0.338847	0.298209	0.260532	0.253025	0.339497	0.355246	0.419203	0.44581	0.322327	0.429644
3.83	0.24518	0.250535	0.338303	0.297406	0.260067	0.252592	0.338736	0.354316	0.418061	0.444869	0.321666	0.428555
3.84	0.244783	0.250096	0.337304	0.296227	0.259607	0.252169	0.33798	0.353385	0.416877	0.443918	0.320995	0.427413
3.85	0.244408	0.249684	0.336415	0.295413	0.259147	0.251698	0.33723	0.35246	0.41629	0.442924	0.320656	0.426223
3.86	0.244022	0.249219	0.335469	0.294599	0.258671	0.25126	0.336479	0.351472	0.415058	0.441977	0.319969	0.425076
3.87	0.243657	0.248791	0.334544	0.293822	0.258211	0.250815	0.335728	0.350605	0.413964	0.441026	0.319261	0.423934
3.88	0.243324	0.248352	0.333608	0.293446	0.257751	0.25035	0.334993	0.349685	0.412822	0.440074	0.318653	0.422803
3.89	0.243161	0.248125	0.332699	0.292674	0.257276	0.250118	0.334285	0.348781	0.411675	0.439096	0.318002	0.421661
3.9	0.242701	0.24748	0.331324	0.291908	0.256541	0.249436	0.333196	0.347433	0.409962	0.437669	0.317008	0.419996
3.91	0.242389	0.247046	0.33042	0.291184	0.256049	0.248976	0.332847	0.346544	0.408852	0.436691	0.316326	0.418865
3.92	0.242071	0.24665	0.329495	0.290047	0.255547	0.248474	0.332165	0.345662	0.40772	0.435718	0.315671	0.417776
3.93	0.241728	0.246243	0.32857	0.289391	0.255055	0.248008	0.331472	0.344784	0.406616	0.434735	0.315005	0.41666
3.94	0.241395	0.245851	0.327671	0.288672	0.254585	0.247532	0.330738	0.343912	0.405458	0.433683	0.314355	0.415539
3.95	0.241041	0.245492	0.326752	0.287959	0.254077	0.247051	0.330124	0.343478	0.404459	0.432763	0.313725	0.414434
3.96	0.240718	0.24509	0.325853	0.287229	0.253654	0.246591	0.329437	0.342627	0.403359	0.431753	0.313123	0.41334
3.97	0.240168	0.24454	0.324521	0.286521	0.253009	0.24591	0.328412	0.341337	0.401768	0.430262	0.312182	0.411712
3.98	0.239825	0.244149	0.323638	0.285818	0.252787	0.245492	0.327735	0.340497	0.400695	0.429242	0.311569	0.411088
3.99	0.239465	0.243726	0.322766	0.28476	0.252349	0.245053	0.327048	0.339667	0.399611	0.428735	0.310961	0.409967
4	0.2391	0.243287	0.321994	0.284078	0.251931	0.24463	0.326371	0.338847	0.398538	0.427725	0.310374	0.408952
4.01	0.238767	0.24288	0.321185	0.283365	0.251519	0.244207	0.325694	0.337959	0.397496	0.426699	0.309787	0.407879
4.02	0.238445	0.242442	0.320767	0.282672	0.251085	0.24379	0.325012	0.337182	0.396455	0.425663	0.309205	0.406801
4.03	0.238149	0.242034	0.319958	0.282033	0.250646	0.243398	0.324351	0.336373	0.395403	0.424632	0.308576	0.405722
4.04	0.237689	0.241453	0.318748	0.281382	0.249964	0.242785	0.323373	0.335141	0.394383	0.423067	0.307704	0.404126
4.05	0.237388	0.241056	0.317944	0.280737	0.249531	0.242383	0.322723	0.334322	0.393346	0.421994	0.307419	0.403063
4.06	0.237107	0.240681	0.31713	0.280082	0.249097	0.24195	0.322062	0.333503	0.39231	0.420921	0.306827	0.402006
4.07	0.236817	0.240507	0.316332	0.279416	0.248653	0.241707	0.321428	0.332678	0.391295	0.41989	0.306213	0.40098
4.08	0.236674	0.240147	0.315512	0.278802	0.24822	0.241284	0.320778	0.331895	0.390296	0.418865	0.305621	0.399939
4.09	0.236367	0.239767	0.314666	0.278168	0.24777	0.240887	0.320128	0.331124	0.389281	0.417828	0.305045	0.398913
4.1	0.23605	0.239423	0.313847	0.277555	0.247358	0.240454	0.319757	0.330331	0.388224	0.416771	0.304469	0.397893
4.11	0.235574	0.238884	0.312658	0.276936	0.246724	0.23983	0.318832	0.329152	0.386828	0.415349	0.303607	0.396286
4.12	0.235225	0.238529	0.311854	0.276291	0.246364	0.239428	0.318224	0.328401	0.38585	0.414371	0.303052	0.395276
4.13	0.234919	0.238159	0.311045	0.275657	0.245989	0.239032	0.317585	0.327671	0.384898	0.413393	0.302502	0.394261
4.14	0.234586	0.237795	0.310305	0.274711	0.245592	0.238651	0.31694	0.327291	0.383947	0.41242	0.301947	0.39313
4.15	0.234258	0.237419	0.309465	0.274097	0.245217	0.238281	0.316326	0.32653	0.383001	0.411474	0.301397	0.392199
4.16	0.233946	0.237018	0.308777	0.273484	0.244831	0.237895	0.31574	0.325832	0.382033	0.410496	0.300842	0.391205
4.17	0.233618	0.236653	0.308037	0.27286	0.244635	0.237573	0.315126	0.325018	0.381087	0.40955	0.300292	0.390698
4.18	0.233312	0.236267	0.307281	0.272252	0.244234	0.237229	0.31454	0.324336	0.380156	0.408587	0.299748	0.389683
4.19	0.232862	0.235733	0.306166	0.271666	0.24362	0.236706	0.313625	0.323231	0.378724	0.407636	0.29886	0.388192
4.2	0.232572	0.235389	0.30579	0.271089	0.243203	0.236336	0.313044	0.322485	0.37783	0.406705	0.298363	0.387214
4.21	0.232291	0.235051	0.30505	0.270217	0.242785	0.235966	0.312462	0.321735	0.376916	0.405764	0.297824	0.386252
4.22	0.232006	0.234713	0.304315	0.269657	0.242399	0.235569	0.311859	0.320995	0.376456	0.404818	0.297295	0.38529
4.23	0.231726	0.234395	0.303565	0.269086	0.242013	0.235146	0.311273	0.320249	0.375546	0.403888	0.297025	0.384333
4.24	0.231446	0.234083	0.30284	0.268589	0.241622	0.234802	0.310696	0.319535	0.374658	0.402963	0.296497	0.383386
4.25	0.23116	0.233777	0.302127	0.268314	0.241247	0.23439	0.31012	0.318838	0.373765	0.402053	0.295989	0.382451
4.26	0.23088	0.233449	0.301032	0.267769	0.240723	0.234004	0.3092	0.317775	0.372385	0.400615	0.295217	0.381008
4.27	0.230594	0.233148	0.30034	0.267257	0.240337	0.233634	0.308693	0.317088	0.371592	0.399754	0.294736	0.380072
4.28	0.230288	0.232836	0.299637	0.266707	0.240041	0.23328	0.308423	0.316406	0.370725	0.398855	0.294255	0.379136
4.29	0.230018	0.232524	0.298955	0.265898	0.239719	0.23292	0.307852	0.31574	0.369869	0.397967	0.293742	0.37819
4.3	0.229722	0.232201	0.298236	0.265348	0.239391	0.232577	0.307302	0.315063	0.369012	0.397079	0.293251	0.377201
4.31	0.229437	0.231863	0.297638	0.264804	0.239058	0.232238	0.306768	0.314397	0.368166	0.396175	0.292759	0.376345
4.32	0.229151	0.231535	0.296988	0.26427	0.238704	0.231905	0.306229	0.313736	0.367326	0.395297	0.292273	0.37543
4.33	0.228739	0.231049	0.296021	0.263762	0.238181	0.231424	0.305695	0.313366	0.36648	0.39443	0.291765	0.374082
4.34	0.228485	0.230679	0.295402	0.263255	0.237832	0.231091	0.304855	0.312409	0.365227	0.393087	0.290999	0.373194
4.35	0.228226	0.230388	0.294778	0.262779	0.237652	0.230758	0.30431	0.311764	0.364402	0.392194	0.290565	0.372755
4.36	0.227983	0.230066	0.294149	0.262113	0.237298	0.230393	0.30375	0.311103	0.363583	0.391316	0.290089	0.371883
4.37	0.227755	0.229764	0.293504	0.261653	0.236959	0.230039	0.303216	0.310464	0.362769	0.390872	0.289619	0.371026
4.38	0.227518	0.229479	0.292859	0.261219	0.23661	0.22969	0.302714	0.309819	0.361971	0.389989	0.289159	0.370138
4.39	0.22729	0.229193	0.292505	0.260744	0.236262	0.229326	0.302174	0.309179	0.361167	0.389122	0.288672	0.369271
4.4	0.227052	0.228924	0.291829	0.260352	0.235902	0.228998	0.301656	0.308529	0.360395	0.388277	0.288191	0.36841
4.41	0.226651	0.228501	0.290829	0.259887	0.2354	0.228469	0.300837	0.307577	0.359512	0.386918	0.287499	0.367083
4.42	0.226392	0.228237	0.290147	0.259417	0.235083	0.228126	0.300335	0.306953	0.358783	0.386125	0.28725	0.366226
4.43	0.226117	0.227946	0.289497	0.258692	0.234734	0.227814	0.299811	0.306298	0.358011	0.385305	0.286775	0.36537
4.44	0.225831	0.227681	0.288852	0.258455	0.234443	0.227486	0.299288	0.305685	0.35725	0.38447	0.286315	0.364513
4.45	0.225583	0.227544	0.288213	0.257947	0.234179	0.227153	0.298754	0.305066	0.356451	0.383646	0.285865	0.36362
4.46	0.225308	0.227264	0.287531	0.257445	0.233872	0.227	0.29822	0.304426	0.35568	0.382826	0.285416	0.362838
4.47	0.22517	0.226978	0.28696	0.256985	0.233581	0.226709	0.297707	0.303797	0.354913	0.381996	0.284951	0.361992
4.48	0.2248	0.22654	0.286066	0.256504	0.233121	0.226244	0.297179	0.302883	0.353792	0.380759	0.284295	0.360765
4.49	0.224573	0.226217	0.285469	0.256054	0.232794	0.225963	0.296666	0.302201	0.353026	0.379934	0.283809	0.359935
4.5	0.22433	0.22591	0.284893	0.255616	0.23245	0.225662	0.296142	0.301619	0.352275	0.379094	0.283397	0.359121
4.51	0.224113	0.225651	0.284295	0.254944	0.232101	0.22534	0.295645	0.300985	0.35153	0.378248	0.282937	0.358318
4.52	0.223896	0.225382	0.283714	0.254532	0.231757	0.225022	0.295154	0.300366	0.35079	0.377423	0.282482	0.357509
4.53	0.223632	0.225154	0.283116	0.254109	0.231424	0.224689	0.294678	0.300049	0.350044	0.376604	0.282033	0.3567
4.54	0.223399	0.224901	0.282498	0.253675	0.231091	0.22434	0.294192	0.299436	0.349293	0.3758	0.281562	0.356288
4.55	0.223183	0.224541	0.281874	0.253205	0.230774	0.223949	0.293705	0.298828	0.348532	0.375013	0.281097	0.355114
4.56	0.222813	0.224309	0.280975	0.25284	0.230452	0.223489	0.292965	0.297919	0.347422	0.374183	0.280436	0.354316
4.57	0.222548	0.22406	0.280378	0.252407	0.23014	0.223151	0.292421	0.297321	0.346655	0.373453	0.279997	0.353491
4.58	0.222294	0.223822	0.280071	0.251704	0.229865	0.222813	0.291977	0.296745	0.345979	0.372681	0.279558	0.352682
4.59	0.222046	0.223574	0.279495	0.251254	0.229548	0.222506	0.29148	0.296174	0.34526	0.371925	0.279141	0.351894
4.6	0.221803	0.22332	0.278951	0.2508	0.229299	0.222205	0.291004	0.29555	0.344906	0.371153	0.278697	0.351091
4.61	0.221538	0.223056	0.278406	0.250313	0.22903	0.221914	0.290518	0.294979	0.344202	0.37036	0.278491	0.350229
4.62	0.221311	0.22267	0.277824	0.249853	0.228628	0.221623	0.290021	0.294424	0.343457	0.369604	0.278057	0.349119
4.63	0.22101	0.222405	0.277079	0.24943	0.228348	0.221221	0.289312	0.293573	0.342368	0.368457	0.277407	0.34831
4.64	0.220798	0.222152	0.276535	0.249208	0.228036	0.220952	0.288847	0.292928	0.341654	0.367675	0.27692	0.347512
4.65	0.220687	0.222004	0.276011	0.248537	0.227734	0.220809	0.288382	0.292394	0.340909	0.366929	0.276508	0.346751
4.66	0.220486	0.221734	0.275472	0.24813	0.227412	0.220523	0.287917	0.291792	0.340185	0.366173	0.27608	0.345984
4.67	0.220286	0.221501	0.274943	0.247718	0.227084	0.220233	0.287684	0.291189	0.339476	0.365396	0.275641	0.345186
4.68	0.220079	0.221264	0.274388	0.247289	0.226751	0.219937	0.287219	0.290597	0.338778	0.364661	0.275192	0.344446
4.69	0.219889	0.221026	0.273838	0.246861	0.22645	0.219641	0.286759	0.289978	0.338086	0.363916	0.274769	0.3437
4.7	0.219577	0.220682	0.27304	0.246422	0.226016	0.219138	0.286072	0.289138	0.337044	0.362843	0.274113	0.342564
4.71	0.21935	0.220434	0.272506	0.246031	0.225715	0.218863	0.285617	0.288847	0.336352	0.36205	0.273696	0.341824
4.72	0.219112	0.220212	0.271999	0.245439	0.225435	0.218583	0.285141	0.288292	0.335665	0.361405	0.273283	0.341094
4.73	0.21889	0.220011	0.271449	0.245011	0.225186	0.218277	0.28466	0.287737	0.334925	0.360697	0.272887	0.340713
4.74	0.218684	0.219773	0.270941	0.244609	0.225038	0.217997	0.284216	0.287161	0.33428	0.359988	0.272469	0.339957
4.75	0.218441	0.219556	0.270402	0.244149	0.224774	0.217737	0.28374	0.286611	0.333566	0.359629	0.272073	0.339223
4.76	0.218176	0.219334	0.269916	0.243721	0.224536	0.217494	0.283291	0.286066	0.332884	0.358941	0.271655	0.338472
4.77	0.217833	0.218975	0.269123	0.243282	0.224139	0.217151	0.282556	0.285231	0.331832	0.3579	0.271058	0.337298
4.78	0.217616	0.218705	0.268927	0.242827	0.223875	0.216902	0.282091	0.284676	0.331472	0.357176	0.270624	0.336611
4.79	0.217426	0.218472	0.268436	0.24241	0.223627	0.21667	0.281647	0.284105	0.330764	0.356478	0.270175	0.335876
4.8	0.217198	0.218208	0.26796	0.24177	0.223325	0.216426	0.281187	0.283492	0.330087	0.355764	0.269974	0.335147
4.81	0.216992	0.217896	0.267473	0.241363	0.223035	0.216167	0.280732	0.283005	0.329379	0.355077	0.269572	0.334412
4.82	0.216791	0.217663	0.266987	0.240972	0.222749	0.215914	0.280272	0.282429	0.328697	0.354374	0.269155	0.333698
4.83	0.216585	0.217426	0.266522	0.240776	0.222453	0.215639	0.279828	0.281858	0.32801	0.353665	0.268747	0.332953
4.84	0.216479	0.217177	0.266041	0.24038	0.22203	0.21548	0.2794	0.281314	0.327349	0.352968	0.26833	0.332223
4.85	0.216188	0.21696	0.265301	0.239983	0.221761	0.215068	0.278988	0.28051	0.32636	0.351937	0.267717	0.331145
4.86	0.215972	0.216754	0.26482	0.239555	0.221475	0.214777	0.278565	0.279976	0.325705	0.351244	0.267294	0.33041
4.87	0.215766	0.216537	0.264333	0.238979	0.221211	0.214507	0.278152	0.279442	0.325049	0.350546	0.266865	0.32967
4.88	0.215522	0.216321	0.263826	0.238551	0.220978	0.214269	0.277719	0.278892	0.324383	0.349886	0.266458	0.328919
4.89	0.215306	0.216114	0.263313	0.238138	0.220724	0.214016	0.277264	0.278353	0.323664	0.349241	0.266035	0.328195
4.9	0.215047	0.215929	0.262842	0.237705	0.220471	0.213778	0.276894	0.278084	0.323056	0.348553	0.265628	0.327455
4.91	0.214761	0.215702	0.262356	0.237277	0.220238	0.21354	0.276471	0.27755	0.32239	0.347893	0.265232	0.326725
4.92	0.214423	0.21538	0.261669	0.236827	0.220005	0.213191	0.275831	0.276772	0.321412	0.346904	0.264635	0.325927
4.93	0.214211	0.215147	0.261193	0.236404	0.219794	0.212958	0.275398	0.276249	0.320741	0.346576	0.264259	0.325266
4.94	0.214016	0.214925	0.260807	0.235802	0.219582	0.212726	0.274986	0.275757	0.320096	0.345921	0.263857	0.324563
4.95	0.213825	0.214698	0.2604	0.235405	0.219339	0.21252	0.274536	0.27525	0.319456	0.34526	0.26345	0.323876
4.96	0.21363	0.21447	0.259988	0.235014	0.219086	0.212292	0.274134	0.274679	0.318822	0.344578	0.263101	0.323167
4.97	0.213498	0.214227	0.259766	0.234644	0.218826	0.212039	0.273738	0.274235	0.318505	0.343933	0.262721	0.322475
4.98	0.213328	0.214042	0.259343	0.234316	0.218589	0.211785	0.273352	0.273727	0.317854	0.343277	0.262356	0.321777
4.99	0.21308	0.213741	0.258708	0.233967	0.218203	0.211431	0.272734	0.272971	0.316892	0.342315	0.261954	0.320725
5	0.212911	0.213545	0.258264	0.233597	0.217944	0.211182	0.272348	0.27249	0.316274	0.341665	0.261552	0.320043
5.01	0.21271	0.213376	0.257825	0.233254	0.217674	0.210928	0.271946	0.271972	0.315655	0.341036	0.261167	0.31935
5.02	0.21252	0.213286	0.257387	0.232868	0.217436	0.210796	0.271539	0.271454	0.315042	0.340401	0.260744	0.318658
5.03	0.212414	0.213096	0.256932	0.232535	0.217172	0.210558	0.271148	0.270963	0.314413	0.339719	0.260358	0.31796
5.04	0.212224	0.212921	0.256488	0.232159	0.216939	0.210347	0.270703	0.270503	0.313762	0.339159	0.259966	0.317289
5.05	0.212007	0.212736	0.256065	0.231789	0.216717	0.210151	0.270497	0.270037	0.313218	0.338562	0.259581	0.316586
5.06	0.211785	0.212567	0.255632	0.231387	0.216469	0.209966	0.270148	0.269583	0.312621	0.337943	0.259195	0.315904
5.07	0.211494	0.212245	0.255045	0.231012	0.216178	0.209681	0.269551	0.26888	0.311706	0.337029	0.258645	0.314883
5.08	0.21132	0.212033	0.254648	0.230621	0.215956	0.209501	0.269149	0.268446	0.311098	0.336431	0.258259	0.31417
5.09	0.21114	0.211822	0.254236	0.230082	0.21575	0.209305	0.26879	0.268229	0.310495	0.335829	0.257899	0.313567
5.1	0.210965	0.211594	0.253882	0.229727	0.215522	0.20911	0.268393	0.267748	0.309909	0.335226	0.257551	0.313234
5.11	0.210786	0.211362	0.25349	0.229394	0.215406	0.20893	0.268028	0.267236	0.309301	0.334623	0.257149	0.312615
5.12	0.210622	0.21114	0.253115	0.229082	0.215179	0.208734	0.267653	0.266802	0.308698	0.334327	0.256821	0.311997
5.13	0.210453	0.210923	0.252729	0.228733	0.21492	0.208528	0.267315	0.266331	0.308106	0.333719	0.256472	0.311341
5.14	0.210215	0.210675	0.252121	0.228432	0.214555	0.208238	0.26676	0.265628	0.307228	0.332836	0.255917	0.3104
5.15	0.210046	0.210505	0.251926	0.228126	0.214296	0.208037	0.266416	0.265168	0.306652	0.332223	0.255552	0.309766
5.16	0.209882	0.210331	0.251524	0.227824	0.214074	0.207815	0.266046	0.264687	0.306086	0.331626	0.255198	0.309131
5.17	0.209712	0.210151	0.251117	0.227327	0.213862	0.207635	0.265671	0.264233	0.30579	0.331055	0.255039	0.308508
5.18	0.209527	0.209982	0.250704	0.227005	0.213667	0.207434	0.265311	0.263789	0.305214	0.33042	0.254701	0.307884
5.19	0.209358	0.209808	0.250282	0.226714	0.213487	0.20726	0.264941	0.263334	0.30468	0.329924	0.254357	0.307223
5.2	0.209168	0.209638	0.249864	0.226555	0.213313	0.207069	0.264555	0.262911	0.304072	0.329321	0.254035	0.306589
5.21	0.208983	0.209443	0.249266	0.226228	0.213022	0.206889	0.264016	0.26225	0.303274	0.32847	0.253564	0.305663
5.22	0.208756	0.209263	0.248886	0.225916	0.212874	0.20671	0.263662	0.261859	0.302719	0.327888	0.253231	0.305019
5.23	0.208602	0.209062	0.248526	0.225599	0.212684	0.206562	0.263477	0.261441	0.302153	0.32728	0.252925	0.304395
5.24	0.208428	0.208898	0.248156	0.225128	0.212488	0.206403	0.263101	0.26104	0.301588	0.326715	0.252602	0.303718
5.25	0.208248	0.208724	0.247781	0.224832	0.212266	0.20625	0.262731	0.260617	0.301032	0.326165	0.252248	0.303163
5.26	0.2081	0.208528	0.247485	0.224525	0.21206	0.206102	0.262345	0.260194	0.300477	0.325599	0.251904	0.302539
5.27	0.207957	0.208338	0.247141	0.224245	0.211854	0.205938	0.261975	0.259723	0.299917	0.325028	0.251519	0.301963
5.28	0.207741	0.208068	0.246639	0.22396	0.211499	0.205684	0.261478	0.259337	0.299108	0.324177	0.251027	0.301085
5.29	0.207614	0.207926	0.246295	0.223685	0.211293	0.205473	0.26113	0.258909	0.298611	0.323622	0.250673	0.30052
5.3	0.207471	0.207783	0.245936	0.223384	0.211187	0.205256	0.260786	0.258476	0.298077	0.323083	0.25035	0.300234
5.31	0.207312	0.207624	0.245555	0.222982	0.210976	0.205044	0.260458	0.258074	0.297559	0.322813	0.249996	0.29969
5.32	0.207164	0.207471	0.24518	0.222712	0.21078	0.204849	0.260136	0.257672	0.297083	0.322247	0.249684	0.299119
5.33	0.207006	0.207312	0.24481	0.222421	0.210574	0.204648	0.259766	0.25726	0.296597	0.321719	0.249351	0.298553
5.34	0.206847	0.207148	0.244625	0.222136	0.210389	0.204473	0.259422	0.256879	0.2961	0.321148	0.249055	0.297998
5.35	0.206689	0.207022	0.244281	0.221835	0.21022	0.204299	0.259062	0.256483	0.295608	0.320672	0.248759	0.297438
5.36	0.206408	0.206768	0.243737	0.221523	0.209934	0.204066	0.258539	0.255901	0.295069	0.31989	0.248442	0.296586
5.37	0.206223	0.206604	0.243393	0.221221	0.20976	0.203929	0.258227	0.255515	0.294609	0.319382	0.248151	0.296021
5.38	0.206044	0.206424	0.243055	0.220767	0.209607	0.203802	0.257873	0.255135	0.294107	0.318901	0.247839	0.295466
5.39	0.205906	0.206266	0.242722	0.220634	0.209448	0.203686	0.257529	0.254743	0.29361	0.318415	0.247538	0.294921
5.4	0.205827	0.20617	0.242389	0.220344	0.209258	0.203633	0.25718	0.254363	0.293113	0.317912	0.247226	0.294345
5.41	0.205684	0.205985	0.242108	0.220053	0.209073	0.203485	0.256858	0.25395	0.292611	0.317426	0.246898	0.293874
5.42	0.205552	0.205816	0.241812	0.219783	0.208867	0.203347	0.256699	0.253575	0.292114	0.316929	0.24657	0.293346
5.43	0.205314	0.205552	0.241347	0.219535	0.208586	0.203136	0.256229	0.252946	0.291374	0.316184	0.246073	0.292585
5.44	0.205177	0.205399	0.241046	0.219313	0.208396	0.202977	0.255896	0.252586	0.290893	0.315697	0.245777	0.292056
5.45	0.205055	0.205245	0.24076	0.219091	0.208201	0.202798	0.2556	0.252195	0.290406	0.315211	0.245465	0.291517
5.46	0.204902	0.205124	0.240433	0.218731	0.208021	0.202623	0.255288	0.252016	0.289925	0.314714	0.245164	0.291004
5.47	0.204743	0.204976	0.240115	0.218488	0.207836	0.202465	0.254971	0.251635	0.289444	0.314249	0.244863	0.290512
5.48	0.204569	0.204859	0.239772	0.218266	0.207672	0.202317	0.254664	0.25127	0.288963	0.313762	0.244546	0.289989
5.49	0.204405	0.204727	0.239433	0.217997	0.207587	0.202137	0.254352	0.250895	0.288519	0.313276	0.244223	0.289714
5.5	0.20413	0.204558	0.238974	0.217743	0.207365	0.201904	0.254024	0.25072	0.288059	0.313007	0.243932	0.288947
5.51	0.203961	0.204447	0.238662	0.217505	0.207228	0.201772	0.253533	0.250144	0.287372	0.312356	0.243478	0.288435
5.52	0.203792	0.204315	0.238355	0.217241	0.20709	0.20164	0.253247	0.249647	0.286886	0.311907	0.243203	0.28789
5.53	0.203596	0.204183	0.238207	0.216818	0.206942	0.201513	0.252904	0.249293	0.286468	0.311452	0.242917	0.287383
5.54	0.203437	0.204045	0.237922	0.216564	0.206842	0.201381	0.252592	0.248923	0.286024	0.311008	0.242621	0.286859
5.55	0.2033	0.203892	0.237641	0.216289	0.206699	0.20127	0.25228	0.248563	0.285781	0.310559	0.242484	0.286309
5.56	0.203157	0.203755	0.237345	0.21603	0.20653	0.201106	0.251984	0.248188	0.285316	0.310104	0.242209	0.28586
5.57	0.203051	0.203596	0.237097	0.215781	0.20635	0.200995	0.251667	0.247813	0.284882	0.309639	0.241929	0.285374
5.58	0.202845	0.203453	0.2367	0.21566	0.206091	0.200847	0.251233	0.247242	0.284195	0.308968	0.241458	0.284628
5.59	0.202792	0.2033	0.23642	0.215422	0.205906	0.20072	0.250937	0.246903	0.28374	0.308545	0.241173	0.284147
5.6	0.202665	0.203168	0.236119	0.215084	0.205705	0.200572	0.250662	0.246539	0.28328	0.308116	0.240877	0.283666
5.61	0.202523	0.203062	0.235802	0.214872	0.205494	0.200445	0.250519	0.246163	0.282841	0.307688	0.240586	0.28318
5.62	0.20238	0.20293	0.235506	0.21464	0.205319	0.200308	0.250223	0.24582	0.282403	0.30726	0.240279	0.282693
5.63	0.202232	0.202819	0.235194	0.214412	0.205145	0.200144	0.249954	0.245471	0.281985	0.306864	0.239978	0.282196
5.64	0.202084	0.202718	0.234855	0.21418	0.20497	0.200012	0.249663	0.245122	0.281562	0.306478	0.239656	0.281731
5.65	0.201825	0.202539	0.234427	0.213931	0.204764	0.199779	0.24924	0.244783	0.280901	0.305891	0.239211	0.280986
5.66	0.201645	0.202406	0.234121	0.213693	0.204648	0.199663	0.248902	0.244429	0.280489	0.305484	0.238889	0.28051
5.67	0.201476	0.202285	0.233824	0.213466	0.204595	0.199531	0.248627	0.244107	0.280003	0.305135	0.238588	0.280256
5.68	0.201317	0.202142	0.233565	0.213096	0.204458	0.199404	0.248304	0.243753	0.279611	0.304934	0.238281	0.279765
5.69	0.201175	0.202005	0.233317	0.212847	0.204304	0.199272	0.248024	0.24342	0.279183	0.304548	0.237974	0.279289
5.7	0.201006	0.201867	0.233084	0.212599	0.204204	0.199155	0.247733	0.243076	0.278728	0.304167	0.237678	0.278829
5.71	0.200879	0.201719	0.232836	0.212366	0.204082	0.199055	0.247432	0.242743	0.278279	0.303776	0.237382	0.278311
5.72	0.200768	0.201471	0.232683	0.212144	0.203813	0.198944	0.247152	0.242399	0.277856	0.303406	0.237102	0.277639
5.73	0.200556	0.201354	0.232339	0.211928	0.203654	0.198722	0.246718	0.241908	0.277402	0.302809	0.236616	0.27718
5.74	0.200435	0.201233	0.23208	0.211705	0.203495	0.19859	0.246428	0.241522	0.276942	0.302439	0.236431	0.276709
5.75	0.200276	0.20108	0.2318	0.211388	0.203337	0.198457	0.246153	0.24121	0.276492	0.302084	0.236151	0.276239
5.76	0.200128	0.200947	0.231514	0.211293	0.203168	0.19832	0.245878	0.240861	0.276059	0.301699	0.235897	0.275784
5.77	0.199964	0.200889	0.231239	0.211087	0.202988	0.198235	0.245592	0.240538	0.275636	0.301334	0.23559	0.275329
5.78	0.199874	0.200789	0.230938	0.210886	0.202835	0.198103	0.245307	0.2402	0.275208	0.300969	0.235326	0.274875
5.79	0.199731	0.200625	0.230647	0.210696	0.202607	0.197945	0.245011	0.239851	0.274779	0.300573	0.235051	0.274203
5.8	0.199467	0.20053	0.23023	0.210463	0.202475	0.197712	0.244731	0.239354	0.274124	0.300049	0.234644	0.273759
5.81	0.199277	0.200408	0.229965	0.210252	0.202343	0.197596	0.244445	0.239016	0.27369	0.29969	0.234353	0.273304
5.82	0.199097	0.200276	0.22969	0.209929	0.202216	0.197485	0.244191	0.238688	0.273262	0.299309	0.234078	0.272845
5.83	0.198933	0.20016	0.229437	0.209691	0.202095	0.197363	0.243906	0.238376	0.272792	0.298976	0.233819	0.272379
5.84	0.198722	0.200049	0.229167	0.209448	0.201947	0.197247	0.243636	0.238218	0.272416	0.298648	0.23355	0.271914
5.85	0.198542	0.199911	0.22894	0.209221	0.201846	0.197141	0.243361	0.237911	0.271983	0.298305	0.233269	0.271465
5.86	0.198346	0.199768	0.228696	0.208988	0.201772	0.197035	0.243092	0.237599	0.27156	0.297966	0.232994	0.271195
5.87	0.198124	0.199557	0.228358	0.208745	0.20155	0.196903	0.242674	0.237123	0.270915	0.297459	0.23255	0.270577
5.88	0.19796	0.199404	0.22812	0.208523	0.201413	0.196797	0.242399	0.236806	0.270497	0.297279	0.23227	0.270138
5.89	0.197797	0.19924	0.227919	0.208253	0.20127	0.196692	0.242114	0.236505	0.27008	0.29693	0.231979	0.26972
5.9	0.197654	0.199102	0.227814	0.208079	0.201127	0.196565	0.241834	0.236309	0.269651	0.296581	0.231662	0.269324
5.91	0.197522	0.199028	0.22756	0.207899	0.201	0.196438	0.24158	0.23587	0.269255	0.296227	0.231408	0.268922
5.92	0.1974	0.198849	0.22729	0.207741	0.200852	0.196295	0.241331	0.235527	0.269044	0.295867	0.231139	0.268525
5.93	0.197284	0.198732	0.22701	0.207556	0.200699	0.196158	0.241088	0.235231	0.268626	0.295524	0.230996	0.268102
5.94	0.197072	0.198579	0.22664	0.207386	0.200498	0.195952	0.240723	0.234792	0.268018	0.295032	0.230605	0.267495
5.95	0.19694	0.198479	0.226381	0.20727	0.200392	0.195825	0.240496	0.234506	0.267621	0.294689	0.230314	0.267061
5.96	0.196861	0.198415	0.226106	0.207064	0.200276	0.195767	0.240232	0.234226	0.26722	0.29434	0.23006	0.266617
5.97	0.196702	0.19832	0.225836	0.206757	0.200149	0.195661	0.240089	0.233978	0.266797	0.294033	0.22978	0.266199
5.98	0.196565	0.198225	0.225593	0.20653	0.200017	0.195544	0.239936	0.233724	0.26639	0.293652	0.229532	0.265792
5.99	0.196411	0.198098	0.225361	0.206303	0.199901	0.195433	0.239634	0.233481	0.265935	0.293378	0.229278	0.265375
6	0.196274	0.197976	0.225144	0.206081	0.199842	0.195328	0.239381	0.233195	0.26557	0.293066	0.22904	0.264952
6.01	0.196137	0.19777	0.224938	0.205859	0.199631	0.195238	0.239137	0.232926	0.26519	0.292727	0.228808	0.264523
6.02	0.195983	0.197622	0.224631	0.205652	0.199504	0.195085	0.238767	0.232672	0.264571	0.292241	0.228443	0.263926
6.03	0.195893	0.197479	0.224531	0.205462	0.199377	0.194995	0.238524	0.232402	0.264196	0.291913	0.228205	0.263567
6.04	0.195804	0.197337	0.224272	0.205187	0.199235	0.1949	0.238302	0.232133	0.263783	0.291575	0.227962	0.263181
6.05	0.195719	0.197226	0.224034	0.205018	0.19916	0.194757	0.238112	0.231858	0.263419	0.291236	0.227713	0.26299
6.06	0.195629	0.197104	0.223817	0.204849	0.199028	0.19463	0.237885	0.23171	0.263033	0.290919	0.227417	0.26261
6.07	0.195555	0.197062	0.223574	0.204696	0.198875	0.194487	0.237652	0.23135	0.262673	0.29075	0.227174	0.262271
6.08	0.195433	0.196903	0.223331	0.204547	0.198632	0.194344	0.237419	0.231075	0.262308	0.290412	0.226947	0.26188
6.09	0.195264	0.196819	0.223087	0.204384	0.198489	0.194144	0.237086	0.230684	0.261759	0.289947	0.22655	0.261299
6.1	0.195137	0.196739	0.222855	0.204209	0.198362	0.194064	0.236854	0.230436	0.261415	0.289624	0.226307	0.260929
6.11	0.195011	0.196655	0.222612	0.203918	0.198251	0.193911	0.236584	0.230214	0.261235	0.289317	0.226069	0.260522
6.12	0.194884	0.19656	0.222368	0.203728	0.198151	0.193816	0.236346	0.229986	0.260902	0.289006	0.225942	0.260136
6.13	0.194752	0.19647	0.222136	0.203527	0.198061	0.193742	0.236055	0.229759	0.260574	0.288667	0.22572	0.259776
6.14	0.194635	0.196343	0.221914	0.203432	0.197976	0.193668	0.235839	0.229532	0.260189	0.288361	0.225498	0.259411
6.15	0.194503	0.196285	0.221724	0.203242	0.197886	0.193588	0.235611	0.22931	0.259861	0.288049	0.225281	0.25902
6.16	0.194408	0.196131	0.221427	0.203057	0.197733	0.193488	0.235247	0.228971	0.259353	0.287552	0.224964	0.258502
6.17	0.194318	0.19601	0.221253	0.202872	0.197622	0.193403	0.235014	0.22876	0.259015	0.28724	0.224737	0.258084
6.18	0.194255	0.195888	0.221079	0.202713	0.197501	0.193308	0.234913	0.228538	0.258682	0.286907	0.224536	0.257773
6.19	0.194202	0.195761	0.220973	0.202454	0.197379	0.193224	0.234686	0.228284	0.258317	0.286584	0.224314	0.257413
6.2	0.194144	0.195656	0.220724	0.202306	0.197236	0.193134	0.234469	0.228073	0.257979	0.286267	0.224092	0.257069
6.21	0.194064	0.19555	0.220518	0.20219	0.197104	0.193039	0.234242	0.227829	0.257662	0.285971	0.22396	0.256742
6.22	0.193985	0.195444	0.220307	0.202063	0.196977	0.192928	0.234025	0.227724	0.257302	0.285675	0.223664	0.256398
6.23	0.193916	0.195317	0.220079	0.201936	0.196829	0.192806	0.233703	0.227396	0.256826	0.28521	0.223294	0.256065
6.24	0.193885	0.195264	0.219968	0.201809	0.196766	0.192758	0.233486	0.227285	0.25652	0.28493	0.223077	0.255753
6.25	0.193848	0.195227	0.219757	0.201661	0.196655	0.192642	0.233386	0.227158	0.256361	0.284776	0.222976	0.255594
6.26	0.193773	0.195169	0.21954	0.201455	0.196602	0.19251	0.23328	0.226957	0.256197	0.284628	0.222876	0.255436
6.27	0.193694	0.19509	0.219318	0.201286	0.196517	0.192388	0.233068	0.226777	0.255885	0.28448	0.22267	0.255103
6.28	0.193625	0.195016	0.219107	0.201148	0.196454	0.192277	0.232878	0.226587	0.255605	0.284205	0.222485	0.254786
6.29	0.193551	0.194963	0.219001	0.201	0.196369	0.192203	0.232651	0.226397	0.255293	0.283915	0.222305	0.254484
6.3	0.193483	0.194873	0.218805	0.200857	0.196295	0.192103	0.232466	0.226196	0.254992	0.283587	0.222109	0.254167
6.31	0.19343	0.194778	0.218631	0.200704	0.196258	0.192029	0.232291	0.226032	0.254796	0.283338	0.221903	0.253861
6.32	0.193372	0.194651	0.218367	0.200551	0.196126	0.191923	0.231985	0.225762	0.254379	0.282889	0.221724	0.253385
6.33	0.193345	0.194609	0.218192	0.200408	0.196094	0.191897	0.231789	0.225599	0.254051	0.282593	0.221538	0.253205
6.34	0.193324	0.194577	0.218113	0.200271	0.196052	0.19187	0.231562	0.225503	0.253744	0.282313	0.221338	0.252798
6.35	0.193292	0.194519	0.218028	0.200154	0.195983	0.191807	0.231456	0.225408	0.253601	0.28217	0.221237	0.252623
6.36	0.193271	0.194408	0.217843	0.200049	0.195899	0.19177	0.23135	0.225223	0.253464	0.282011	0.221147	0.252475
6.37	0.193255	0.19435	0.217669	0.199938	0.195798	0.191696	0.231155	0.225028	0.253147	0.281731	0.220962	0.25219
6.38	0.193224	0.19426	0.217494	0.199821	0.195724	0.191654	0.23097	0.224821	0.252861	0.281451	0.220761	0.251904
6.39	0.193218	0.194181	0.217325	0.199705	0.19564	0.191564	0.230875	0.2247	0.252576	0.281192	0.22065	0.251619
6.4	0.193224	0.19407	0.21705	0.199578	0.195486	0.19141	0.230621	0.224351	0.252169	0.280854	0.220323	0.251201
6.41	0.193208	0.194022	0.216849	0.199404	0.195396	0.191326	0.23043	0.224155	0.251878	0.280626	0.220143	0.250921
6.42	0.193187	0.193953	0.216675	0.199282	0.195322	0.19121	0.230272	0.223986	0.25163	0.280473	0.219995	0.250652
6.43	0.19316	0.193906	0.216495	0.199102	0.195259	0.191125	0.230113	0.223896	0.251392	0.280314	0.21982	0.250356
6.44	0.193139	0.193858	0.216315	0.198965	0.195196	0.191061	0.229918	0.223727	0.251127	0.280193	0.219678	0.250202
6.45	0.193092	0.193784	0.216141	0.198817	0.195122	0.19094	0.229749	0.223569	0.250895	0.280077	0.219524	0.249927
6.46	0.193055	0.193726	0.215972	0.198674	0.195085	0.190876	0.229643	0.223431	0.250662	0.280029	0.219376	0.249631
6.47	0.192954	0.19362	0.215739	0.19851	0.195005	0.190755	0.229294	0.223214	0.250271	0.279976	0.219165	0.249203
6.48	0.192912	0.193536	0.215586	0.198299	0.194984	0.190702	0.229119	0.223077	0.250118	0.279855	0.219033	0.248923
6.49	0.192838	0.193477	0.215522	0.198172	0.194894	0.190639	0.228929	0.222929	0.24979	0.279823	0.218901	0.248664
6.5	0.192811	0.193409	0.215396	0.19805	0.194799	0.19058	0.228749	0.222791	0.249647	0.279802	0.218784	0.248521
6.51	0.192758	0.193324	0.215269	0.197945	0.19472	0.190533	0.228548	0.222638	0.249404	0.279759	0.218705	0.248214
6.52	0.192721	0.193229	0.215205	0.197881	0.194625	0.190448	0.228363	0.22249	0.249166	0.279759	0.218546	0.247971
6.53	0.192706	0.193144	0.215052	0.19777	0.194535	0.190374	0.228173	0.222353	0.248949	0.279786	0.218419	0.24777
6.54	0.192706	0.193097	0.21492	0.19767	0.194461	0.190279	0.228009	0.222205	0.248685	0.279802	0.218293	0.247564
6.55	0.192684	0.193065	0.214719	0.197495	0.194307	0.19021	0.227745	0.222057	0.248347	0.27986	0.218097	0.247247
6.56	0.192658	0.193007	0.214576	0.197368	0.194196	0.190094	0.22757	0.221887	0.248098	0.279892	0.217933	0.24702
6.57	0.19261	0.192986	0.214418	0.197241	0.194096	0.190015	0.22747	0.221745	0.247844	0.279934	0.217796	0.246808
6.58	0.192558	0.192975	0.214254	0.197083	0.194027	0.189893	0.227285	0.221607	0.247596	0.279987	0.217642	0.246597
6.59	0.192457	0.192938	0.214095	0.196956	0.193985	0.18984	0.227105	0.22148	0.247347	0.280034	0.217521	0.246375
6.6	0.192404	0.192922	0.213952	0.196819	0.193932	0.18974	0.226925	0.221375	0.24712	0.280082	0.217373	0.246153
6.61	0.19232	0.192885	0.213831	0.196686	0.19389	0.189682	0.226719	0.221237	0.246882	0.280108	0.217241	0.245936
6.62	0.192198	0.192817	0.213667	0.196544	0.193858	0.189581	0.226481	0.22111	0.246507	0.280151	0.216981	0.245592
6.63	0.192108	0.192748	0.213577	0.196337	0.193853	0.189523	0.226254	0.220978	0.246253	0.280177	0.216833	0.245492
6.64	0.192013	0.192684	0.213476	0.196195	0.193832	0.18947	0.226069	0.22083	0.246095	0.280188	0.216675	0.24527
6.65	0.191965	0.192616	0.213371	0.196084	0.193784	0.189423	0.225879	0.220666	0.245751	0.280198	0.216527	0.245058
6.66	0.191944	0.192515	0.21327	0.195973	0.193747	0.189365	0.225678	0.220518	0.245476	0.280198	0.216384	0.244926
6.67	0.19187	0.192452	0.213154	0.195846	0.193652	0.189269	0.225509	0.220365	0.245217	0.280161	0.216204	0.244635
6.68	0.191817	0.192378	0.213085	0.195745	0.193599	0.189179	0.225345	0.220185	0.244942	0.280129	0.216014	0.244408
6.69	0.191733	0.192314	0.212916	0.195645	0.193483	0.189031	0.22517	0.21999	0.244799	0.280092	0.21584	0.244096
6.7	0.191685	0.192288	0.212784	0.195486	0.193414	0.188915	0.224885	0.219783	0.244398	0.280045	0.215729	0.243885
6.71	0.191648	0.192256	0.212636	0.195428	0.193356	0.188804	0.224705	0.219588	0.244128	0.280003	0.215464	0.243668
6.72	0.191569	0.192235	0.212451	0.195333	0.193298	0.188683	0.224531	0.219413	0.243869	0.279939	0.215263	0.243462
6.73	0.191484	0.192193	0.212292	0.195222	0.193245	0.188582	0.224346	0.219265	0.243615	0.279902	0.215041	0.243229
6.74	0.191437	0.192177	0.212134	0.195085	0.193197	0.188513	0.224139	0.219096	0.243351	0.279839	0.214856	0.242997
6.75	0.191331	0.192151	0.211965	0.194947	0.193171	0.188445	0.223923	0.218932	0.243097	0.279781	0.214661	0.242769
6.76	0.191173	0.192055	0.211743	0.194836	0.193097	0.188286	0.223828	0.218784	0.242859	0.279717	0.214439	0.242457
6.77	0.191051	0.191981	0.211589	0.19463	0.193065	0.188228	0.223574	0.218557	0.24251	0.279569	0.214143	0.24223
6.78	0.190919	0.191918	0.211457	0.194514	0.193023	0.188149	0.223315	0.218414	0.242267	0.279484	0.213952	0.241997
6.79	0.190813	0.191828	0.211325	0.194387	0.192986	0.188112	0.223103	0.218271	0.242124	0.279315	0.213778	0.24177
6.8	0.190713	0.191738	0.211214	0.19427	0.192922	0.188059	0.222902	0.218208	0.241802	0.279146	0.213588	0.241559
6.81	0.190586	0.191654	0.211108	0.194154	0.192848	0.187985	0.222707	0.21806	0.241569	0.278977	0.213408	0.241432
6.82	0.190512	0.191574	0.210971	0.194038	0.192785	0.187911	0.222522	0.217922	0.241342	0.278776	0.213196	0.241284
6.83	0.190374	0.191495	0.210839	0.193922	0.192753	0.187868	0.222347	0.21778	0.241136	0.278591	0.213011	0.241014
6.84	0.19021	0.191395	0.210664	0.193805	0.19261	0.187779	0.222067	0.217542	0.240856	0.278401	0.212699	0.240702
6.85	0.190115	0.191321	0.210468	0.193694	0.192515	0.187678	0.221877	0.217447	0.240665	0.278179	0.212504	0.240491
6.86	0.189994	0.191284	0.21032	0.193599	0.192441	0.187588	0.221692	0.217256	0.240491	0.277967	0.212377	0.240274
6.87	0.189888	0.191199	0.210241	0.193514	0.192362	0.187493	0.221507	0.217082	0.240337	0.27774	0.212091	0.240068
6.88	0.189782	0.191141	0.210077	0.193425	0.192283	0.187398	0.221322	0.216913	0.240163	0.277502	0.211854	0.239872
6.89	0.189676	0.191088	0.209924	0.193298	0.192209	0.187297	0.221137	0.216786	0.240068	0.277254	0.211748	0.23964
6.9	0.189528	0.191024	0.209765	0.193218	0.192145	0.187234	0.220957	0.216643	0.239899	0.276994	0.211552	0.239396
6.91	0.189317	0.190935	0.209517	0.193123	0.192045	0.187102	0.220661	0.216442	0.23964	0.276582	0.211251	0.239074
6.92	0.18919	0.190892	0.209385	0.19297	0.191965	0.18707	0.220539	0.216321	0.239455	0.276291	0.211066	0.238831
6.93	0.189121	0.190813	0.209237	0.192854	0.191944	0.187007	0.220286	0.216215	0.23927	0.275953	0.210886	0.238609
6.94	0.188963	0.190734	0.209136	0.192748	0.191897	0.186986	0.22009	0.216099	0.239058	0.275742	0.21068	0.238371
6.95	0.188862	0.190654	0.209036	0.192663	0.19187	0.186964	0.219995	0.215966	0.238947	0.275276	0.210495	0.238128
6.96	0.188751	0.190575	0.208919	0.192579	0.191807	0.186933	0.219815	0.215845	0.238683	0.274885	0.210315	0.237874
6.97	0.188635	0.190506	0.20883	0.192505	0.191749	0.186917	0.219646	0.215734	0.238461	0.274468	0.210109	0.237737
6.98	0.188587	0.190401	0.208719	0.192452	0.191638	0.18688	0.219482	0.215581	0.238255	0.27405	0.209934	0.237292
6.99	0.188402	0.190332	0.208602	0.192394	0.191569	0.186827	0.219207	0.215438	0.237943	0.273357	0.209654	0.237076
7	0.188339	0.190274	0.208465	0.192341	0.191527	0.186795	0.219043	0.215322	0.237752	0.272892	0.209464	0.236854
7.01	0.18826	0.190226	0.208338	0.192293	0.191458	0.186716	0.218901	0.215078	0.237546	0.272406	0.209295	0.23661
7.02	0.18818	0.190216	0.208195	0.192225	0.191426	0.186658	0.218774	0.214893	0.23734	0.271925	0.209189	0.236499
7.03	0.188101	0.190163	0.208084	0.192156	0.191363	0.186621	0.218636	0.214751	0.237118	0.271676	0.208956	0.236251
7.04	0.188006	0.190136	0.207968	0.192071	0.191326	0.1866	0.218509	0.214613	0.236922	0.271211	0.208793	0.236024
7.05	0.187942	0.190083	0.207862	0.191976	0.191321	0.18661	0.218398	0.214534	0.236737	0.270767	0.208634	0.23578
7.06	0.1878	0.190052	0.207783	0.191854	0.191373	0.186647	0.218208	0.214439	0.236473	0.270138	0.208449	0.235442
7.07	0.18772	0.190025	0.207746	0.191765	0.191432	0.186732	0.218113	0.214449	0.23632	0.269789	0.208396	0.235278
7.08	0.187657	0.189967	0.20773	0.191717	0.191511	0.186827	0.217938	0.214507	0.236267	0.269456	0.208306	0.235146
7.09	0.187631	0.189941	0.207825	0.191617	0.191648	0.18698	0.217801	0.214581	0.236177	0.269218	0.208253	0.235088
7.1	0.187599	0.18992	0.207947	0.191521	0.191743	0.187144	0.217674	0.214682	0.236151	0.269102	0.208243	0.235077
7.11	0.187604	0.18992	0.208105	0.191453	0.191981	0.187229	0.217547	0.214803	0.23614	0.268922	0.20828	0.235125
7.12	0.18762	0.189893	0.208333	0.1914	0.192193	0.187435	0.217436	0.214941	0.236219	0.268848	0.208359	0.235257
7.13	0.187683	0.189846	0.208729	0.191326	0.192563	0.187773	0.217346	0.2152	0.236462	0.268853	0.208539	0.235537
7.14	0.187768	0.189835	0.208925	0.191236	0.192854	0.188016	0.217251	0.215369	0.236706	0.268895	0.208713	0.235923
7.15	0.187831	0.189835	0.209369	0.191183	0.193155	0.188275	0.217156	0.21557	0.237018	0.268975	0.208914	0.236304
7.16	0.18789	0.189877	0.209728	0.191135	0.193472	0.188577	0.217098	0.215702	0.237419	0.269086	0.209142	0.236743
7.17	0.187953	0.189893	0.210088	0.191072	0.193816	0.188873	0.217024	0.216003	0.237906	0.269181	0.209432	0.237229
7.18	0.188053	0.189925	0.210453	0.191003	0.194181	0.189174	0.216966	0.216141	0.238455	0.269297	0.209623	0.237752
7.19	0.188096	0.189967	0.210828	0.190945	0.194603	0.189513	0.216939	0.216374	0.239095	0.269408	0.210056	0.238297
7.2	0.188133	0.190031	0.211224	0.190871	0.195058	0.189856	0.21686	0.216617	0.239804	0.26953	0.210442	0.238863
7.21	0.188207	0.190068	0.211864	0.190744	0.195513	0.190411	0.21677	0.217071	0.240919	0.269609	0.211002	0.239418
7.22	0.188244	0.19011	0.212271	0.190681	0.196031	0.19066	0.216712	0.217367	0.241738	0.269683	0.211404	0.239936
7.23	0.188328	0.190136	0.212742	0.190623	0.196565	0.191225	0.216643	0.217679	0.242553	0.269741	0.211817	0.240438
7.24	0.188381	0.190136	0.21298	0.190554	0.197099	0.19168	0.216585	0.218012	0.243361	0.269784	0.212271	0.240924
7.25	0.188455	0.190163	0.213434	0.19048	0.197638	0.192108	0.216553	0.218351	0.244186	0.269789	0.212747	0.241395
7.26	0.18854	0.190168	0.213899	0.190432	0.197966	0.192542	0.216522	0.218694	0.244672	0.269778	0.21299	0.241818
7.27	0.188646	0.190189	0.214359	0.190427	0.198975	0.192996	0.216474	0.219038	0.245185	0.269752	0.213487	0.242225
7.28	0.188825	0.190216	0.215052	0.190401	0.199499	0.193715	0.216453	0.219556	0.246449	0.269731	0.214195	0.242695
7.29	0.18891	0.190263	0.215322	0.19038	0.200006	0.194159	0.216458	0.219879	0.247168	0.269704	0.214687	0.243092
7.3	0.188994	0.190274	0.215908	0.190348	0.200466	0.194387	0.216479	0.220206	0.24786	0.269673	0.215158	0.243388
7.31	0.189158	0.190332	0.216352	0.190311	0.200926	0.194831	0.21649	0.220545	0.248511	0.269614	0.215612	0.243657
7.32	0.189296	0.190427	0.216744	0.1903	0.201354	0.195264	0.2165	0.22074	0.24914	0.269583	0.216104	0.243885
7.33	0.189433	0.190459	0.217092	0.190269	0.201761	0.195687	0.216527	0.221147	0.249721	0.269535	0.216405	0.244107
7.34	0.189576	0.190586	0.217441	0.190242	0.202147	0.196078	0.216532	0.22147	0.25025	0.269514	0.21705	0.244287
7.35	0.189756	0.190765	0.217944	0.190173	0.202724	0.196644	0.216564	0.221919	0.251016	0.269472	0.217759	0.244498
7.36	0.189872	0.190887	0.218261	0.190136	0.203067	0.196998	0.216585	0.222067	0.251471	0.269451	0.218229	0.244614
7.37	0.189999	0.190972	0.218578	0.190078	0.2034	0.197363	0.216606	0.222368	0.251883	0.269414	0.218705	0.244715
7.38	0.190142	0.191051	0.218895	0.190041	0.203707	0.197585	0.216617	0.222659	0.252301	0.269366	0.219154	0.244805
7.39	0.190263	0.191141	0.219202	0.189951	0.203844	0.198029	0.216659	0.222924	0.252666	0.26934	0.219625	0.244847
7.4	0.190395	0.191199	0.219482	0.189898	0.204109	0.198383	0.216685	0.223167	0.253031	0.269313	0.220101	0.244953
7.41	0.190512	0.191225	0.219773	0.189856	0.204341	0.198706	0.216707	0.223415	0.253358	0.269287	0.220539	0.244984
7.42	0.190739	0.191273	0.220159	0.189814	0.2046	0.199155	0.216722	0.223785	0.253765	0.269223	0.22119	0.245027
7.43	0.190866	0.191305	0.22028	0.189777	0.204807	0.199446	0.216754	0.223991	0.254114	0.269186	0.221618	0.245069
7.44	0.19104	0.191363	0.220534	0.189756	0.20496	0.1997	0.21677	0.224182	0.254384	0.269139	0.22203	0.245143
7.45	0.191157	0.191416	0.220693	0.189719	0.205081	0.199943	0.216796	0.224362	0.254537	0.269102	0.222416	0.245175
7.46	0.191379	0.191442	0.220989	0.189713	0.205182	0.200181	0.216807	0.224531	0.254791	0.26907	0.222628	0.245212
7.47	0.191537	0.19149	0.221184	0.189708	0.205288	0.200398	0.216807	0.224631	0.255024	0.269028	0.222992	0.245238
7.48	0.191675	0.191543	0.221385	0.189682	0.205393	0.200583	0.216833	0.224853	0.255256	0.268954	0.223357	0.245249
7.49	0.191754	0.191574	0.221544	0.189661	0.205457	0.200672	0.216844	0.225012	0.255489	0.26889	0.2236	0.24528
7.5	0.191939	0.191659	0.221761	0.189613	0.205578	0.200968	0.216876	0.225244	0.255822	0.268837	0.224266	0.245344
7.51	0.19204	0.191701	0.221893	0.189576	0.205647	0.201143	0.216876	0.225387	0.256044	0.268779	0.224605	0.245365
7.51	0.192172	0.191775	0.22202	0.189544	0.205689	0.201317	0.216876	0.22554	0.256255	0.26871	0.224932	0.245376
7.52	0.192256	0.191828	0.222109	0.189486	0.205732	0.201492	0.216865	0.225683	0.256461	0.268652	0.225234	0.245397
7.53	0.192341	0.191881	0.222178	0.189439	0.205763	0.201603	0.216849	0.22581	0.256647	0.268557	0.225546	0.245428
7.54	0.19241	0.191897	0.222284	0.189349	0.205774	0.201814	0.216844	0.225873	0.256816	0.268494	0.225842	0.245476
7.55	0.192468	0.191897	0.222416	0.189275	0.205779	0.201978	0.216828	0.225979	0.256985	0.268441	0.226122	0.245492
7.56	0.192584	0.191891	0.222538	0.189227	0.205758	0.202169	0.216791	0.226053	0.257196	0.268182	0.226508	0.245502
7.57	0.192669	0.191891	0.222596	0.18919	0.205726	0.202274	0.216759	0.226037	0.257254	0.267981	0.226735	0.245502
7.58	0.192748	0.19187	0.222659	0.189142	0.205637	0.202343	0.216738	0.22599	0.257365	0.267748	0.226941	0.245497
7.58	0.192827	0.191828	0.22268	0.189121	0.205531	0.202369	0.216722	0.2259	0.257418	0.267606	0.227111	0.245434
7.59	0.192859	0.191775	0.222638	0.189121	0.205372	0.202375	0.216701	0.225768	0.257429	0.267267	0.227285	0.245312
7.6	0.192949	0.191738	0.222575	0.189116	0.205155	0.202348	0.216685	0.225599	0.257381	0.266855	0.22738	0.245159
7.61	0.192975	0.191728	0.222437	0.189111	0.204933	0.20228	0.216654	0.225477	0.257281	0.266395	0.227422	0.244921
7.62	0.19297	0.191696	0.22212	0.189074	0.204521	0.20211	0.216606	0.225075	0.257101	0.265866	0.227433	0.24445
7.63	0.192965	0.191696	0.22184	0.189074	0.204214	0.201952	0.216585	0.224821	0.256842	0.264999	0.22738	0.244028
7.64	0.192922	0.191632	0.221538	0.189037	0.203871	0.201761	0.216553	0.224578	0.25653	0.264402	0.227306	0.243536
7.65	0.192864	0.19159	0.2212	0.188984	0.203538	0.201666	0.216532	0.224314	0.256155	0.263752	0.227153	0.242981
7.66	0.192827	0.191543	0.220841	0.188973	0.203141	0.20146	0.216485	0.224028	0.255695	0.263107	0.226994	0.242341
7.67	0.192748	0.1915	0.220444	0.188936	0.20275	0.201328	0.216426	0.223738	0.255172	0.262462	0.226799	0.24167
7.68	0.192669	0.191453	0.220074	0.188889	0.202327	0.201006	0.216411	0.223426	0.254553	0.261817	0.226577	0.240961
7.69	0.192605	0.191368	0.219678	0.188868	0.201878	0.20072	0.216352	0.223109	0.253871	0.261188	0.226318	0.240237
7.7	0.192489	0.19122	0.219064	0.188815	0.201127	0.200324	0.216278	0.222606	0.25274	0.260384	0.2259	0.239143
7.71	0.192447	0.191114	0.218663	0.188788	0.200783	0.200027	0.216215	0.222236	0.251936	0.25967	0.225609	0.238424
7.72	0.192394	0.191035	0.21825	0.188735	0.200043	0.199694	0.21613	0.222051	0.251402	0.259099	0.225297	0.237974
7.73	0.192346	0.190945	0.217822	0.188725	0.199483	0.199335	0.216067	0.221655	0.250213	0.258529	0.22498	0.23706
7.74	0.192314	0.190871	0.217568	0.188704	0.19887	0.198986	0.21604	0.221258	0.249293	0.257989	0.224621	0.236383
7.75	0.19224	0.190787	0.216992	0.188693	0.198547	0.198595	0.215993	0.220835	0.248378	0.257482	0.224277	0.236061
7.76	0.192193	0.190707	0.216527	0.188683	0.197945	0.198214	0.215956	0.220402	0.247485	0.257017	0.223912	0.235447
7.77	0.192077	0.190607	0.215903	0.188683	0.197041	0.197617	0.215855	0.219852	0.246174	0.256557	0.22332	0.234596
7.78	0.192008	0.190559	0.21567	0.188667	0.196464	0.19722	0.215797	0.219345	0.245323	0.256123	0.222902	0.234073
7.79	0.191923	0.190469	0.215242	0.188651	0.195883	0.196824	0.215729	0.218911	0.244514	0.25569	0.222659	0.233576
7.8	0.191802	0.190385	0.214846	0.188598	0.195338	0.196411	0.215639	0.218499	0.243731	0.255288	0.222115	0.233111
7.81	0.191669	0.190311	0.214455	0.188529	0.19481	0.196031	0.215554	0.218086	0.243346	0.254891	0.221713	0.232683
7.82	0.191553	0.190216	0.214084	0.188492	0.194329	0.195656	0.215464	0.217663	0.242642	0.254505	0.221528	0.23227
7.83	0.191432	0.190131	0.213741	0.188471	0.193832	0.195423	0.215337	0.217283	0.241929	0.254141	0.221147	0.231895
7.84	0.191225	0.190025	0.21326	0.188434	0.193192	0.194773	0.215295	0.216865	0.241252	0.253792	0.220767	0.231382
7.85	0.191104	0.18992	0.212958	0.188376	0.192758	0.194598	0.215094	0.216289	0.240226	0.253279	0.220222	0.23106
7.86	0.191051	0.189798	0.212668	0.188318	0.192367	0.194292	0.215004	0.215892	0.239624	0.252941	0.219857	0.230779
7.87	0.19094	0.189682	0.212393	0.188281	0.192135	0.193974	0.21492	0.215507	0.239264	0.252602	0.219498	0.230515
7.88	0.190834	0.189571	0.212128	0.188238	0.191627	0.193673	0.214872	0.215136	0.238503	0.25228	0.219144	0.230351
7.89	0.190728	0.189444	0.211875	0.188223	0.191257	0.193356	0.214782	0.214761	0.237948	0.251994	0.2188	0.23006
7.9	0.190676	0.189359	0.211727	0.188201	0.190945	0.19306	0.214708	0.21438	0.237446	0.251682	0.218441	0.22986
7.91	0.190554	0.189248	0.211415	0.188186	0.190665	0.192795	0.214592	0.214021	0.23697	0.251397	0.218071	0.229648
7.92	0.190417	0.189148	0.211076	0.18817	0.190274	0.192336	0.214433	0.213794	0.236293	0.250979	0.217552	0.229405
7.93	0.190316	0.189068	0.210865	0.18817	0.190068	0.192077	0.214343	0.213344	0.235886	0.250715	0.217204	0.229331
7.94	0.190221	0.189026	0.210659	0.18817	0.189951	0.191786	0.214264	0.213011	0.235479	0.25043	0.216992	0.229162
7.95	0.190094	0.188936	0.210458	0.188164	0.189756	0.191532	0.21418	0.212694	0.235062	0.250303	0.216527	0.228998
7.96	0.189957	0.188883	0.210268	0.188143	0.189602	0.191273	0.214063	0.212403	0.234676	0.250038	0.216188	0.228813
7.97	0.18983	0.18882	0.210167	0.188122	0.189476	0.191035	0.213968	0.21215	0.234327	0.249779	0.215855	0.228654
7.98	0.189703	0.188772	0.210003	0.18809	0.189349	0.190808	0.213873	0.211891	0.233951	0.249494	0.215544	0.228501
7.99	0.189513	0.188667	0.209771	0.188016	0.189195	0.190533	0.213767	0.211489	0.233597	0.249118	0.215131	0.228231
8	0.189391	0.188614	0.209649	0.187964	0.1891	0.1903	0.21363	0.211261	0.233254	0.248854	0.214978	0.228078
8.01	0.189296	0.188524	0.209527	0.1879	0.18901	0.190126	0.213519	0.211024	0.23292	0.248579	0.214671	0.22793
8.02	0.189216	0.188471	0.209427	0.187879	0.188915	0.189983	0.213429	0.210801	0.232603	0.248415	0.214407	0.227771
8.03	0.189132	0.188445	0.209337	0.187842	0.188852	0.189835	0.213307	0.210558	0.232429	0.248056	0.214148	0.227681
8.04	0.189053	0.188349	0.209279	0.187805	0.18872	0.189735	0.213217	0.210336	0.232022	0.247781	0.213884	0.227481
8.05	0.189026	0.18827	0.209216	0.187794	0.188619	0.189555	0.213112	0.210093	0.231715	0.247501	0.213625	0.227317
8.06	0.188989	0.188196	0.209152	0.187779	0.188471	0.189396	0.213038	0.209855	0.231446	0.247221	0.213365	0.227116
8.07	0.188894	0.188149	0.208956	0.187779	0.18836	0.1891	0.212958	0.209506	0.231123	0.246835	0.212985	0.226978
8.08	0.188825	0.188143	0.208856	0.187757	0.188297	0.188952	0.212874	0.209369	0.23089	0.246565	0.212742	0.226883
8.09	0.188762	0.188133	0.208756	0.187742	0.188228	0.188799	0.212784	0.209105	0.230674	0.246311	0.212509	0.226751
8.1	0.188661	0.188133	0.208618	0.187715	0.188154	0.188635	0.212699	0.208919	0.230457	0.246063	0.212382	0.226614
8.11	0.188572	0.188117	0.208518	0.187673	0.188096	0.188492	0.212604	0.208819	0.230256	0.24582	0.212113	0.226518
8.12	0.188476	0.188101	0.208444	0.18762	0.188059	0.188349	0.212498	0.208629	0.23006	0.245571	0.211906	0.22645
8.13	0.188397	0.188048	0.208354	0.187567	0.188048	0.188238	0.212387	0.208481	0.229854	0.245323	0.211705	0.226238
8.14	0.188254	0.188022	0.208222	0.187514	0.188022	0.188127	0.212218	0.208264	0.229574	0.245085	0.211441	0.226106
8.15	0.188154	0.187985	0.208185	0.18744	0.188001	0.187995	0.212155	0.208116	0.229389	0.244831	0.211272	0.225969
8.16	0.188085	0.187921	0.208116	0.187366	0.187974	0.187905	0.212028	0.207957	0.229209	0.244588	0.211071	0.225836
8.17	0.188032	0.187868	0.208089	0.187313	0.187953	0.187816	0.211917	0.207799	0.22903	0.244324	0.210902	0.225688
8.18	0.187974	0.187816	0.208042	0.187287	0.187932	0.187736	0.211827	0.207667	0.228913	0.24416	0.210722	0.225546
8.19	0.187916	0.187784	0.207984	0.18725	0.18789	0.187657	0.211753	0.207503	0.228813	0.243842	0.210638	0.225461
8.2	0.187884	0.187742	0.207931	0.187239	0.187868	0.187562	0.211679	0.207355	0.228638	0.243583	0.210463	0.225287
8.21	0.187837	0.18771	0.207836	0.187202	0.187784	0.187408	0.211579	0.207127	0.228406	0.243198	0.210231	0.225075
8.22	0.187784	0.187705	0.207741	0.187186	0.187726	0.187319	0.211499	0.207	0.228284	0.24296	0.210061	0.224943
8.23	0.187752	0.18772	0.207645	0.187134	0.187657	0.187282	0.211431	0.206884	0.228141	0.242722	0.209919	0.224816
8.24	0.187705	0.187731	0.20755	0.187097	0.187631	0.187197	0.211372	0.20681	0.228009	0.242494	0.209781	0.224689
8.25	0.187615	0.187742	0.207466	0.18707	0.187583	0.187112	0.21133	0.206667	0.227904	0.242278	0.209628	0.224552
8.26	0.187562	0.187779	0.207402	0.187017	0.187557	0.187038	0.211246	0.206556	0.227782	0.242066	0.209533	0.22442
8.27	0.187504	0.187794	0.207328	0.18697	0.187557	0.186959	0.211161	0.206461	0.227666	0.241849	0.209353	0.224288
8.28	0.187398	0.18781	0.207228	0.186933	0.187572	0.186896	0.211029	0.206308	0.227465	0.241532	0.209136	0.224076
8.29	0.187361	0.187805	0.207196	0.186885	0.187599	0.186875	0.210918	0.20625	0.227343	0.241326	0.208993	0.223944
8.3	0.187292	0.187789	0.20718	0.186864	0.187572	0.186832	0.210817	0.206155	0.227227	0.24112	0.208861	0.223843
8.31	0.187255	0.187779	0.207143	0.186811	0.187583	0.186811	0.210764	0.206054	0.227089	0.240919	0.208719	0.223785
8.32	0.187229	0.187752	0.207064	0.186806	0.187594	0.186769	0.210627	0.205959	0.226952	0.240723	0.208586	0.223658
8.33	0.187197	0.187699	0.207016	0.186843	0.187583	0.186748	0.210527	0.205848	0.226814	0.240597	0.208444	0.223521
8.34	0.187176	0.187689	0.206985	0.186896	0.187567	0.186721	0.210421	0.205742	0.226735	0.240459	0.208317	0.22341
8.35	0.187149	0.187657	0.206958	0.187012	0.187546	0.186679	0.21032	0.205652	0.226566	0.240216	0.208164	0.223331
8.36	0.187134	0.187668	0.206942	0.187139	0.187514	0.186647	0.210194	0.205531	0.226392	0.239909	0.207957	0.223109
8.37	0.187128	0.187689	0.2069	0.187276	0.187493	0.1866	0.210104	0.205425	0.226339	0.239708	0.20782	0.222992
8.38	0.187128	0.187705	0.206837	0.187525	0.187461	0.186547	0.209977	0.205346	0.226244	0.239508	0.207762	0.222881
8.39	0.187118	0.18771	0.206768	0.187731	0.187435	0.186494	0.209887	0.205256	0.226138	0.239312	0.207635	0.222776
8.4	0.187097	0.187752	0.206736	0.187958	0.187435	0.186446	0.209797	0.205203	0.226011	0.239137	0.207519	0.22267
8.41	0.187065	0.187752	0.206704	0.18808	0.187456	0.186393	0.209707	0.205103	0.2259	0.238974	0.207434	0.222538
8.42	0.187033	0.187763	0.206673	0.188286	0.187451	0.186378	0.209628	0.205029	0.225799	0.23881	0.207275	0.222421
8.43	0.186927	0.187768	0.206657	0.188508	0.187498	0.186335	0.209485	0.204907	0.225646	0.238556	0.207074	0.222257
8.44	0.18689	0.187794	0.206646	0.188746	0.187504	0.186319	0.209459	0.204854	0.225509	0.238397	0.206979	0.222152
8.45	0.186848	0.187789	0.206615	0.189111	0.187525	0.186309	0.209379	0.204796	0.225398	0.238244	0.206895	0.222041
8.46	0.186806	0.187768	0.20663	0.18937	0.187519	0.186298	0.20929	0.204722	0.225271	0.238096	0.206794	0.221924
8.47	0.18679	0.187736	0.206636	0.18965	0.187557	0.186319	0.209237	0.204653	0.225154	0.237927	0.206694	0.221776
8.48	0.186764	0.187742	0.206646	0.189809	0.18753	0.18633	0.209131	0.204611	0.225033	0.237758	0.206583	0.22165
8.49	0.186769	0.187715	0.206662	0.190173	0.187535	0.186346	0.209041	0.204537	0.224911	0.237668	0.206472	0.221523
8.5	0.186748	0.187699	0.206673	0.190506	0.187525	0.186351	0.208951	0.204442	0.224784	0.237377	0.206287	0.221438
8.51	0.186742	0.187678	0.206683	0.190845	0.187504	0.186341	0.208877	0.204394	0.224658	0.237303	0.206176	0.22129
8.52	0.186742	0.187678	0.206694	0.191363	0.187472	0.186325	0.208787	0.204352	0.224568	0.23715	0.206049	0.221174
8.53	0.186742	0.187678	0.206683	0.191712	0.187472	0.186304	0.208724	0.204283	0.224451	0.236991	0.205943	0.221073
8.54	0.186727	0.187683	0.206667	0.192071	0.187472	0.186267	0.208671	0.204225	0.224346	0.236843	0.205811	0.220962
8.55	0.186705	0.187699	0.206657	0.192436	0.187467	0.186235	0.208586	0.204183	0.22425	0.2367	0.205684	0.220878
8.56	0.186663	0.187705	0.20663	0.192764	0.187488	0.186224	0.208491	0.204098	0.224161	0.236563	0.205626	0.220783
8.57	0.186631	0.187715	0.206615	0.193086	0.187498	0.186193	0.208396	0.20404	0.224108	0.236436	0.205563	0.220687
8.58	0.186573	0.187773	0.206583	0.193388	0.187572	0.186182	0.208269	0.203971	0.223965	0.23623	0.205377	0.220534
8.59	0.186526	0.187784	0.206578	0.193673	0.187615	0.186182	0.208169	0.203903	0.223854	0.236129	0.205293	0.220434
8.6	0.186489	0.187789	0.206604	0.193932	0.187636	0.186193	0.208079	0.203839	0.223732	0.236029	0.205203	0.220296
8.61	0.186462	0.187779	0.206652	0.194223	0.187662	0.186203	0.207973	0.203797	0.223606	0.235891	0.205124	0.22019
8.62	0.186452	0.187763	0.20671	0.194498	0.18772	0.186219	0.207894	0.203749	0.2235	0.235812	0.20505	0.220085
8.63	0.18642	0.187742	0.206731	0.194656	0.187768	0.186256	0.20782	0.203686	0.22341	0.235712	0.20497	0.219963
8.64	0.186399	0.18772	0.206794	0.195	0.187794	0.186288	0.207704	0.203612	0.223288	0.235617	0.204896	0.219852
8.65	0.186415	0.187699	0.206847	0.19527	0.187816	0.186346	0.207593	0.20349	0.223172	0.235458	0.204727	0.219709
8.66	0.186409	0.187673	0.206895	0.195518	0.187821	0.186367	0.207497	0.203421	0.223093	0.235321	0.204632	0.219646
8.67	0.186399	0.187652	0.206911	0.195893	0.187805	0.186367	0.207413	0.203379	0.222945	0.235204	0.204542	0.219524
8.68	0.186409	0.187662	0.206921	0.196142	0.187831	0.186378	0.207349	0.2033	0.22285	0.235093	0.204426	0.219471
8.69	0.186409	0.187683	0.206932	0.196353	0.187847	0.186393	0.207307	0.203215	0.222749	0.234977	0.204341	0.219371
8.7	0.186388	0.187705	0.206926	0.196554	0.187847	0.186378	0.207238	0.203115	0.222643	0.234903	0.204225	0.219292
8.71	0.186367	0.187705	0.206926	0.196729	0.187874	0.186383	0.207175	0.203073	0.222543	0.234787	0.204119	0.219191
8.72	0.18633	0.187773	0.206948	0.196866	0.187911	0.186367	0.207048	0.202946	0.2224	0.234691	0.204024	0.219038
8.73	0.186282	0.187816	0.206958	0.197009	0.187974	0.186367	0.206958	0.202893	0.222316	0.234538	0.203908	0.218916
8.74	0.18624	0.187831	0.206963	0.197146	0.188027	0.186393	0.206884	0.202861	0.222252	0.234443	0.20386	0.218848
8.75	0.186198	0.187863	0.207	0.197331	0.188127	0.18643	0.206805	0.202803	0.222199	0.234348	0.203829	0.218747
8.76	0.186171	0.187858	0.207043	0.197432	0.188186	0.186452	0.20671	0.202803	0.222104	0.234269	0.203723	0.218641
8.77	0.186182	0.187847	0.207122	0.197522	0.18826	0.186489	0.20662	0.202745	0.221998	0.234158	0.203654	0.218536
8.78	0.186177	0.187831	0.20718	0.19759	0.188318	0.186531	0.206567	0.202687	0.221914	0.234083	0.20358	0.21843
8.79	0.186182	0.187842	0.207297	0.197664	0.188386	0.186573	0.206435	0.202607	0.221734	0.233978	0.203453	0.218298
8.8	0.186214	0.187831	0.207371	0.197797	0.188408	0.186621	0.206366	0.202539	0.221644	0.233819	0.203379	0.218208
8.81	0.186235	0.187847	0.207418	0.197886	0.188439	0.186637	0.206324	0.20248	0.221533	0.233687	0.2033	0.218129
8.82	0.186251	0.187847	0.207466	0.19804	0.18845	0.186647	0.206271	0.202385	0.221459	0.233581	0.203221	0.218065
8.83	0.186267	0.187853	0.207492	0.198082	0.188492	0.186652	0.206218	0.202322	0.221311	0.233444	0.203131	0.217959
8.84	0.186277	0.187884	0.207529	0.19813	0.188529	0.186663	0.20616	0.202253	0.221205	0.233317	0.203041	0.217885
8.85	0.186288	0.187916	0.20755	0.198145	0.188566	0.186668	0.206102	0.202174	0.221126	0.233211	0.202977	0.21778
8.86	0.186293	0.187937	0.207587	0.198151	0.188619	0.186679	0.206028	0.202137	0.221042	0.2331	0.202882	0.217685
8.87	0.186298	0.187995	0.207635	0.198103	0.188725	0.186727	0.205911	0.202063	0.220931	0.232947	0.202777	0.217568
8.88	0.186277	0.188022	0.207645	0.198056	0.188762	0.186753	0.205837	0.201989	0.220857	0.232831	0.202718	0.217537
8.89	0.186256	0.188069	0.207688	0.197876	0.188862	0.186785	0.205748	0.20192	0.220788	0.232767	0.202618	0.217452
8.9	0.18623	0.188101	0.207746	0.197728	0.188915	0.186822	0.205679	0.201846	0.220698	0.232683	0.202565	0.217367
8.91	0.186198	0.188106	0.207825	0.197553	0.189	0.186843	0.205605	0.201798	0.220597	0.232577	0.202491	0.217288
8.92	0.186193	0.188122	0.207867	0.197347	0.189095	0.186927	0.205515	0.20174	0.220486	0.232461	0.202422	0.217214
8.93	0.186198	0.188127	0.207941	0.19713	0.189174	0.186986	0.205436	0.201703	0.220375	0.23236	0.202375	0.217124
8.94	0.186235	0.188138	0.208063	0.196972	0.18929	0.187091	0.20534	0.201613	0.220275	0.23218	0.202348	0.217008
8.95	0.186277	0.188133	0.208169	0.196644	0.189333	0.187139	0.205266	0.201582	0.220164	0.232106	0.202301	0.216923
8.96	0.18633	0.18818	0.208248	0.19639	0.189412	0.187181	0.205198	0.201524	0.220069	0.231948	0.202258	0.216849
8.97	0.186362	0.188223	0.208333	0.196137	0.18947	0.187213	0.205129	0.201455	0.220021	0.231821	0.202206	0.216781
8.98	0.186378	0.188244	0.208386	0.195872	0.189528	0.187223	0.20506	0.201402	0.219905	0.23172	0.202142	0.216728
8.99	0.186399	0.188265	0.208481	0.195619	0.189602	0.187276	0.204992	0.20137	0.219815	0.231594	0.202095	0.216638
9	0.18642	0.188312	0.208534	0.195344	0.189682	0.187303	0.20496	0.201339	0.219725	0.231493	0.202063	0.216564
9.01	0.186467	0.188381	0.208634	0.195074	0.189782	0.187345	0.204886	0.201275	0.219641	0.231361	0.202021	0.216485
9.02	0.186499	0.188423	0.208687	0.194789	0.189877	0.187377	0.204775	0.201206	0.219556	0.231234	0.201947	0.2164
9.03	0.18652	0.188498	0.208719	0.194471	0.189999	0.187408	0.204701	0.20118	0.219482	0.231128	0.201899	0.216352
9.04	0.186504	0.188529	0.208766	0.194011	0.190105	0.18743	0.204648	0.201159	0.219376	0.231038	0.201883	0.21631
9.05	0.186499	0.188587	0.208861	0.193673	0.19021	0.187477	0.204569	0.201106	0.219323	0.230954	0.20183	0.216268
9.06	0.186499	0.188614	0.208951	0.193314	0.190321	0.187535	0.204526	0.201074	0.219239	0.230843	0.201814	0.216204
9.07	0.18652	0.188646	0.209052	0.192949	0.190374	0.187572	0.204468	0.201037	0.219144	0.230748	0.201793	0.216167
9.08	0.186531	0.188677	0.209142	0.192584	0.190496	0.187646	0.204399	0.201016	0.219049	0.230705	0.201772	0.216093
9.09	0.186594	0.188698	0.209337	0.192246	0.190654	0.187763	0.204331	0.200958	0.218932	0.230557	0.201724	0.216003
9.1	0.186637	0.188746	0.209464	0.19205	0.19075	0.187831	0.204257	0.200905	0.218853	0.230494	0.201714	0.215945
9.11	0.186663	0.188778	0.209527	0.191463	0.190802	0.18789	0.204199	0.200894	0.218774	0.230372	0.201682	0.215882
9.12	0.186737	0.188825	0.209649	0.191188	0.190913	0.187927	0.204156	0.200857	0.2187	0.230267	0.201629	0.215861
9.13	0.186801	0.188883	0.209792	0.190898	0.190998	0.188006	0.204109	0.200794	0.218657	0.230161	0.201598	0.21584
9.14	0.186864	0.188926	0.209876	0.190623	0.191077	0.188064	0.204088	0.200757	0.218626	0.230039	0.201582	0.215776
9.15	0.186917	0.188989	0.210024	0.190374	0.191162	0.188101	0.204029	0.200736	0.218573	0.229955	0.201529	0.215755
9.16	0.18697	0.189079	0.210183	0.190258	0.191273	0.188154	0.203987	0.200715	0.218493	0.229833	0.201465	0.215723
9.17	0.187012	0.189158	0.210273	0.189994	0.191384	0.188159	0.20394	0.200683	0.218441	0.229733	0.201423	0.215723
9.18	0.187049	0.189264	0.210379	0.189756	0.19149	0.188191	0.203897	0.200657	0.218388	0.229664	0.201423	0.21567
9.19	0.18706	0.189359	0.210484	0.189402	0.191622	0.188265	0.203881	0.200651	0.218356	0.229563	0.201386	0.215618
9.2	0.187075	0.189412	0.210653	0.189153	0.19177	0.188355	0.203844	0.200646	0.218319	0.229479	0.201376	0.215575
9.21	0.187091	0.189518	0.21077	0.188931	0.191913	0.188423	0.203786	0.200635	0.218277	0.229378	0.201397	0.215549
9.22	0.187128	0.189576	0.210939	0.18872	0.192066	0.188535	0.203749	0.200646	0.218192	0.229304	0.201397	0.215507
9.23	0.18716	0.189661	0.211092	0.188524	0.192283	0.188619	0.203702	0.200662	0.218134	0.229209	0.201402	0.215417
9.24	0.187218	0.189713	0.211346	0.188349	0.19241	0.188852	0.203628	0.200672	0.21806	0.229056	0.201418	0.215401
9.25	0.187292	0.189772	0.211536	0.188207	0.192478	0.188994	0.203606	0.200651	0.217991	0.228961	0.201423	0.215411
9.26	0.187345	0.189835	0.211748	0.188038	0.192595	0.189111	0.203532	0.200651	0.217938	0.228908	0.201407	0.215396
9.27	0.18743	0.189872	0.211917	0.18789	0.192658	0.189195	0.20348	0.200641	0.217875	0.228786	0.201402	0.215374
9.28	0.187477	0.189957	0.212086	0.187779	0.192795	0.189306	0.203432	0.200614	0.217833	0.228733	0.201397	0.215348
9.29	0.18753	0.190052	0.212255	0.187694	0.192885	0.18938	0.203384	0.200588	0.217806	0.228644	0.201386	0.215332
9.3	0.187609	0.190205	0.21235	0.187631	0.193012	0.189428	0.203363	0.200572	0.217722	0.228538	0.20137	0.215337
9.31	0.187689	0.190321	0.212551	0.187551	0.193123	0.189555	0.203326	0.200509	0.217653	0.228416	0.20136	0.215322
9.32	0.187773	0.190448	0.212726	0.187482	0.193261	0.189639	0.203273	0.200503	0.217621	0.228316	0.201349	0.215322
9.33	0.187816	0.190586	0.212911	0.187361	0.193398	0.189703	0.203236	0.200477	0.217579	0.228237	0.201344	0.215327
9.34	0.187858	0.190702	0.21308	0.187329	0.193551	0.189787	0.203205	0.20045	0.217563	0.228157	0.201339	0.215306
9.35	0.187916	0.190776	0.213233	0.187245	0.19371	0.189835	0.203136	0.20045	0.217521	0.228083	0.201339	0.215316
9.36	0.187942	0.190861	0.213418	0.187171	0.193874	0.189935	0.20312	0.200456	0.217489	0.227993	0.201333	0.215295
9.37	0.18799	0.190987	0.213625	0.18706	0.194054	0.190036	0.203083	0.20045	0.217452	0.227893	0.201333	0.215306
9.38	0.188138	0.19113	0.213963	0.18698	0.194307	0.190173	0.20303	0.20044	0.217394	0.22775	0.201328	0.215284
9.39	0.188212	0.191204	0.21418	0.186943	0.194471	0.190306	0.202988	0.20044	0.217352	0.22765	0.201328	0.215284
9.4	0.188286	0.191289	0.214444	0.18688	0.194635	0.190427	0.202956	0.200424	0.217315	0.227544	0.201339	0.21529
9.41	0.188392	0.191395	0.214698	0.186843	0.194783	0.190549	0.202946	0.200435	0.217299	0.227449	0.201339	0.215279
9.42	0.188519	0.191479	0.214936	0.186795	0.194873	0.190665	0.202898	0.20044	0.217262	0.227391	0.201339	0.21529
9.43	0.188619	0.191574	0.21521	0.186795	0.195069	0.190792	0.202866	0.20044	0.217214	0.227264	0.201339	0.215295
9.44	0.188714	0.191691	0.215448	0.186779	0.195148	0.190908	0.202851	0.200445	0.217198	0.227174	0.20136	0.215295
9.45	0.188878	0.191876	0.215818	0.18679	0.195344	0.191056	0.202808	0.200466	0.217156	0.227052	0.201381	0.215295
9.46	0.188952	0.191987	0.215956	0.186806	0.195518	0.191141	0.202766	0.200472	0.217145	0.22701	0.201381	0.215306
9.47	0.189079	0.192114	0.216278	0.186806	0.195677	0.191225	0.202745	0.200472	0.217119	0.226925	0.201391	0.215311
9.48	0.189142	0.192272	0.216405	0.186816	0.195819	0.191347	0.202729	0.200493	0.217119	0.226851	0.201413	0.215322
9.49	0.189195	0.192404	0.216633	0.186811	0.196004	0.191447	0.202692	0.20053	0.217108	0.226783	0.201444	0.215322
9.5	0.189285	0.192531	0.216881	0.186806	0.196189	0.191564	0.202628	0.200556	0.217098	0.226735	0.201471	0.215337
9.51	0.189317	0.19261	0.217114	0.186795	0.196374	0.19168	0.202618	0.200551	0.217077	0.226666	0.201481	0.215364
9.52	0.189375	0.192848	0.217389	0.186764	0.196671	0.191802	0.202607	0.200577	0.217077	0.226582	0.201524	0.215369
9.53	0.189476	0.19297	0.217806	0.186753	0.19685	0.192018	0.202576	0.200598	0.217045	0.226492	0.201603	0.21539
9.54	0.18956	0.193033	0.218081	0.186732	0.19703	0.192103	0.20256	0.200609	0.217034	0.226429	0.201661	0.215401
9.55	0.189613	0.193134	0.218393	0.1867	0.19721	0.192198	0.202539	0.200635	0.21704	0.226349	0.201693	0.215427
9.56	0.189713	0.193266	0.2187	0.18669	0.197384	0.192378	0.202528	0.200657	0.217024	0.22627	0.20174	0.215475
9.57	0.189809	0.193393	0.218985	0.186705	0.197538	0.192536	0.202517	0.200694	0.217008	0.226228	0.201777	0.215533
9.58	0.18992	0.193536	0.219292	0.186732	0.197643	0.192684	0.202528	0.200715	0.216997	0.226127	0.201814	0.21557
9.59	0.190052	0.193662	0.219614	0.186769	0.197839	0.192838	0.202528	0.200741	0.216987	0.226043	0.20183	0.215618
9.6	0.190263	0.193879	0.220042	0.186822	0.198056	0.19306	0.202507	0.200789	0.216997	0.225921	0.201857	0.215702
9.61	0.190332	0.194027	0.220201	0.186864	0.198209	0.193192	0.202523	0.200794	0.217013	0.225852	0.201878	0.215781
9.62	0.190491	0.194181	0.220571	0.186964	0.198368	0.19334	0.202533	0.200815	0.217034	0.225757	0.201894	0.215818
9.63	0.190596	0.194334	0.220867	0.187001	0.198542	0.193488	0.202533	0.200831	0.217061	0.225683	0.201931	0.215834
9.64	0.190728	0.194477	0.221137	0.187049	0.198632	0.193625	0.202549	0.200847	0.217071	0.225593	0.201957	0.215892
9.65	0.190818	0.194662	0.221433	0.187086	0.198796	0.193773	0.202544	0.2009	0.217087	0.225572	0.201984	0.215914
9.66	0.190892	0.19482	0.221755	0.187118	0.198986	0.193922	0.202528	0.200947	0.217119	0.22554	0.202058	0.215966
9.67	0.191014	0.195021	0.222078	0.187139	0.199293	0.194165	0.202544	0.200984	0.217145	0.225456	0.202137	0.216035
9.68	0.191109	0.195196	0.2224	0.187176	0.199509	0.194344	0.202533	0.201048	0.217172	0.225419	0.20219	0.216067
9.69	0.191194	0.195301	0.22276	0.187208	0.199721	0.194524	0.202512	0.20109	0.217182	0.225371	0.202264	0.216088
9.7	0.191284	0.195444	0.223119	0.187276	0.199916	0.194635	0.202496	0.201132	0.217219	0.225329	0.202301	0.216146
9.71	0.191421	0.195555	0.223463	0.187329	0.200096	0.194884	0.202502	0.201185	0.217241	0.225303	0.202359	0.21621
9.72	0.191548	0.195687	0.223828	0.187366	0.200281	0.195063	0.202491	0.201238	0.217246	0.225239	0.202417	0.216278
9.73	0.191664	0.195745	0.224171	0.187424	0.20044	0.195248	0.202496	0.201275	0.217267	0.225197	0.202491	0.216358
9.74	0.191743	0.195888	0.22451	0.187525	0.200546	0.195354	0.202512	0.201328	0.217315	0.225139	0.20256	0.216474
9.75	0.191955	0.196084	0.225012	0.18762	0.200852	0.195576	0.202591	0.201407	0.217336	0.225086	0.202687	0.216611
9.76	0.192055	0.196248	0.22534	0.187715	0.201016	0.195735	0.202607	0.201487	0.217357	0.225028	0.202755	0.21668
9.77	0.192135	0.196422	0.225546	0.187853	0.201159	0.195867	0.202618	0.201529	0.217426	0.224964	0.202829	0.216818
9.78	0.192288	0.196612	0.225974	0.187916	0.201333	0.19601	0.20265	0.201566	0.217463	0.224932	0.202925	0.216923
9.79	0.19241	0.196824	0.226296	0.188001	0.201513	0.196158	0.202681	0.201624	0.217531	0.224901	0.202999	0.217008
9.8	0.192505	0.197019	0.226635	0.188085	0.201693	0.19629	0.202729	0.201682	0.217584	0.224874	0.203104	0.217077
9.81	0.192584	0.197204	0.226989	0.188122	0.20191	0.196454	0.202755	0.201793	0.217653	0.224853	0.203184	0.217151
9.82	0.192716	0.197442	0.227544	0.188186	0.202216	0.196686	0.202798	0.201947	0.217737	0.224848	0.203337	0.217256
9.83	0.192806	0.197659	0.227904	0.188265	0.202317	0.196877	0.202835	0.202058	0.217811	0.224827	0.203411	0.21733
9.84	0.192896	0.197818	0.228247	0.188339	0.202512	0.197078	0.202872	0.202147	0.217864	0.224816	0.203559	0.217436
9.85	0.193018	0.19796	0.228649	0.188429	0.202729	0.197273	0.202925	0.202258	0.217928	0.224811	0.20367	0.217547
9.86	0.193107	0.198108	0.229051	0.188519	0.202877	0.1974	0.202951	0.202348	0.217997	0.224795	0.20377	0.217685
9.87	0.193229	0.198262	0.229257	0.188614	0.203062	0.197664	0.202988	0.202443	0.218049	0.224784	0.203887	0.217811
9.88	0.193351	0.198415	0.229648	0.188677	0.203215	0.197865	0.203041	0.202539	0.218071	0.224763	0.204008	0.217944
9.89	0.193551	0.198679	0.230251	0.188831	0.2034	0.198135	0.20311	0.202687	0.218108	0.224747	0.204103	0.218134
9.9	0.193673	0.198864	0.230631	0.188947	0.203575	0.198293	0.203162	0.202792	0.218219	0.224726	0.204204	0.218287
9.91	0.193795	0.19906	0.231012	0.189079	0.203728	0.198473	0.203236	0.202872	0.218282	0.224716	0.204341	0.218441
9.92	0.193932	0.199155	0.231387	0.189201	0.203881	0.198563	0.2033	0.202962	0.21833	0.224705	0.204442	0.218515
9.93	0.194017	0.199372	0.231636	0.189338	0.204024	0.198743	0.203353	0.203062	0.218456	0.22471	0.204547	0.218694
9.94	0.194091	0.199589	0.232106	0.189465	0.204193	0.198912	0.203395	0.203178	0.218567	0.224726	0.204659	0.218842
9.95	0.194218	0.19979	0.232471	0.189592	0.204378	0.199086	0.203411	0.203263	0.218678	0.224742	0.20477	0.218985
9.96	0.194403	0.20008	0.233026	0.189698	0.204637	0.199356	0.203501	0.20348	0.2188	0.224779	0.204939	0.219175
9.97	0.194508	0.200181	0.233396	0.189824	0.204817	0.199557	0.203559	0.203596	0.218932	0.224821	0.205055	0.219355
9.98	0.194609	0.200435	0.233798	0.18992	0.205023	0.199742	0.203617	0.203739	0.219033	0.224848	0.205192	0.219514
9.99	0.194693	0.200588	0.234189	0.190046	0.205219	0.199938	0.203665	0.203813	0.219107	0.224864	0.205288	0.219672
10	0.194773	0.200746	0.234591	0.190163	0.205383	0.200144	0.203728	0.20394	0.219186	0.224895	0.205462	0.219831
10.01	0.194894	0.20091	0.234993	0.190263	0.205589	0.200287	0.203818	0.204077	0.219276	0.224911	0.205605	0.219926
10.02	0.195021	0.201074	0.235389	0.190369	0.205674	0.200567	0.203892	0.20422	0.219355	0.224922	0.205753	0.220111
10.03	0.195132	0.201243	0.235796	0.190491	0.205832	0.200773	0.203966	0.204336	0.219445	0.224932	0.205896	0.220301
10.04	0.195328	0.201508	0.236378	0.190575	0.20607	0.201053	0.204051	0.204542	0.219561	0.224964	0.206107	0.220597
10.05	0.19547	0.201672	0.236595	0.190765	0.206176	0.201259	0.204103	0.204685	0.219688	0.224991	0.206255	0.220804
10.06	0.195597	0.201857	0.236996	0.191051	0.206371	0.201418	0.204209	0.204822	0.219762	0.225012	0.206408	0.22101
10.07	0.195724	0.202042	0.237366	0.19121	0.206498	0.201598	0.20432	0.204976	0.219889	0.225054	0.206472	0.2212
10.08	0.195841	0.202253	0.23761	0.191352	0.206636	0.201761	0.204426	0.205108	0.219958	0.225086	0.206615	0.221343
10.09	0.195915	0.202438	0.238101	0.191553	0.206784	0.201915	0.204526	0.20524	0.220122	0.225139	0.206784	0.221634
10.1	0.196078	0.20265	0.238461	0.191638	0.206937	0.202073	0.2046	0.205404	0.22028	0.22516	0.206937	0.22185
10.11	0.196179	0.202851	0.239016	0.191754	0.207191	0.202243	0.204743	0.20561	0.220497	0.225281	0.207191	0.222178
10.12	0.196242	0.202988	0.239396	0.191886	0.207355	0.202412	0.204854	0.205806	0.220613	0.225318	0.207344	0.222384
10.13	0.196316	0.203236	0.239767	0.192008	0.207519	0.202586	0.204907	0.205991	0.22074	0.225377	0.207503	0.222591
10.14	0.196417	0.203416	0.240147	0.192161	0.207693	0.202777	0.205007	0.20617	0.220888	0.225424	0.207608	0.222802
10.15	0.196512	0.203606	0.240533	0.192288	0.207873	0.202977	0.205108	0.206313	0.221042	0.225493	0.207841	0.223003
10.16	0.196612	0.203755	0.24093	0.192425	0.208037	0.203178	0.205214	0.206482	0.221174	0.225562	0.208026	0.223209
10.17	0.196729	0.203924	0.241331	0.192552	0.20819	0.203305	0.205314	0.206652	0.221311	0.22562	0.20819	0.223458
10.18	0.196914	0.204162	0.241939	0.192711	0.208401	0.203643	0.205399	0.206726	0.221464	0.225694	0.208375	0.223801
10.19	0.197019	0.20432	0.242346	0.192869	0.208523	0.203823	0.205547	0.206963	0.22166	0.225784	0.208645	0.223907
10.2	0.197162	0.204489	0.242748	0.19297	0.208602	0.203992	0.205631	0.207127	0.221803	0.225815	0.208808	0.224161
10.21	0.1973	0.204648	0.243155	0.193271	0.208697	0.204156	0.2057	0.207297	0.22194	0.225868	0.208988	0.224404
10.22	0.197437	0.204828	0.243525	0.19344	0.208861	0.20432	0.205832	0.20745	0.222072	0.225969	0.209142	0.224652
10.23	0.19758	0.204992	0.243869	0.193615	0.208962	0.204484	0.205943	0.207624	0.222231	0.226006	0.209321	0.224811
10.24	0.19768	0.205177	0.244091	0.193768	0.209078	0.204648	0.206081	0.207793	0.222337	0.226064	0.209501	0.22517
10.25	0.197728	0.205372	0.244334	0.193916	0.20921	0.204807	0.206192	0.207968	0.222532	0.226133	0.209681	0.22544
10.26	0.197876	0.205652	0.244942	0.194064	0.209438	0.205018	0.206366	0.208179	0.222691	0.226217	0.209845	0.225794
10.27	0.19795	0.205864	0.245296	0.194212	0.209596	0.205161	0.206493	0.208417	0.222881	0.226318	0.210019	0.226069
10.28	0.198019	0.206001	0.245656	0.194418	0.209723	0.205356	0.206599	0.208602	0.223035	0.226392	0.210199	0.226323
10.29	0.198093	0.206244	0.246042	0.194466	0.20986	0.205526	0.206683	0.208793	0.22322	0.226492	0.210394	0.226577
10.3	0.198145	0.206329	0.246433	0.194582	0.210014	0.20561	0.206773	0.208988	0.223389	0.226577	0.210521	0.226836
10.31	0.198209	0.206461	0.246808	0.194699	0.210178	0.2058	0.206874	0.209168	0.223537	0.226656	0.21077	0.227089
10.32	0.198272	0.206615	0.247184	0.194836	0.210299	0.206007	0.206921	0.209353	0.223685	0.226719	0.21096	0.227348
10.33	0.198426	0.206815	0.247718	0.194974	0.210479	0.20626	0.207111	0.209623	0.223917	0.22682	0.211235	0.227777
10.34	0.198563	0.206953	0.248093	0.195143	0.210585	0.206488	0.207217	0.209808	0.224081	0.22691	0.211399	0.228025
10.35	0.198669	0.207096	0.248458	0.195301	0.210664	0.206657	0.207344	0.209972	0.224256	0.226968	0.211568	0.228289
10.36	0.19879	0.20726	0.248796	0.195523	0.210727	0.206831	0.207476	0.210056	0.224404	0.227026	0.211737	0.228585
10.37	0.198896	0.207423	0.249134	0.19573	0.210828	0.20699	0.207571	0.210236	0.224562	0.227148	0.211912	0.228866
10.38	0.198997	0.207582	0.249467	0.195925	0.210881	0.207138	0.207778	0.2104	0.224747	0.227248	0.212107	0.229125
10.39	0.199113	0.207756	0.249774	0.19611	0.210923	0.207265	0.207915	0.210558	0.224864	0.227343	0.212292	0.229294
10.4	0.199224	0.208015	0.249985	0.196279	0.211082	0.207402	0.208052	0.210743	0.225112	0.227385	0.212483	0.229675
10.41	0.199335	0.20819	0.250546	0.196459	0.211193	0.207624	0.208248	0.211024	0.225382	0.22756	0.212779	0.229981
10.42	0.19942	0.208349	0.250837	0.196623	0.211298	0.207741	0.208375	0.211156	0.225577	0.227681	0.212985	0.230261
10.43	0.199499	0.208507	0.25099	0.196856	0.211436	0.207867	0.208486	0.211452	0.225768	0.227808	0.21317	0.230547
10.44	0.199515	0.208597	0.251291	0.197004	0.211547	0.208	0.208597	0.211653	0.225958	0.227941	0.21335	0.230853
10.45	0.199568	0.208766	0.251587	0.197146	0.211668	0.208153	0.208713	0.211848	0.226059	0.228067	0.213476	0.231144
10.46	0.199626	0.208867	0.251904	0.197263	0.211769	0.208296	0.208814	0.212054	0.226228	0.228189	0.213603	0.231467
10.47	0.199684	0.209004	0.252206	0.197411	0.211943	0.208449	0.208925	0.21225	0.226413	0.228332	0.213836	0.23189
10.48	0.199763	0.209057	0.252703	0.197485	0.212028	0.208549	0.209142	0.21253	0.226698	0.22849	0.214121	0.232207
10.49	0.199795	0.209157	0.253009	0.197601	0.212091	0.208745	0.209253	0.212715	0.226873	0.228596	0.214328	0.232508
10.5	0.199864	0.209258	0.253327	0.197823	0.212181	0.208861	0.209395	0.212895	0.227063	0.228691	0.214507	0.23282
10.51	0.199927	0.209379	0.253633	0.197918	0.212213	0.208988	0.209459	0.213054	0.227211	0.228792	0.214687	0.233137
10.52	0.199996	0.209496	0.25394	0.198145	0.212224	0.209115	0.209601	0.213239	0.227422	0.228866	0.214851	0.233433
10.53	0.200096	0.209612	0.254246	0.198315	0.212271	0.209194	0.209702	0.213429	0.227629	0.229019	0.215036	0.233745
10.54	0.20017	0.209744	0.2545	0.198484	0.212319	0.20929	0.209871	0.213619	0.227845	0.229141	0.21521	0.234052
10.55	0.200276	0.209956	0.254844	0.198685	0.212403	0.209448	0.210093	0.213804	0.22812	0.229326	0.215491	0.234443
10.56	0.200313	0.210083	0.255156	0.19888	0.212456	0.209527	0.210231	0.21401	0.228358	0.229468	0.21567	0.234797
10.57	0.200366	0.210225	0.255394	0.199129	0.212488	0.209644	0.210389	0.214201	0.22858	0.2296	0.215855	0.235109
10.58	0.200392	0.210342	0.255632	0.199287	0.212509	0.209739	0.210532	0.214338	0.228771	0.229727	0.216019	0.235278
10.59	0.200413	0.210405	0.255854	0.199435	0.212583	0.209866	0.210659	0.214608	0.228987	0.229801	0.216215	0.235595
10.6	0.20045	0.210537	0.256086	0.199583	0.212657	0.209998	0.210791	0.214809	0.229183	0.22996	0.2164	0.235886
10.61	0.20044	0.210632	0.256356	0.199731	0.212721	0.210114	0.210934	0.214983	0.229389	0.230087	0.216532	0.236198
10.62	0.200472	0.210743	0.256594	0.199874	0.212805	0.210268	0.211166	0.2153	0.229664	0.230325	0.216892	0.236674
10.63	0.200498	0.210812	0.256832	0.200012	0.212853	0.210336	0.211298	0.215517	0.229838	0.230467	0.217071	0.236975
10.64	0.200551	0.210876	0.257064	0.200165	0.212879	0.210468	0.211436	0.215718	0.229928	0.23061	0.217251	0.237287
10.65	0.200593	0.210955	0.257307	0.200387	0.2129	0.210574	0.211594	0.215903	0.230134	0.230742	0.217352	0.23761
10.66	0.200641	0.211029	0.257529	0.200503	0.212911	0.210659	0.211737	0.216099	0.23033	0.230875	0.217526	0.237953
10.67	0.200709	0.211071	0.257757	0.200609	0.212921	0.210685	0.211885	0.216284	0.230515	0.23098	0.217695	0.23826
10.68	0.200731	0.21115	0.257952	0.200794	0.212921	0.21077	0.211986	0.216479	0.230695	0.231181	0.21788	0.238582
10.69	0.200789	0.211251	0.258132	0.200947	0.21289	0.210817	0.212176	0.216654	0.230906	0.231319	0.218044	0.238905
10.7	0.200826	0.211346	0.258396	0.20109	0.212895	0.210918	0.212319	0.216923	0.231213	0.231514	0.218303	0.239322
10.71	0.20082	0.211452	0.258497	0.201243	0.212906	0.210971	0.212472	0.217108	0.231345	0.231657	0.218462	0.239693
10.72	0.200847	0.211542	0.258714	0.201418	0.212916	0.211029	0.212636	0.217293	0.231646	0.2318	0.21862	0.240031
10.73	0.200842	0.211647	0.258877	0.201534	0.212932	0.211092	0.212779	0.217463	0.231863	0.231958	0.2188	0.240343
10.74	0.200831	0.211732	0.259036	0.201666	0.212964	0.211166	0.212932	0.217589	0.232075	0.232106	0.218985	0.240644
10.75	0.20082	0.21179	0.2592	0.201756	0.212985	0.21124	0.21308	0.217711	0.232286	0.23226	0.219154	0.240951
10.76	0.200805	0.211896	0.259348	0.201862	0.213017	0.211341	0.213239	0.217938	0.232498	0.232424	0.219318	0.241257
10.77	0.200783	0.211959	0.259581	0.201978	0.213032	0.211457	0.213461	0.218213	0.232825	0.232572	0.21953	0.24158
10.78	0.20081	0.211991	0.259723	0.2021	0.21308	0.211505	0.213593	0.218414	0.233016	0.23272	0.21973	0.241892
10.79	0.20082	0.212007	0.259861	0.202301	0.213064	0.211616	0.213741	0.218604	0.233206	0.232868	0.219868	0.242188
10.8	0.200831	0.212028	0.259924	0.202459	0.213048	0.21169	0.213899	0.218779	0.233386	0.233005	0.220011	0.242494
10.81	0.200842	0.21206	0.26003	0.202602	0.213022	0.211764	0.214058	0.218964	0.233597	0.233137	0.220148	0.242812
10.82	0.200879	0.212086	0.260157	0.202687	0.213006	0.21178	0.214222	0.219128	0.233777	0.23328	0.220301	0.243139
10.83	0.20091	0.212113	0.260241	0.202898	0.212953	0.211811	0.214386	0.219302	0.233861	0.233365	0.220439	0.243457
10.84	0.200894	0.212176	0.260358	0.203046	0.212874	0.211838	0.214618	0.21954	0.234163	0.233608	0.220566	0.243916
10.85	0.200916	0.212229	0.260421	0.203125	0.212832	0.211864	0.214803	0.219704	0.234374	0.233761	0.220714	0.244123
10.86	0.200916	0.212239	0.260479	0.203273	0.212784	0.211864	0.214957	0.219873	0.23458	0.233893	0.220835	0.244556
10.87	0.200879	0.212303	0.260511	0.203469	0.212758	0.211854	0.215094	0.220037	0.234718	0.234062	0.220994	0.244858
10.88	0.200826	0.212372	0.260606	0.203591	0.212736	0.211864	0.215184	0.220217	0.235009	0.2342	0.221153	0.245164
10.89	0.200815	0.212424	0.26068	0.20367	0.212715	0.211875	0.215332	0.220386	0.235236	0.234343	0.221311	0.245471
10.9	0.200778	0.212477	0.260733	0.203786	0.212699	0.211891	0.215454	0.220513	0.235458	0.234496	0.221464	0.245762
10.91	0.200741	0.212504	0.260807	0.203887	0.212668	0.211917	0.215586	0.220777	0.235669	0.234633	0.221607	0.246073
10.92	0.200667	0.212504	0.260934	0.203977	0.212636	0.211959	0.215803	0.220952	0.235923	0.234839	0.22184	0.246539
10.93	0.20063	0.212483	0.260966	0.204082	0.212604	0.21198	0.215929	0.221137	0.236108	0.234956	0.221998	0.24684
10.94	0.200614	0.212477	0.260997	0.204214	0.212546	0.212002	0.216072	0.221285	0.236283	0.235088	0.222125	0.247136
10.95	0.200588	0.212446	0.261034	0.204331	0.212514	0.212044	0.216204	0.221433	0.236447	0.235204	0.222257	0.247284
10.96	0.200561	0.212393	0.261024	0.204447	0.212472	0.212065	0.216352	0.221581	0.236605	0.235321	0.222384	0.247585
10.97	0.200556	0.212356	0.261029	0.204526	0.212393	0.21206	0.216522	0.221734	0.236769	0.235373	0.222506	0.247892
10.98	0.200561	0.212319	0.261034	0.204674	0.212313	0.212002	0.216659	0.221882	0.236912	0.235495	0.222617	0.248162
10.99	0.200503	0.212319	0.261029	0.204801	0.212208	0.211975	0.21686	0.222083	0.237166	0.235638	0.222807	0.24859
11	0.200445	0.212324	0.261003	0.204923	0.212102	0.211922	0.21695	0.222231	0.237351	0.23578	0.222918	0.248775
11.01	0.200424	0.21234	0.260955	0.205034	0.212039	0.211859	0.217119	0.222379	0.237435	0.235929	0.223035	0.249124
11.02	0.200413	0.21235	0.260929	0.205177	0.211959	0.211827	0.217251	0.222522	0.237541	0.236066	0.223093	0.249409
11.03	0.200345	0.212329	0.260892	0.205277	0.211891	0.211785	0.217362	0.22267	0.2378	0.23623	0.223209	0.249679
11.04	0.200292	0.21234	0.260812	0.205325	0.211811	0.211764	0.217468	0.222823	0.237969	0.236383	0.223331	0.249943
11.05	0.200255	0.212324	0.260749	0.205404	0.211743	0.211753	0.217605	0.222971	0.238149	0.236526	0.223426	0.250213
11.06	0.200191	0.212282	0.260664	0.205436	0.211647	0.211732	0.217753	0.223161	0.238307	0.236663	0.223595	0.250615
11.07	0.200128	0.212239	0.260633	0.205504	0.211589	0.211732	0.217822	0.223352	0.238551	0.23687	0.223674	0.250889
11.08	0.200075	0.212202	0.260585	0.205578	0.21152	0.211732	0.217944	0.223505	0.23872	0.236986	0.223748	0.251138
11.09	0.200049	0.212139	0.260548	0.205658	0.211446	0.211711	0.21806	0.223616	0.238852	0.237118	0.223806	0.251402
11.1	0.19999	0.212097	0.260495	0.205716	0.211351	0.211705	0.218176	0.223754	0.239011	0.23724	0.223928	0.251667
11.11	0.199948	0.212039	0.260437	0.205763	0.211267	0.211684	0.218303	0.223822	0.239148	0.237361	0.224023	0.251931
11.12	0.199922	0.212002	0.260352	0.205864	0.211166	0.211631	0.218419	0.223917	0.239307	0.237488	0.224102	0.252179
11.13	0.199874	0.211912	0.260204	0.205933	0.211008	0.211526	0.218599	0.224087	0.23947	0.237641	0.224208	0.252597
11.14	0.199832	0.211869	0.26013	0.20607	0.210934	0.211457	0.218705	0.224208	0.239708	0.237811	0.224266	0.252724
11.15	0.19979	0.211838	0.259977	0.20617	0.210854	0.211399	0.218837	0.224346	0.239867	0.237948	0.224314	0.252962
11.16	0.199726	0.211801	0.259813	0.206313	0.210738	0.211304	0.218927	0.224425	0.24001	0.238017	0.224404	0.25312
11.17	0.199615	0.211753	0.259676	0.206377	0.210638	0.211246	0.21907	0.224547	0.240179	0.238154	0.224446	0.253459
11.18	0.199568	0.211716	0.259575	0.206419	0.210516	0.211172	0.219154	0.224652	0.240285	0.238292	0.224488	0.25367
11.19	0.199462	0.211679	0.25947	0.206467	0.210426	0.211087	0.219255	0.224763	0.240486	0.238403	0.224552	0.253882
11.2	0.199356	0.211621	0.259279	0.206493	0.210336	0.211029	0.219376	0.224885	0.24056	0.23854	0.224615	0.254093
11.21	0.199198	0.21151	0.259052	0.20653	0.210183	0.210939	0.219503	0.22507	0.240782	0.238752	0.224684	0.254389
11.22	0.199102	0.211462	0.258899	0.206546	0.210083	0.210876	0.219598	0.22516	0.240924	0.238905	0.224716	0.254606
11.23	0.199034	0.211409	0.258751	0.206556	0.209998	0.210823	0.219699	0.225308	0.241046	0.239048	0.224784	0.254807
11.24	0.198949	0.211314	0.258603	0.206567	0.209887	0.210717	0.219794	0.225392	0.241178	0.23918	0.224832	0.254987
11.25	0.198912	0.21124	0.258449	0.206609	0.209771	0.210669	0.219879	0.225488	0.241294	0.239344	0.224906	0.255177
11.26	0.198849	0.211156	0.258264	0.206625	0.209623	0.210627	0.219995	0.225599	0.241427	0.239465	0.224964	0.255372
11.27	0.19878	0.211034	0.25809	0.206667	0.20948	0.210527	0.220032	0.225667	0.241527	0.239624	0.224996	0.255568
11.28	0.198669	0.210923	0.257804	0.206715	0.209258	0.210384	0.220175	0.225799	0.241717	0.239841	0.225043	0.255832
11.29	0.19859	0.210839	0.257593	0.206736	0.20911	0.210262	0.22027	0.225868	0.241828	0.23992	0.225059	0.256017
11.3	0.198526	0.210749	0.257381	0.206763	0.209004	0.210172	0.220354	0.225947	0.241945	0.240094	0.225065	0.256197
11.31	0.198442	0.210696	0.257143	0.206821	0.208824	0.210051	0.220418	0.225974	0.242066	0.240226	0.225075	0.256366
11.32	0.198341	0.210622	0.256927	0.206858	0.208703	0.209956	0.220545	0.226027	0.242172	0.240369	0.22508	0.256483
11.33	0.198204	0.210542	0.256689	0.206884	0.208586	0.209823	0.220624	0.226101	0.242278	0.240491	0.22507	0.256588
11.34	0.198114	0.210479	0.256536	0.206879	0.208539	0.209707	0.220671	0.22617	0.242357	0.240623	0.225096	0.256763
11.35	0.197871	0.210357	0.256107	0.206874	0.208364	0.209549	0.220724	0.226265	0.242484	0.240692	0.225102	0.256985
11.36	0.19776	0.210262	0.255991	0.206852	0.208253	0.209459	0.220814	0.226386	0.242637	0.240898	0.225133	0.257133
11.37	0.197649	0.210167	0.255758	0.206831	0.208137	0.20939	0.220851	0.226466	0.242701	0.241014	0.225139	0.257249
11.38	0.197548	0.210083	0.255542	0.206815	0.208037	0.209311	0.220904	0.226518	0.242801	0.241146	0.225117	0.257387
11.39	0.197411	0.209903	0.255314	0.206773	0.207941	0.209237	0.220946	0.226629	0.242849	0.241263	0.225112	0.257519
11.4	0.197305	0.209786	0.255098	0.206752	0.207809	0.209173	0.220983	0.226677	0.242901	0.241405	0.225091	0.257672
11.41	0.197226	0.209654	0.254876	0.206763	0.207651	0.209105	0.221031	0.226735	0.242975	0.241522	0.225054	0.25781
11.42	0.19713	0.209601	0.254659	0.206784	0.207487	0.208962	0.2211	0.226783	0.243034	0.241654	0.225017	0.257958
11.43	0.196993	0.209395	0.254289	0.206789	0.20726	0.208856	0.221205	0.226857	0.24315	0.241849	0.224938	0.258164
11.44	0.196956	0.209284	0.254035	0.206794	0.207085	0.208708	0.221253	0.226894	0.243198	0.241923	0.224901	0.258301
11.45	0.196861	0.209184	0.253771	0.20681	0.206895	0.208576	0.221316	0.226925	0.243277	0.242082	0.224837	0.258444
11.46	0.196755	0.209078	0.25349	0.206826	0.206778	0.208423	0.221359	0.226936	0.243361	0.242209	0.224784	0.25855
11.47	0.196644	0.209004	0.253237	0.206837	0.206541	0.208285	0.221385	0.226968	0.243441	0.24232	0.224737	0.258608
11.48	0.196523	0.208935	0.252951	0.206826	0.206382	0.208148	0.221433	0.22701	0.243504	0.242447	0.224689	0.258729
11.49	0.196396	0.208845	0.252645	0.206815	0.206234	0.207994	0.221486	0.227058	0.243541	0.242568	0.224668	0.25884
11.5	0.196216	0.208719	0.252259	0.2068	0.206012	0.207815	0.221538	0.227116	0.243668	0.242775	0.224621	0.258941
11.51	0.196047	0.208613	0.25191	0.206747	0.205848	0.207704	0.22156	0.227153	0.243721	0.242907	0.224557	0.258962
11.52	0.195883	0.20847	0.25163	0.206694	0.205779	0.207598	0.221575	0.227195	0.243737	0.243044	0.22452	0.259031
11.53	0.195735	0.208333	0.251334	0.20663	0.205642	0.207497	0.221602	0.227227	0.243779	0.243108	0.224462	0.259099
11.54	0.195587	0.208238	0.251053	0.206567	0.205504	0.207408	0.221634	0.227248	0.243816	0.243198	0.224404	0.259131
11.55	0.195455	0.208042	0.250763	0.206504	0.205367	0.207302	0.221644	0.227285	0.243842	0.243287	0.224351	0.259189
11.56	0.195328	0.207878	0.250477	0.206445	0.205208	0.207175	0.22166	0.227311	0.243869	0.243393	0.224256	0.259242
11.57	0.195243	0.207661	0.25034	0.206387	0.20496	0.207085	0.221644	0.227301	0.243879	0.243472	0.224171	0.259332
11.58	0.195085	0.207497	0.249922	0.206334	0.204796	0.206842	0.221724	0.227317	0.243901	0.243599	0.224071	0.25939
11.59	0.195	0.207397	0.249621	0.206271	0.204627	0.206694	0.221724	0.227317	0.243916	0.243679	0.223965	0.259443
11.6	0.194884	0.20726	0.249303	0.206229	0.204452	0.206509	0.221739	0.227317	0.243927	0.243721	0.223886	0.259485
11.61	0.194767	0.207164	0.248965	0.206202	0.204278	0.206355	0.221755	0.227322	0.243906	0.243811	0.223791	0.259517
11.62	0.194662	0.207143	0.248622	0.206165	0.204167	0.206281	0.221761	0.227322	0.243916	0.243916	0.223695	0.259544
11.63	0.194593	0.207053	0.248299	0.206128	0.203945	0.206102	0.221771	0.227343	0.243927	0.243985	0.223616	0.259559
11.64	0.194461	0.206879	0.247945	0.206081	0.203696	0.205959	0.221771	0.227343	0.243916	0.24408	0.223495	0.259586
11.65	0.194265	0.206768	0.247469	0.206001	0.203538	0.205711	0.221761	0.227348	0.243874	0.244207	0.223357	0.259607
11.66	0.194085	0.206646	0.247057	0.205917	0.203384	0.205568	0.221755	0.227359	0.243848	0.244292	0.223246	0.259596
11.67	0.193922	0.206514	0.246729	0.2058	0.203231	0.20542	0.22175	0.227354	0.243821	0.244366	0.223151	0.259612
11.68	0.193742	0.206371	0.246406	0.205711	0.203083	0.205288	0.221755	0.227348	0.243784	0.244429	0.223035	0.259623
11.69	0.193604	0.206281	0.246089	0.205589	0.202956	0.205161	0.221739	0.227343	0.243726	0.244487	0.222902	0.259607
11.7	0.193456	0.206102	0.245777	0.205499	0.202819	0.205055	0.221745	0.227317	0.2437	0.24453	0.222786	0.259607
11.71	0.193314	0.205933	0.245497	0.20542	0.202729	0.204928	0.221739	0.227285	0.243679	0.244583	0.222702	0.259596
11.72	0.193097	0.205695	0.245053	0.205346	0.202475	0.204754	0.22175	0.227248	0.243615	0.24462	0.22249	0.259581
11.73	0.192991	0.205541	0.244741	0.205293	0.202327	0.204569	0.221739	0.227232	0.243557	0.244641	0.222353	0.259554
11.74	0.19288	0.205383	0.244392	0.205198	0.202158	0.204442	0.221734	0.227222	0.243509	0.244672	0.22221	0.259528
11.75	0.192758	0.205235	0.244218	0.205155	0.201968	0.204288	0.221734	0.227211	0.243472	0.244678	0.222072	0.25948
11.76	0.192653	0.205108	0.243895	0.205076	0.201772	0.204125	0.221724	0.227179	0.243446	0.244694	0.22194	0.259459
11.77	0.192499	0.20497	0.243568	0.205002	0.201576	0.203961	0.221745	0.227148	0.243383	0.244725	0.221861	0.259438
11.78	0.192351	0.204838	0.243213	0.204928	0.20145	0.203802	0.221729	0.227111	0.243309	0.244741	0.221697	0.25939
11.79	0.192108	0.204653	0.242701	0.204849	0.201127	0.203575	0.221671	0.227074	0.243203	0.244741	0.221491	0.259322
11.8	0.191997	0.204532	0.242457	0.204796	0.20099	0.203395	0.221655	0.227037	0.243145	0.244762	0.221348	0.259269
11.81	0.191902	0.204458	0.241992	0.20468	0.200815	0.203316	0.221644	0.227015	0.243023	0.244768	0.2212	0.2592
11.82	0.191712	0.204336	0.241638	0.2045	0.200672	0.203184	0.221618	0.22701	0.242954	0.244757	0.221089	0.259131
11.83	0.191569	0.204209	0.241305	0.204384	0.200546	0.203057	0.221597	0.226984	0.242891	0.244768	0.220994	0.259073
11.84	0.191447	0.204051	0.240993	0.204236	0.200419	0.202919	0.221549	0.226963	0.242817	0.244778	0.220867	0.258988
11.85	0.191289	0.203945	0.240676	0.204119	0.200281	0.202814	0.221512	0.226952	0.242716	0.244778	0.220772	0.258925
11.86	0.191183	0.203659	0.240337	0.203992	0.200059	0.202687	0.221454	0.226899	0.242632	0.244773	0.220656	0.25883
11.87	0.19103	0.20348	0.239846	0.203876	0.199895	0.202512	0.221417	0.226841	0.242468	0.244773	0.220497	0.258714
11.88	0.190929	0.203316	0.239508	0.20377	0.199737	0.202438	0.221375	0.226793	0.242368	0.244757	0.220338	0.25864
11.89	0.190834	0.203131	0.239164	0.203633	0.199578	0.202258	0.221338	0.226746	0.242257	0.244731	0.22019	0.258587
11.9	0.190713	0.202999	0.238841	0.203538	0.199504	0.202079	0.221306	0.226677	0.242156	0.244699	0.220064	0.258523
11.91	0.190596	0.202851	0.238492	0.203469	0.199319	0.20192	0.221295	0.226619	0.242045	0.244662	0.219916	0.258465
11.92	0.19048	0.202713	0.238149	0.203332	0.199139	0.201751	0.221264	0.226566	0.241939	0.244625	0.219778	0.258375
11.93	0.19038	0.202586	0.237795	0.203231	0.198981	0.201576	0.221211	0.226529	0.241849	0.244583	0.219609	0.258291
11.94	0.190179	0.202412	0.237446	0.203115	0.19879	0.201312	0.221153	0.22645	0.241707	0.244567	0.219355	0.258158
11.95	0.190083	0.202295	0.237203	0.202983	0.198611	0.201154	0.221084	0.226397	0.241596	0.24454	0.219175	0.258016
11.96	0.189909	0.202163	0.236727	0.202787	0.198484	0.200995	0.221005	0.226349	0.241522	0.244514	0.219086	0.257915
11.97	0.189766	0.202036	0.236399	0.202634	0.198362	0.200868	0.220952	0.226312	0.241437	0.244482	0.218911	0.257778
11.98	0.189613	0.201888	0.236061	0.20248	0.198241	0.200731	0.220878	0.226265	0.2413	0.244472	0.218768	0.257646
11.99	0.18947	0.201719	0.235738	0.202406	0.198135	0.200583	0.220814	0.226222	0.241167	0.244435	0.218626	0.257503
12	0.189396	0.201598	0.235405	0.202258	0.197987	0.200519	0.220735	0.226191	0.24103	0.244387	0.218478	0.257376
12.01	0.189211	0.20137	0.234924	0.2021	0.19777	0.200345	0.220656	0.226127	0.240808	0.244308	0.218234	0.257159
12.02	0.189105	0.201212	0.234639	0.201941	0.197606	0.200228	0.220624	0.226048	0.24066	0.244244	0.218139	0.257032
12.03	0.188984	0.201048	0.234343	0.201788	0.197469	0.200102	0.220582	0.225974	0.240501	0.244186	0.217938	0.256895
12.04	0.188878	0.2009	0.234031	0.201576	0.197284	0.199985	0.220513	0.225895	0.240359	0.244096	0.217764	0.256768
12.05	0.188804	0.200741	0.233724	0.201444	0.197136	0.199768	0.220439	0.22581	0.240211	0.244022	0.217616	0.256636
12.06	0.188688	0.200588	0.233396	0.201312	0.196967	0.199599	0.220386	0.225762	0.240078	0.243948	0.217468	0.256504
12.07	0.188619	0.200466	0.233042	0.201228	0.196792	0.199425	0.220349	0.225678	0.239952	0.243901	0.217309	0.256366
12.08	0.188508	0.200355	0.232709	0.201069	0.196639	0.199219	0.220275	0.225593	0.239819	0.243805	0.217151	0.256218
12.09	0.188376	0.200202	0.232175	0.200931	0.196544	0.198944	0.220185	0.225472	0.239592	0.243737	0.216907	0.256128
12.1	0.18827	0.200091	0.231831	0.20081	0.196359	0.198738	0.220148	0.225414	0.239465	0.243668	0.216775	0.255938
12.11	0.188201	0.199985	0.231588	0.200593	0.196221	0.198579	0.220053	0.22534	0.239328	0.243594	0.216638	0.255774
12.12	0.188027	0.199869	0.231123	0.200429	0.196089	0.19841	0.219974	0.225271	0.239217	0.243541	0.216485	0.255626
12.13	0.1879	0.199753	0.230954	0.200271	0.195967	0.198272	0.2199	0.225197	0.239	0.243478	0.216352	0.255473
12.14	0.187805	0.199615	0.230616	0.200096	0.195856	0.198114	0.219805	0.225102	0.238826	0.243414	0.216204	0.255288
12.15	0.187662	0.199472	0.230272	0.199916	0.195745	0.198008	0.219709	0.225038	0.238736	0.24334	0.216125	0.255135
12.16	0.187498	0.199282	0.229817	0.199726	0.195571	0.197812	0.219582	0.224906	0.238477	0.243182	0.215919	0.254886
12.17	0.187393	0.199092	0.229521	0.199578	0.195449	0.197691	0.219498	0.224837	0.238307	0.243087	0.215781	0.254722
12.18	0.187324	0.199023	0.229241	0.199494	0.195328	0.197627	0.219413	0.224705	0.238138	0.242975	0.215681	0.254558
12.19	0.187282	0.19887	0.228961	0.199298	0.195201	0.197485	0.219302	0.224631	0.237969	0.242875	0.215475	0.254394
12.2	0.187208	0.198701	0.228686	0.199145	0.195069	0.197379	0.219207	0.224547	0.237805	0.242775	0.215322	0.254225
12.21	0.187128	0.198568	0.22839	0.198997	0.194905	0.197173	0.21916	0.224451	0.237662	0.24269	0.215158	0.254051
12.22	0.187049	0.198442	0.228073	0.198864	0.194752	0.197019	0.219086	0.224346	0.237499	0.242584	0.214983	0.253876
12.23	0.186912	0.198235	0.227607	0.198775	0.194545	0.196755	0.218964	0.224182	0.23734	0.242526	0.214714	0.253612
12.24	0.186801	0.198108	0.227259	0.198595	0.194418	0.196586	0.218853	0.224097	0.237102	0.242352	0.214544	0.25349
12.25	0.186705	0.197992	0.226931	0.198468	0.194334	0.196406	0.218784	0.224055	0.236949	0.242257	0.214386	0.253242
12.26	0.186584	0.197855	0.226619	0.198182	0.194186	0.196253	0.218737	0.223954	0.236801	0.24214	0.214217	0.253036
12.27	0.186499	0.197728	0.226402	0.198003	0.194133	0.196094	0.218631	0.223843	0.236637	0.24205	0.214053	0.252814
12.28	0.186335	0.197585	0.225963	0.197828	0.194017	0.195957	0.218552	0.223754	0.236526	0.242019	0.213899	0.252703
12.29	0.186219	0.197442	0.225657	0.197654	0.193911	0.195835	0.218456	0.223669	0.236309	0.241929	0.213736	0.252491
12.3	0.186071	0.197215	0.225207	0.197495	0.193773	0.195634	0.218308	0.223505	0.236145	0.241828	0.213508	0.252169
12.31	0.18596	0.197125	0.225054	0.1973	0.193684	0.195513	0.218208	0.223421	0.235881	0.241686	0.213365	0.251947
12.32	0.18587	0.196908	0.224763	0.197109	0.193551	0.195386	0.218092	0.223315	0.235712	0.241569	0.213228	0.251741
12.33	0.185823	0.196734	0.224457	0.196856	0.19344	0.195254	0.217997	0.223235	0.235638	0.241464	0.21308	0.251519
12.34	0.18578	0.196586	0.224208	0.196671	0.193308	0.195127	0.21788	0.223098	0.235474	0.241347	0.212985	0.251302
12.35	0.185722	0.196433	0.223949	0.196517	0.193176	0.195032	0.217774	0.222987	0.235284	0.241236	0.212884	0.251085
12.36	0.185648	0.196269	0.223632	0.196448	0.193023	0.19482	0.217669	0.222876	0.235099	0.241136	0.212721	0.2509
12.37	0.18559	0.196195	0.223331	0.196306	0.192912	0.194746	0.217584	0.222739	0.234924	0.241014	0.212551	0.250678
12.38	0.185505	0.196004	0.222902	0.196137	0.192669	0.194524	0.217415	0.222569	0.23467	0.240856	0.21234	0.250361
12.39	0.1854	0.195872	0.222606	0.196031	0.192526	0.194371	0.217362	0.222448	0.234501	0.240723	0.212187	0.250155
12.4	0.185299	0.19573	0.222326	0.195724	0.192394	0.194202	0.217288	0.222321	0.234343	0.240602	0.212012	0.250012
12.41	0.185178	0.195608	0.22202	0.195566	0.192325	0.194027	0.217219	0.222183	0.234173	0.24048	0.211864	0.249737
12.42	0.185104	0.195486	0.221829	0.195381	0.192177	0.193858	0.217077	0.222057	0.23402	0.240353	0.211737	0.249531
12.43	0.184956	0.195386	0.221433	0.195217	0.192119	0.193789	0.216976	0.221998	0.233872	0.240232	0.211573	0.249309
12.44	0.184897	0.195322	0.221274	0.195037	0.192077	0.19371	0.216839	0.221951	0.233766	0.240184	0.211436	0.249192
12.45	0.184844	0.195254	0.221137	0.194857	0.191965	0.193557	0.21677	0.221909	0.233666	0.240121	0.211367	0.249081
12.46	0.184696	0.195037	0.22073	0.194709	0.19186	0.19343	0.216659	0.221745	0.233465	0.239909	0.211235	0.248743
12.47	0.184612	0.194942	0.220486	0.194545	0.191828	0.19334	0.216553	0.22165	0.233317	0.239788	0.211108	0.248611
12.48	0.184559	0.194757	0.220212	0.194307	0.191738	0.193224	0.216442	0.221538	0.233158	0.23973	0.210971	0.248362
12.49	0.18448	0.19463	0.219984	0.194138	0.191622	0.193134	0.216342	0.221464	0.233005	0.239613	0.210823	0.248125
12.5	0.1844	0.194482	0.21972	0.193985	0.191527	0.193039	0.216241	0.221316	0.232846	0.239455	0.210664	0.247887
12.51	0.184353	0.194344	0.219598	0.193826	0.191442	0.192938	0.216125	0.221205	0.232677	0.239312	0.210553	0.247644
12.52	0.184305	0.194207	0.219355	0.193694	0.19131	0.192854	0.21603	0.221079	0.232513	0.239185	0.210331	0.247416
12.53	0.184205	0.193996	0.219006	0.193546	0.191109	0.192621	0.215924	0.22092	0.23245	0.239016	0.210157	0.247094
12.54	0.184141	0.193906	0.218747	0.193446	0.19095	0.192447	0.215787	0.220719	0.232249	0.238778	0.209977	0.246845
12.55	0.184057	0.193779	0.218488	0.193224	0.190802	0.192267	0.21567	0.22055	0.232112	0.238678	0.209792	0.246634
12.56	0.183956	0.193673	0.21824	0.19307	0.190686	0.192114	0.21557	0.220418	0.231953	0.238503	0.209612	0.246412
12.57	0.183909	0.193604	0.217949	0.192885	0.190575	0.192029	0.215475	0.220296	0.231794	0.238355	0.209453	0.246258
12.58	0.183798	0.193477	0.217679	0.192679	0.190501	0.191865	0.215385	0.220159	0.231636	0.238181	0.209295	0.245936
12.59	0.183724	0.193356	0.217489	0.192521	0.190364	0.191701	0.215311	0.220048	0.231488	0.238017	0.209142	0.245677
12.6	0.183576	0.193224	0.21713	0.192325	0.190295	0.191558	0.215158	0.219921	0.231387	0.237874	0.208988	0.245402
12.61	0.183401	0.193002	0.216759	0.192151	0.190131	0.191352	0.214994	0.219757	0.231075	0.237625	0.208761	0.245032
12.62	0.18328	0.192854	0.216527	0.191854	0.190031	0.191215	0.214862	0.219641	0.23089	0.237483	0.208623	0.244783
12.63	0.183169	0.192758	0.216294	0.19168	0.18992	0.191109	0.214751	0.219593	0.230705	0.237308	0.208481	0.244519
12.64	0.183095	0.192563	0.216088	0.191484	0.189814	0.191003	0.214634	0.219445	0.230542	0.237134	0.208333	0.244281
12.65	0.183031	0.192415	0.215877	0.191315	0.189698	0.190903	0.214513	0.219355	0.230383	0.236944	0.20819	0.244059
12.66	0.182962	0.192288	0.215655	0.191151	0.18965	0.190771	0.214412	0.219197	0.230203	0.236748	0.208047	0.243948
12.67	0.182883	0.192151	0.215448	0.190993	0.189534	0.190654	0.214306	0.219033	0.230055	0.236563	0.207941	0.243694
12.68	0.182799	0.191955	0.215121	0.190834	0.189322	0.190475	0.214121	0.218821	0.229823	0.236383	0.207714	0.243346
12.69	0.18273	0.191844	0.214893	0.190686	0.189179	0.190311	0.214	0.218663	0.229696	0.236198	0.207593	0.243097
12.7	0.182688	0.191743	0.214761	0.190501	0.189068	0.190168	0.213894	0.21852	0.229553	0.236003	0.20746	0.242859
12.71	0.182614	0.191632	0.214523	0.190327	0.188947	0.189999	0.213773	0.218382	0.2294	0.235886	0.207339	0.242611
12.72	0.18254	0.191532	0.214285	0.190168	0.188841	0.189861	0.213656	0.21824	0.229326	0.235654	0.207207	0.242442
12.73	0.182471	0.191426	0.214053	0.189994	0.188767	0.189713	0.213535	0.218102	0.229183	0.235463	0.207154	0.242124
12.74	0.182365	0.191326	0.213847	0.189909	0.188635	0.189602	0.21345	0.217986	0.22904	0.235299	0.207016	0.241881
12.75	0.182312	0.191204	0.213699	0.189729	0.188471	0.189476	0.213281	0.21788	0.228903	0.235141	0.206884	0.241527
12.76	0.182228	0.191088	0.213334	0.189565	0.188397	0.189349	0.213128	0.217727	0.228707	0.234882	0.206694	0.241289
12.77	0.182154	0.19095	0.213149	0.18929	0.188307	0.189248	0.213017	0.217611	0.228543	0.234707	0.206583	0.241051
12.78	0.18209	0.190797	0.212969	0.189105	0.188201	0.189174	0.212948	0.217489	0.228395	0.234517	0.20644	0.240797
12.79	0.182037	0.190702	0.21281	0.188963	0.188122	0.189068	0.212821	0.217362	0.228242	0.234348	0.206297	0.240554
12.8	0.182	0.190554	0.212652	0.18882	0.188038	0.188957	0.212736	0.21723	0.228089	0.234152	0.206155	0.240295
12.81	0.181963	0.190432	0.212504	0.188709	0.187916	0.188873	0.21262	0.21713	0.227941	0.233957	0.206007	0.240057
12.82	0.181926	0.190258	0.212329	0.188572	0.187731	0.188772	0.212514	0.217045	0.227808	0.233766	0.205906	0.239714
12.83	0.181852	0.190173	0.212065	0.188461	0.187625	0.188614	0.212313	0.216802	0.22757	0.233497	0.205663	0.239476
12.84	0.18181	0.190083	0.211885	0.188275	0.187583	0.188482	0.212192	0.21668	0.227449	0.233306	0.205536	0.239227
12.85	0.181752	0.189983	0.211684	0.188201	0.187461	0.188376	0.21206	0.216522	0.22729	0.233105	0.205388	0.2391
12.86	0.181699	0.189909	0.211473	0.188075	0.187345	0.18827	0.211965	0.216374	0.227126	0.23291	0.205245	0.238884
12.87	0.181593	0.189824	0.211261	0.187958	0.18726	0.188159	0.211854	0.216236	0.226973	0.232783	0.205108	0.238656
12.88	0.181535	0.189729	0.211045	0.187831	0.18716	0.188038	0.211748	0.216093	0.226841	0.232661	0.204997	0.238503
12.89	0.181461	0.189671	0.210939	0.187694	0.187086	0.187927	0.211679	0.215977	0.226703	0.232429	0.20487	0.238212
12.9	0.181345	0.189534	0.21068	0.187551	0.186959	0.187752	0.211452	0.215781	0.226561	0.232149	0.204711	0.237853
12.91	0.181271	0.189428	0.210468	0.187356	0.186896	0.187657	0.211325	0.215665	0.22646	0.231958	0.204664	0.23761
12.92	0.181197	0.189333	0.210299	0.187287	0.186827	0.187594	0.211203	0.215549	0.226291	0.231794	0.204579	0.237351
12.93	0.181133	0.189206	0.210114	0.187139	0.186764	0.187498	0.211066	0.215417	0.22617	0.231631	0.204468	0.237113
12.94	0.181065	0.189111	0.209972	0.187017	0.18669	0.18744	0.21095	0.215306	0.226032	0.23144	0.204357	0.236854
12.95	0.181028	0.189026	0.209818	0.186875	0.1866	0.187371	0.210828	0.215189	0.225916	0.231271	0.204278	0.2366
12.96	0.181017	0.188873	0.20967	0.186758	0.186504	0.187319	0.210706	0.215099	0.225778	0.231091	0.204177	0.236367
12.97	0.180964	0.188688	0.209453	0.186621	0.186356	0.187176	0.210601	0.214867	0.225593	0.230848	0.204019	0.236024
12.98	0.180927	0.188587	0.209311	0.18651	0.186256	0.187128	0.210516	0.214751	0.225461	0.230668	0.203934	0.235791
12.99	0.180864	0.188487	0.209152	0.186341	0.186156	0.18698	0.210405	0.214597	0.225308	0.230494	0.203776	0.23558
13	0.180837	0.188392	0.208999	0.18623	0.186055	0.186875	0.210278	0.214449	0.225197	0.230293	0.203659	0.235368
13.01	0.18079	0.188339	0.208808	0.186145	0.185928	0.186737	0.210178	0.214301	0.225075	0.230108	0.203538	0.235141
13.02	0.180742	0.188265	0.20865	0.185992	0.185865	0.186621	0.210083	0.214227	0.224948	0.229928	0.203421	0.234935
13.03	0.180658	0.188217	0.208486	0.185886	0.185796	0.186494	0.209982	0.214079	0.224827	0.229807	0.203305	0.234781
13.04	0.180594	0.188112	0.208322	0.185764	0.185722	0.186362	0.209855	0.213952	0.224705	0.229569	0.203189	0.234628
13.05	0.180531	0.188053	0.208042	0.185643	0.185674	0.18623	0.209691	0.213746	0.22452	0.2294	0.203046	0.234232
13.06	0.180473	0.18799	0.207936	0.185437	0.185611	0.186129	0.209527	0.213614	0.224399	0.229225	0.202951	0.234009
13.07	0.180388	0.187905	0.20783	0.185336	0.18559	0.186055	0.209422	0.213508	0.224314	0.229067	0.202829	0.233772
13.08	0.180319	0.187826	0.20764	0.185252	0.185542	0.185992	0.209284	0.213402	0.22415	0.228871	0.202729	0.23355
13.09	0.180261	0.18771	0.207466	0.185125	0.185484	0.185928	0.209168	0.213297	0.224087	0.228707	0.202618	0.233312
13.1	0.180208	0.187641	0.207318	0.185008	0.185384	0.185881	0.209057	0.21318	0.22396	0.228533	0.202581	0.233084
13.11	0.180155	0.187514	0.207175	0.184903	0.185331	0.185828	0.208946	0.213064	0.223833	0.228363	0.20248	0.232868
13.12	0.18015	0.187387	0.206942	0.18486	0.185172	0.185748	0.208787	0.212895	0.223648	0.228094	0.202317	0.232545
13.13	0.180124	0.18734	0.206805	0.184723	0.185098	0.185706	0.208697	0.212721	0.22351	0.227914	0.202216	0.232344
13.14	0.180108	0.187239	0.206657	0.184665	0.185008	0.185653	0.208639	0.212588	0.223405	0.22775	0.202147	0.232143
13.15	0.180097	0.187171	0.206525	0.184596	0.184897	0.185521	0.208528	0.212435	0.223294	0.227607	0.202015	0.231942
13.16	0.180044	0.187118	0.206361	0.184517	0.184818	0.185426	0.208481	0.212298	0.223198	0.227459	0.201899	0.231731
13.17	0.180034	0.187086	0.206202	0.184464	0.184723	0.185336	0.208396	0.212128	0.223093	0.227296	0.20182	0.23153
13.18	0.17997	0.187038	0.206007	0.184348	0.184654	0.185241	0.208296	0.212007	0.222966	0.227148	0.20173	0.23134
13.19	0.179886	0.186954	0.205758	0.184263	0.184554	0.185109	0.208137	0.211827	0.222797	0.226947	0.201587	0.231065
13.2	0.179817	0.186906	0.205584	0.184157	0.18448	0.18503	0.208058	0.211769	0.22267	0.226783	0.201524	0.230816
13.21	0.179754	0.186843	0.20542	0.184004	0.184443	0.18494	0.207904	0.211658	0.222569	0.226651	0.201423	0.230626
13.22	0.179711	0.186758	0.205309	0.183872	0.184385	0.184882	0.207793	0.211552	0.222437	0.226524	0.201339	0.23052
13.23	0.179632	0.186674	0.205134	0.183771	0.184363	0.18485	0.207682	0.211452	0.222358	0.226376	0.201243	0.230288
13.24	0.179558	0.186589	0.205029	0.183681	0.184316	0.184802	0.207571	0.211314	0.222199	0.226291	0.201143	0.230087
13.25	0.1795	0.186504	0.204896	0.183592	0.184274	0.184765	0.20746	0.211193	0.222072	0.226111	0.201064	0.229886
13.26	0.179473	0.186436	0.204764	0.183518	0.184205	0.184712	0.207349	0.211066	0.22193	0.225947	0.200974	0.229696
13.27	0.179442	0.186267	0.204643	0.183465	0.184131	0.184607	0.207201	0.210876	0.221771	0.225694	0.200852	0.229421
13.28	0.179426	0.186187	0.204526	0.183364	0.184073	0.184548	0.207111	0.210791	0.221713	0.225525	0.200757	0.229225
13.29	0.17941	0.186113	0.204405	0.183306	0.184015	0.184496	0.20699	0.210611	0.221613	0.225371	0.200694	0.229045
13.3	0.179399	0.186055	0.204288	0.183237	0.183898	0.184379	0.206889	0.21049	0.221507	0.225223	0.200625	0.228866
13.31	0.179373	0.185992	0.204146	0.1832	0.183824	0.184289	0.206794	0.210368	0.221412	0.22507	0.200509	0.228681
13.32	0.179346	0.185918	0.203992	0.183116	0.183761	0.184194	0.206678	0.210231	0.221316	0.224943	0.200424	0.22849
13.33	0.179331	0.185886	0.203866	0.183063	0.183681	0.184152	0.206572	0.210114	0.221221	0.224816	0.200334	0.2283
13.34	0.179272	0.185838	0.203612	0.182947	0.183586	0.184009	0.20644	0.20995	0.2211	0.22461	0.200181	0.228004
13.35	0.179214	0.18578	0.203458	0.182836	0.183544	0.183925	0.206371	0.209845	0.22101	0.224515	0.200091	0.227861
13.36	0.179135	0.185711	0.203342	0.182656	0.183481	0.183845	0.206318	0.209739	0.220941	0.224351	0.200017	0.227586
13.37	0.179082	0.185648	0.203199	0.18255	0.183459	0.183771	0.206197	0.209638	0.220841	0.224203	0.199911	0.227401
13.38	0.179045	0.185569	0.20311	0.182423	0.183412	0.183724	0.206086	0.209517	0.220751	0.224092	0.199827	0.227206
13.39	0.178966	0.185516	0.202962	0.182323	0.183364	0.18366	0.205985	0.209459	0.220693	0.223944	0.199731	0.227
13.4	0.178908	0.185463	0.202872	0.182244	0.183306	0.183592	0.205869	0.209358	0.22056	0.223817	0.199652	0.226799
13.41	0.178844	0.185357	0.202687	0.182159	0.183206	0.183507	0.2057	0.2092	0.220455	0.223658	0.199525	0.226587
13.42	0.178791	0.185289	0.202613	0.182069	0.183169	0.183444	0.205594	0.209089	0.220286	0.223436	0.199451	0.226418
13.43	0.17877	0.185199	0.202507	0.182011	0.183095	0.183385	0.205499	0.208983	0.220175	0.223362	0.199367	0.226217
13.44	0.17877	0.185135	0.202385	0.181974	0.183015	0.183322	0.205399	0.208898	0.220101	0.22322	0.199293	0.226037
13.45	0.178723	0.185077	0.20228	0.181905	0.18292	0.183259	0.205309	0.20874	0.220016	0.223061	0.19924	0.225879
13.46	0.178717	0.185019	0.2022	0.181831	0.182825	0.183126	0.205192	0.208655	0.21991	0.222924	0.199123	0.22571
13.47	0.178659	0.184977	0.202058	0.181794	0.182735	0.183063	0.205108	0.208539	0.219868	0.222802	0.199044	0.22553
13.48	0.178612	0.184903	0.201825	0.181736	0.182592	0.18291	0.204965	0.208354	0.219794	0.222665	0.198949	0.225313
13.49	0.178569	0.184871	0.201682	0.181678	0.182524	0.182825	0.20487	0.208238	0.219625	0.22249	0.198854	0.22517
13.5	0.178511	0.184834	0.20155	0.181567	0.182471	0.182756	0.204785	0.208148	0.219561	0.222363	0.19878	0.225017
13.51	0.178448	0.184807	0.201407	0.181451	0.182407	0.182714	0.204717	0.208031	0.219456	0.222284	0.198722	0.224895
13.52	0.178411	0.184755	0.201291	0.181371	0.18236	0.182619	0.204574	0.207926	0.219366	0.222125	0.198632	0.224673
13.53	0.178379	0.184691	0.201212	0.181297	0.182333	0.182566	0.204468	0.207815	0.219281	0.222014	0.198568	0.224504
13.54	0.178321	0.184622	0.201074	0.181207	0.182254	0.182513	0.204415	0.207714	0.219186	0.221887	0.198505	0.224314
13.55	0.178257	0.184559	0.200984	0.181112	0.182201	0.182444	0.20432	0.207603	0.219123	0.22175	0.198431	0.224129
13.56	0.178205	0.184474	0.200863	0.181028	0.182132	0.182376	0.204177	0.20746	0.218927	0.221549	0.198304	0.22387
13.57	0.178183	0.184416	0.200783	0.180922	0.18208	0.182328	0.204098	0.207365	0.218816	0.221417	0.198204	0.223706
13.58	0.178173	0.184305	0.200688	0.180853	0.182	0.182286	0.203998	0.207302	0.218715	0.221279	0.198119	0.223526
13.59	0.178146	0.184231	0.200583	0.180795	0.181926	0.182217	0.203913	0.207228	0.218594	0.221142	0.198029	0.223352
13.6	0.178115	0.184178	0.200487	0.180742	0.181836	0.182143	0.203829	0.207074	0.218483	0.22102	0.197923	0.223272
13.61	0.17812	0.18412	0.200387	0.180689	0.181799	0.182043	0.203744	0.206958	0.218382	0.220872	0.197849	0.223124
13.62	0.178094	0.184094	0.200276	0.180631	0.181747	0.181969	0.203665	0.206837	0.218293	0.220804	0.197717	0.222971
13.63	0.178025	0.18403	0.200102	0.180578	0.18163	0.181847	0.203548	0.206662	0.218166	0.220629	0.197569	0.222786
13.64	0.177993	0.183978	0.200054	0.180552	0.181567	0.181768	0.203437	0.206546	0.218071	0.220513	0.197479	0.222649
13.65	0.177946	0.183962	0.199948	0.180393	0.181535	0.181673	0.203369	0.206435	0.218012	0.220391	0.197395	0.222501
13.66	0.177903	0.183909	0.199821	0.180298	0.181509	0.181609	0.203305	0.206324	0.217912	0.220296	0.197352	0.222331
13.67	0.17784	0.183866	0.199737	0.180245	0.181488	0.181567	0.203152	0.206223	0.217859	0.220227	0.197289	0.222226
13.68	0.177771	0.183819	0.199636	0.180203	0.181472	0.181519	0.203062	0.206128	0.217769	0.220101	0.197247	0.22203
13.69	0.177729	0.183745	0.199578	0.180097	0.181429	0.181488	0.202962	0.206044	0.217674	0.220016	0.197183	0.221882
13.7	0.177665	0.183681	0.199446	0.180007	0.181355	0.181451	0.202866	0.205948	0.217595	0.21991	0.197093	0.221634
13.7	0.177623	0.183586	0.199388	0.17997	0.181318	0.181424	0.202734	0.205795	0.217394	0.219757	0.19703	0.22147
13.71	0.177591	0.183533	0.199303	0.179933	0.181287	0.181382	0.202681	0.205689	0.217288	0.219619	0.196967	0.221348
13.72	0.177554	0.183486	0.199229	0.17987	0.181228	0.18134	0.202613	0.205589	0.217193	0.219477	0.196898	0.221205
13.73	0.177528	0.18338	0.199155	0.179812	0.18117	0.181297	0.202544	0.205483	0.217098	0.219345	0.196834	0.221057
13.74	0.177528	0.183317	0.199065	0.179785	0.181091	0.181239	0.202486	0.205409	0.217013	0.219191	0.196792	0.220909
13.75	0.177496	0.183274	0.198975	0.179769	0.181012	0.181176	0.202417	0.205245	0.216929	0.219059	0.196723	0.220772
13.76	0.177496	0.1832	0.198817	0.179764	0.180927	0.181006	0.202348	0.205192	0.216839	0.218922	0.19666	0.220576
13.77	0.177475	0.183158	0.198711	0.179727	0.180869	0.180922	0.202274	0.205029	0.216754	0.218752	0.196549	0.220439
13.78	0.177454	0.183121	0.1986	0.179674	0.180827	0.180816	0.202184	0.204907	0.216659	0.218631	0.196491	0.22036
13.79	0.177438	0.183068	0.1985	0.179627	0.18079	0.180774	0.202116	0.204822	0.216559	0.218578	0.196438	0.220212
13.8	0.177375	0.183047	0.198378	0.179579	0.180737	0.180716	0.202058	0.204743	0.216453	0.218472	0.196385	0.220064
13.81	0.177332	0.183026	0.198283	0.179494	0.180689	0.180652	0.202005	0.204659	0.216363	0.218372	0.196316	0.219958
13.82	0.17729	0.182984	0.198235	0.179405	0.1807	0.180605	0.201894	0.20459	0.216278	0.218303	0.196253	0.219757
13.83	0.177242	0.182925	0.198161	0.179331	0.1807	0.180594	0.201825	0.20451	0.216167	0.218155	0.196195	0.219609
13.84	0.177179	0.18283	0.198087	0.179262	0.180668	0.180531	0.201709	0.204405	0.216104	0.218012	0.196131	0.219376
13.85	0.177142	0.182756	0.198008	0.179183	0.180679	0.180478	0.201619	0.204336	0.215972	0.217907	0.196068	0.219234
13.86	0.177137	0.182651	0.19796	0.179124	0.180689	0.180441	0.201555	0.204257	0.215887	0.217811	0.196031	0.219123
13.87	0.177126	0.182587	0.197902	0.17904	0.180658	0.180388	0.201476	0.204177	0.215776	0.217679	0.195957	0.219012
13.88	0.177116	0.182545	0.197865	0.179013	0.180599	0.180372	0.201381	0.204109	0.215686	0.217552	0.195915	0.218885
13.89	0.1771	0.182503	0.197807	0.178976	0.180557	0.180324	0.201317	0.204003	0.215596	0.217441	0.195856	0.218758
13.9	0.177073	0.182434	0.197744	0.178945	0.18052	0.180256	0.201286	0.203945	0.215491	0.217325	0.195793	0.218631
13.91	0.177073	0.18236	0.197606	0.178918	0.180446	0.180145	0.201169	0.203813	0.215327	0.217161	0.195719	0.218456
13.92	0.177047	0.182339	0.197516	0.178887	0.180404	0.180034	0.201111	0.203718	0.215237	0.217077	0.195661	0.21834
13.93	0.176994	0.182307	0.197437	0.17886	0.180335	0.17997	0.201058	0.203638	0.215136	0.216987	0.195608	0.218229
13.94	0.176962	0.182286	0.197315	0.178776	0.18033	0.179865	0.201	0.203596	0.215052	0.216892	0.195555	0.218113
13.95	0.176899	0.182249	0.197241	0.178754	0.180314	0.179801	0.200921	0.203501	0.214967	0.216812	0.195502	0.217991
13.96	0.176872	0.182217	0.197141	0.178702	0.180298	0.179754	0.200847	0.203384	0.214904	0.216749	0.195418	0.21787
13.97	0.176851	0.182175	0.197072	0.178601	0.180314	0.179711	0.200794	0.203295	0.214825	0.216691	0.195359	0.217785
13.98	0.176798	0.182106	0.196988	0.178532	0.180346	0.179658	0.200709	0.203194	0.214735	0.216638	0.195285	0.217621
13.99	0.17673	0.182064	0.196903	0.17849	0.18034	0.17959	0.200577	0.203088	0.214597	0.216511	0.195217	0.217494
14	0.176698	0.182016	0.196834	0.178421	0.180356	0.179542	0.200498	0.203004	0.214534	0.216442	0.195169	0.217367
14.01	0.176671	0.181942	0.196808	0.178342	0.180372	0.179526	0.200408	0.202914	0.214423	0.216352	0.195122	0.217262
14.02	0.176634	0.181889	0.196776	0.178321	0.18034	0.17951	0.200334	0.202861	0.214333	0.216268	0.195095	0.217135
14.03	0.176624	0.181831	0.196729	0.178257	0.18033	0.179484	0.20026	0.202803	0.214301	0.216199	0.195042	0.217024
14.04	0.176603	0.181789	0.19666	0.178236	0.180319	0.179468	0.200207	0.20275	0.214206	0.21612	0.195021	0.216907
14.05	0.176587	0.181699	0.196586	0.17821	0.180282	0.17942	0.200128	0.202697	0.214111	0.21603	0.194984	0.216807
14.06	0.176539	0.181646	0.196485	0.178199	0.180256	0.179368	0.200022	0.202586	0.213984	0.215903	0.194873	0.216654
14.07	0.176529	0.181614	0.19638	0.178173	0.180235	0.179283	0.199959	0.202517	0.213899	0.21584	0.19482	0.216553
14.08	0.176508	0.181609	0.196311	0.178125	0.180208	0.179251	0.19989	0.202449	0.213847	0.215766	0.19473	0.216453
14.09	0.176481	0.181583	0.196248	0.178088	0.180198	0.179209	0.199864	0.202391	0.213783	0.215686	0.194677	0.216331
14.1	0.17646	0.181551	0.196163	0.178046	0.180208	0.179135	0.199816	0.202322	0.21372	0.215623	0.19464	0.216247
14.11	0.176434	0.181546	0.1961	0.17802	0.18024	0.179103	0.199737	0.202258	0.213656	0.215554	0.194593	0.216114
14.12	0.176397	0.18153	0.196036	0.177972	0.18025	0.179082	0.199668	0.20219	0.213582	0.215501	0.194556	0.215998
14.13	0.176323	0.181493	0.195962	0.177877	0.180277	0.179066	0.199557	0.202126	0.213498	0.215417	0.194487	0.215829
14.14	0.176291	0.181461	0.195936	0.177813	0.180303	0.179056	0.199451	0.202063	0.213402	0.215348	0.194445	0.215697
14.15	0.176243	0.181419	0.195867	0.177761	0.180346	0.179045	0.199361	0.201999	0.213318	0.215284	0.194424	0.215575
14.16	0.176206	0.181366	0.195819	0.177681	0.180377	0.179061	0.199277	0.201936	0.21327	0.215221	0.194381	0.215522
14.17	0.17619	0.181318	0.195777	0.177628	0.180436	0.179087	0.199224	0.201867	0.21317	0.215179	0.194355	0.215422
14.18	0.176175	0.181265	0.19574	0.177565	0.180478	0.179119	0.199145	0.201809	0.213085	0.215121	0.194339	0.215332
14.19	0.176143	0.181234	0.195708	0.177533	0.180525	0.179114	0.199065	0.20174	0.213017	0.215057	0.194281	0.215226
14.2	0.176127	0.181165	0.195682	0.177501	0.180557	0.179098	0.199007	0.201645	0.212953	0.214999	0.194233	0.215131
14.21	0.176116	0.181128	0.195603	0.177491	0.180684	0.179093	0.198896	0.201566	0.212842	0.214904	0.194144	0.215031
14.22	0.176111	0.181112	0.195529	0.177475	0.180753	0.179056	0.198849	0.201508	0.2128	0.214814	0.194096	0.214946
14.23	0.176101	0.181102	0.195476	0.177486	0.1808	0.179013	0.198806	0.20145	0.212747	0.214777	0.194048	0.214851
14.24	0.176048	0.181112	0.195407	0.177486	0.180874	0.179008	0.198753	0.20137	0.212694	0.214735	0.19398	0.214735
14.25	0.176011	0.181112	0.195338	0.177454	0.180932	0.178998	0.198716	0.201323	0.212641	0.214671	0.193932	0.214661
14.26	0.17599	0.181112	0.19527	0.177401	0.181028	0.178982	0.198658	0.20127	0.212578	0.214634	0.193885	0.214555
14.27	0.175931	0.181107	0.195196	0.177375	0.181102	0.178982	0.19859	0.201222	0.212541	0.214576	0.193853	0.214455
14.28	0.175847	0.181091	0.195132	0.177306	0.181244	0.178961	0.198553	0.201175	0.212467	0.214571	0.193805	0.214317
14.29	0.175804	0.18107	0.195111	0.177232	0.181355	0.178992	0.198489	0.201132	0.212403	0.21456	0.193752	0.214206
14.3	0.175725	0.181022	0.195074	0.177121	0.18144	0.179008	0.198415	0.201074	0.212313	0.214518	0.193715	0.214095
14.31	0.175683	0.180985	0.195053	0.177042	0.181583	0.17904	0.198346	0.201027	0.212271	0.214481	0.193689	0.214026
14.32	0.175656	0.180927	0.195069	0.176983	0.181667	0.179066	0.198309	0.200995	0.212239	0.214444	0.193641	0.213931
14.33	0.175619	0.180885	0.195074	0.176952	0.181773	0.179082	0.198251	0.200937	0.21215	0.214391	0.193583	0.213836
14.34	0.175625	0.180832	0.19509	0.176894	0.181863	0.179087	0.198188	0.200889	0.212091	0.214338	0.193514	0.213762
14.35	0.175641	0.180779	0.195085	0.176878	0.181942	0.17913	0.198071	0.200805	0.211986	0.214285	0.193451	0.213662
14.36	0.175651	0.180779	0.195069	0.176888	0.182032	0.179119	0.198024	0.200762	0.211912	0.214275	0.193388	0.213561
14.37	0.175619	0.180779	0.195053	0.176888	0.182111	0.179135	0.197955	0.200662	0.211848	0.214222	0.193345	0.213476
14.38	0.175614	0.180779	0.195032	0.176883	0.182191	0.179161	0.197886	0.200598	0.21179	0.214185	0.193308	0.213381
14.39	0.175582	0.180811	0.195	0.176862	0.182286	0.179193	0.197802	0.200556	0.211727	0.214158	0.19325	0.213286
14.4	0.17554	0.180816	0.194979	0.176835	0.182392	0.179204	0.197754	0.200482	0.211674	0.214121	0.193218	0.213202
14.41	0.175498	0.180816	0.194963	0.176793	0.182524	0.179246	0.197696	0.20044	0.211642	0.2141	0.193166	0.213117
14.42	0.175434	0.180816	0.194926	0.176761	0.18274	0.179309	0.197606	0.200376	0.211563	0.214084	0.193118	0.212985
14.43	0.175387	0.180821	0.194947	0.176735	0.182904	0.179399	0.197543	0.200345	0.21152	0.214063	0.193065	0.212927
14.44	0.175355	0.180816	0.194963	0.176703	0.183073	0.179463	0.197495	0.200302	0.211489	0.214047	0.192996	0.21281
14.45	0.175339	0.180795	0.194974	0.176608	0.183259	0.179553	0.197421	0.200281	0.211446	0.214032	0.192965	0.212747
14.46	0.175292	0.180784	0.195011	0.17655	0.183396	0.179685	0.1974	0.200239	0.211383	0.213984	0.192906	0.212662
14.47	0.175286	0.180774	0.195079	0.176481	0.183639	0.17978	0.197337	0.200186	0.21132	0.213952	0.192832	0.212567
14.48	0.175276	0.180747	0.195143	0.176434	0.183803	0.179875	0.197289	0.200117	0.211272	0.213931	0.19278	0.212504
14.49	0.175286	0.180742	0.19519	0.176418	0.183988	0.179991	0.197236	0.200064	0.211182	0.213884	0.192711	0.21243
14.5	0.175286	0.18071	0.195285	0.176402	0.184263	0.180155	0.197146	0.200022	0.211082	0.213841	0.192637	0.212287
14.51	0.175334	0.180716	0.195349	0.176386	0.184443	0.180261	0.197067	0.199969	0.211013	0.213825	0.192579	0.212187
14.52	0.175345	0.180726	0.195402	0.176397	0.184612	0.180346	0.197019	0.199927	0.21095	0.213794	0.192547	0.212086
14.53	0.175355	0.180732	0.19546	0.176397	0.184702	0.180436	0.196961	0.199842	0.210881	0.213778	0.192484	0.212044
14.54	0.175334	0.180726	0.195523	0.176402	0.184908	0.180488	0.196898	0.19979	0.210833	0.213767	0.192436	0.21197
14.55	0.175329	0.180753	0.195592	0.176407	0.18513	0.180626	0.19684	0.199758	0.210796	0.213762	0.192378	0.211885
14.56	0.175318	0.180779	0.195666	0.176412	0.185363	0.180737	0.196808	0.199716	0.210738	0.213767	0.192309	0.211774
14.57	0.175302	0.180806	0.19574	0.176391	0.185759	0.180906	0.196755	0.199642	0.210685	0.21373	0.192225	0.211642
14.58	0.175297	0.180816	0.195825	0.176381	0.186039	0.181038	0.196708	0.199599	0.210643	0.21372	0.192166	0.211579
14.59	0.175286	0.180811	0.195925	0.17636	0.186341	0.181186	0.196644	0.199568	0.210622	0.213699	0.192124	0.211462
14.6	0.175281	0.180827	0.196026	0.176323	0.186652	0.18134	0.196607	0.199552	0.210585	0.213683	0.192103	0.211372
14.61	0.175286	0.180832	0.196115	0.176296	0.186959	0.181514	0.196523	0.199515	0.210516	0.213677	0.192061	0.211283
14.62	0.175297	0.180811	0.196316	0.17628	0.187176	0.181694	0.196464	0.199472	0.210458	0.213646	0.192045	0.211198
14.63	0.175339	0.180816	0.19647	0.176264	0.187604	0.181794	0.196401	0.199435	0.210384	0.213614	0.192002	0.211103
14.64	0.175371	0.180821	0.19676	0.17627	0.188038	0.182095	0.196364	0.199372	0.210342	0.213598	0.19195	0.210971
14.65	0.175424	0.180806	0.19694	0.17627	0.188371	0.182302	0.196343	0.19933	0.210215	0.213598	0.191918	0.210913
14.66	0.175456	0.180816	0.197146	0.17627	0.188672	0.182503	0.196348	0.199293	0.210151	0.213566	0.191881	0.210854
14.67	0.175498	0.180843	0.197342	0.176307	0.189	0.182698	0.196322	0.19925	0.210088	0.213524	0.191833	0.21078
14.68	0.175561	0.18089	0.197548	0.176328	0.189322	0.182883	0.196279	0.199235	0.210046	0.213487	0.191765	0.210727
14.69	0.175614	0.180959	0.19776	0.176349	0.189671	0.182999	0.196269	0.199187	0.209977	0.213434	0.191717	0.210669
14.7	0.175656	0.181006	0.197976	0.176375	0.190015	0.183259	0.196263	0.199155	0.209919	0.213402	0.191691	0.210595
14.71	0.175683	0.181054	0.198188	0.17637	0.190358	0.183449	0.196232	0.199134	0.209876	0.213381	0.191627	0.210527
14.72	0.175709	0.181181	0.198547	0.176365	0.190935	0.183761	0.196168	0.199076	0.209813	0.213339	0.191574	0.210463
14.73	0.175709	0.181276	0.198769	0.176386	0.191125	0.183999	0.196137	0.19906	0.20976	0.213323	0.191537	0.210379
14.74	0.17573	0.181334	0.199028	0.176397	0.191511	0.184263	0.196089	0.199044	0.209691	0.213318	0.191521	0.21031
14.75	0.175757	0.181377	0.199298	0.176386	0.191913	0.184522	0.196057	0.199028	0.209617	0.213297	0.191511	0.210194
14.76	0.175778	0.18144	0.199515	0.176386	0.192325	0.184813	0.195999	0.199002	0.209559	0.213297	0.191474	0.210104
14.77	0.175815	0.181488	0.199705	0.176402	0.192637	0.185125	0.195941	0.199007	0.209496	0.213286	0.191458	0.210019
14.78	0.175894	0.181509	0.200043	0.176418	0.193224	0.185437	0.195872	0.198975	0.20948	0.213249	0.191453	0.209961
14.79	0.175979	0.181609	0.200551	0.176439	0.193863	0.185923	0.195793	0.198928	0.209406	0.213233	0.191432	0.209882
14.8	0.176058	0.181657	0.200916	0.176476	0.194313	0.186267	0.195767	0.198891	0.209332	0.213186	0.1914	0.209829
14.81	0.176153	0.181688	0.201265	0.176523	0.194752	0.186578	0.195714	0.198854	0.209258	0.213138	0.191363	0.209792
14.82	0.176238	0.181773	0.201635	0.176582	0.195238	0.186885	0.195661	0.198827	0.209237	0.213085	0.191326	0.209749
14.83	0.176291	0.181858	0.201984	0.176677	0.195703	0.187054	0.19564	0.198801	0.209205	0.213085	0.191273	0.209707
14.84	0.176418	0.181942	0.202364	0.176735	0.196168	0.187403	0.195603	0.198785	0.209173	0.213043	0.191236	0.209686
14.85	0.176513	0.182122	0.202739	0.17683	0.196634	0.187646	0.195581	0.198727	0.20912	0.213038	0.191215	0.209623
14.86	0.17664	0.182339	0.203321	0.176936	0.1974	0.188275	0.195544	0.198716	0.209099	0.213027	0.191194	0.209527
14.87	0.176719	0.182503	0.203739	0.177015	0.197945	0.188624	0.195465	0.198669	0.20902	0.213032	0.191183	0.209453
14.88	0.176782	0.182629	0.204156	0.177068	0.1985	0.189	0.195439	0.198637	0.208983	0.213038	0.191178	0.20939
14.89	0.176835	0.182783	0.204622	0.177174	0.199086	0.189423	0.195407	0.198616	0.208967	0.213038	0.191151	0.20929
14.9	0.176936	0.182904	0.205097	0.177211	0.199673	0.189856	0.195359	0.1986	0.208919	0.213059	0.191141	0.209242
14.91	0.177015	0.183047	0.205573	0.177279	0.200276	0.1903	0.195328	0.198574	0.208888	0.213054	0.19112	0.2092
14.92	0.177079	0.183179	0.205917	0.177327	0.200688	0.190744	0.195259	0.198563	0.208856	0.213043	0.191083	0.209126
14.93	0.177295	0.183348	0.206874	0.177396	0.201492	0.191432	0.195248	0.198553	0.208814	0.213038	0.191061	0.209025
14.94	0.177422	0.183481	0.207429	0.177486	0.202073	0.191907	0.195169	0.198537	0.208697	0.213032	0.19103	0.208993
14.95	0.17757	0.183644	0.207989	0.177581	0.202671	0.192362	0.195137	0.198516	0.208697	0.213027	0.191003	0.208956
14.96	0.177729	0.183808	0.208285	0.177771	0.203263	0.192822	0.195106	0.198452	0.20866	0.212995	0.190972	0.208919
14.97	0.177893	0.183972	0.208872	0.17793	0.203839	0.193271	0.195069	0.198405	0.208634	0.212995	0.190956	0.208872
14.98	0.178035	0.184168	0.209443	0.178078	0.204405	0.193726	0.195042	0.198362	0.208602	0.212985	0.190945	0.208845
14.99	0.178183	0.184316	0.21003	0.178263	0.204997	0.194207	0.195	0.198331	0.208555	0.212985	0.190935	0.208808
15	0.178337	0.184596	0.210627	0.178448	0.205589	0.194699	0.194984	0.19832	0.208518	0.212995	0.190913	0.20875
15.01	0.178548	0.184786	0.211536	0.178548	0.206509	0.195053	0.194931	0.198288	0.208465	0.21299	0.190898	0.208687
15.02	0.178617	0.184998	0.212181	0.178707	0.207133	0.195714	0.194926	0.198262	0.208454	0.212995	0.190892	0.208639
15.03	0.178739	0.185241	0.212821	0.178939	0.207778	0.196211	0.194868	0.19823	0.208433	0.213006	0.190861	0.208576
15.04	0.178871	0.185474	0.213476	0.179109	0.208438	0.196745	0.194852	0.198193	0.208396	0.213006	0.190861	0.208528
15.05	0.179013	0.185696	0.214148	0.179267	0.20911	0.197284	0.19482	0.198167	0.208364	0.213017	0.190871	0.208491
15.06	0.179151	0.185955	0.21484	0.179378	0.209781	0.197849	0.194783	0.19813	0.208338	0.213027	0.190887	0.208433
15.07	0.179299	0.186177	0.215575	0.179595	0.210442	0.19842	0.194762	0.198119	0.208285	0.213027	0.190861	0.208375
15.08	0.179526	0.186536	0.21658	0.179764	0.211351	0.199282	0.194688	0.198108	0.208227	0.213022	0.190892	0.208296
15.09	0.179743	0.18679	0.217441	0.17996	0.212097	0.19989	0.194651	0.198077	0.208185	0.213011	0.190903	0.20828
15.1	0.179939	0.187044	0.218213	0.180161	0.212419	0.200503	0.194635	0.198056	0.208153	0.213017	0.190908	0.208232
15.11	0.180139	0.187303	0.219001	0.180488	0.213048	0.201095	0.194609	0.198061	0.208126	0.213017	0.190908	0.20819
15.12	0.180356	0.187572	0.219789	0.180726	0.213704	0.201698	0.194572	0.198045	0.208074	0.213017	0.190908	0.208158
15.13	0.180578	0.187831	0.220619	0.18098	0.214375	0.202311	0.194551	0.198034	0.208047	0.213006	0.190913	0.208142
15.14	0.18079	0.188117	0.221427	0.181271	0.215015	0.202914	0.194545	0.198034	0.208015	0.213001	0.190903	0.208105
15.15	0.181001	0.188545	0.221845	0.18154	0.216014	0.203511	0.194535	0.198013	0.207973	0.213001	0.190882	0.208058
15.16	0.181345	0.188894	0.223056	0.181836	0.216685	0.204373	0.194524	0.19795	0.207947	0.213011	0.190887	0.208015
15.17	0.181546	0.189216	0.223865	0.182159	0.217367	0.20506	0.194498	0.197929	0.207952	0.213032	0.190882	0.207994
15.18	0.181752	0.189544	0.2247	0.182635	0.218071	0.205705	0.194487	0.197908	0.207941	0.213054	0.190882	0.207989
15.19	0.181958	0.189877	0.22554	0.182788	0.218779	0.206382	0.194455	0.197876	0.207936	0.213069	0.190892	0.207952
15.2	0.182164	0.190046	0.226397	0.183079	0.219487	0.206715	0.194418	0.197881	0.20792	0.213101	0.190892	0.207931
15.21	0.182259	0.190385	0.227269	0.183385	0.220185	0.207376	0.194376	0.19786	0.207894	0.213159	0.190903	0.207915
15.22	0.182471	0.190723	0.228157	0.183592	0.220867	0.208058	0.194355	0.197849	0.207873	0.213175	0.190903	0.207862
15.23	0.182799	0.191215	0.229421	0.183988	0.221914	0.209131	0.194286	0.197828	0.207862	0.213217	0.190908	0.207788
15.24	0.183063	0.191558	0.230478	0.184311	0.222384	0.209866	0.194239	0.197834	0.20782	0.213239	0.190929	0.207751
15.25	0.183306	0.191897	0.231435	0.184807	0.223272	0.210611	0.194223	0.197823	0.207815	0.213254	0.190935	0.207719
15.26	0.18357	0.19224	0.232413	0.185162	0.22388	0.211351	0.194202	0.197807	0.207804	0.213249	0.190935	0.207682
15.27	0.183845	0.192621	0.233365	0.185521	0.224531	0.212097	0.194149	0.197823	0.207793	0.213244	0.190929	0.207672
15.28	0.18411	0.192986	0.234311	0.18587	0.225165	0.212821	0.194117	0.197818	0.207778	0.213244	0.190929	0.207661
15.29	0.184422	0.193361	0.235273	0.186277	0.225488	0.21354	0.194107	0.197807	0.207772	0.213244	0.190935	0.207645
15.3	0.184844	0.193959	0.236727	0.186674	0.226429	0.214592	0.19407	0.197844	0.207783	0.213254	0.190945	0.207645
15.31	0.18513	0.194249	0.237673	0.187081	0.227079	0.215089	0.194059	0.19786	0.207788	0.21326	0.19095	0.20764
15.32	0.185405	0.19482	0.238625	0.187509	0.227734	0.216019	0.194048	0.197886	0.207809	0.213265	0.190966	0.207635
15.33	0.185664	0.195254	0.239122	0.188143	0.228385	0.216696	0.194027	0.197876	0.207804	0.213286	0.190993	0.207624
15.34	0.185949	0.195677	0.240068	0.188572	0.22904	0.217399	0.194006	0.197897	0.207809	0.213334	0.191003	0.207619
15.35	0.186203	0.196105	0.241019	0.188989	0.229701	0.218118	0.19398	0.19795	0.20782	0.213371	0.191014	0.207614
15.36	0.186467	0.196533	0.241992	0.189449	0.230378	0.218879	0.193969	0.198003	0.207809	0.213387	0.19103	0.207582
15.37	0.186716	0.197173	0.242997	0.189756	0.231054	0.219614	0.193943	0.198034	0.207793	0.213434	0.191056	0.207566
15.38	0.187134	0.19759	0.244503	0.190041	0.232038	0.220719	0.193895	0.198108	0.207778	0.213434	0.191114	0.207561
15.39	0.18734	0.197797	0.245206	0.190554	0.232709	0.221089	0.193869	0.198135	0.207772	0.21345	0.191173	0.207534
15.4	0.187535	0.198214	0.246597	0.191273	0.233179	0.221835	0.193853	0.198167	0.207788	0.213476	0.191199	0.207545
15.41	0.187879	0.198627	0.247612	0.191765	0.234015	0.222575	0.193842	0.198204	0.207783	0.213471	0.191241	0.20755
15.42	0.188196	0.199081	0.248653	0.192283	0.234633	0.22332	0.193821	0.198251	0.207783	0.213471	0.191284	0.207587
15.43	0.188535	0.199557	0.249668	0.192801	0.235247	0.22406	0.1938	0.198267	0.207772	0.21345	0.191315	0.207619
15.44	0.188857	0.200265	0.250689	0.193361	0.235839	0.224806	0.193789	0.198288	0.207751	0.213445	0.191373	0.207645
15.45	0.189338	0.200752	0.252185	0.1939	0.236732	0.225889	0.193789	0.198325	0.207756	0.213439	0.191447	0.207682
15.46	0.189676	0.201254	0.253168	0.194445	0.237335	0.226407	0.193773	0.198368	0.207746	0.21345	0.191506	0.207709
15.47	0.189999	0.201608	0.254151	0.195264	0.237943	0.227396	0.193763	0.19841	0.207767	0.213471	0.191543	0.207735
15.48	0.1903	0.202269	0.25514	0.195788	0.238244	0.228089	0.193779	0.19851	0.207772	0.213471	0.191632	0.207746
15.49	0.190602	0.202761	0.25615	0.196337	0.238852	0.228834	0.193779	0.198547	0.207788	0.213471	0.191701	0.207783
15.5	0.190898	0.203273	0.257165	0.196861	0.239455	0.229563	0.193758	0.198611	0.207799	0.213508	0.191775	0.207815
15.51	0.19122	0.203739	0.258185	0.197384	0.240089	0.230298	0.193758	0.19869	0.207846	0.213519	0.19186	0.207867
15.52	0.191706	0.204468	0.259189	0.197908	0.240998	0.231424	0.193731	0.198822	0.207878	0.213513	0.192008	0.207904
15.53	0.19204	0.204939	0.26022	0.198288	0.241617	0.232154	0.193731	0.198891	0.20791	0.213519	0.192098	0.207952
15.54	0.192378	0.205425	0.261246	0.199261	0.242204	0.232883	0.193721	0.198981	0.207915	0.213519	0.192151	0.208005
15.55	0.192621	0.205922	0.26196	0.199827	0.242785	0.233587	0.193694	0.199081	0.207926	0.213519	0.192246	0.208052
15.56	0.19306	0.206403	0.263318	0.200408	0.243192	0.2343	0.193705	0.199155	0.207941	0.213508	0.192346	0.208111
15.57	0.193382	0.2069	0.264307	0.200709	0.243948	0.234993	0.193726	0.199261	0.207978	0.213492	0.192452	0.208185
15.58	0.193562	0.207154	0.265306	0.201302	0.24445	0.235358	0.193731	0.199361	0.208	0.213476	0.192542	0.208248
15.59	0.194128	0.207883	0.266802	0.20191	0.245217	0.236341	0.193763	0.199494	0.208026	0.213482	0.192711	0.208396
15.6	0.194477	0.208401	0.267743	0.202523	0.245719	0.236996	0.193789	0.199573	0.208058	0.213471	0.192827	0.208481
15.61	0.19481	0.208919	0.26871	0.203141	0.246227	0.237636	0.193816	0.199668	0.208095	0.213455	0.192928	0.208581
15.62	0.19518	0.20929	0.269651	0.204082	0.246718	0.238085	0.193848	0.199774	0.208158	0.213482	0.193049	0.208692
15.63	0.195523	0.209993	0.270598	0.204706	0.247199	0.238952	0.193879	0.199853	0.20819	0.213471	0.193139	0.208793
15.64	0.195862	0.210511	0.271528	0.205346	0.247728	0.239576	0.1939	0.199927	0.208232	0.213492	0.193329	0.208909
15.65	0.196174	0.211034	0.272474	0.205954	0.248236	0.240237	0.193927	0.200075	0.208296	0.213487	0.193477	0.208988
15.66	0.19648	0.211589	0.273426	0.206578	0.248722	0.240866	0.193937	0.200218	0.20837	0.213482	0.193636	0.209099
15.67	0.196951	0.212372	0.274832	0.207154	0.249208	0.241828	0.193969	0.20044	0.208423	0.213503	0.193885	0.209184
15.68	0.197273	0.212879	0.275773	0.207735	0.249684	0.242463	0.193985	0.200588	0.208465	0.213513	0.194107	0.209353
15.69	0.19759	0.213392	0.276741	0.208544	0.25016	0.243097	0.193996	0.200741	0.208534	0.213503	0.194292	0.20949
15.7	0.197918	0.213862	0.277687	0.209179	0.25063	0.243705	0.194038	0.200894	0.208629	0.213498	0.194498	0.209617
15.71	0.198156	0.214338	0.278353	0.209776	0.251074	0.244329	0.19407	0.201064	0.208692	0.213487	0.19472	0.20976
15.72	0.198611	0.214825	0.278966	0.210394	0.251381	0.244942	0.194149	0.201201	0.208766	0.213482	0.194926	0.209913
15.73	0.198949	0.215306	0.280018	0.210987	0.25192	0.245561	0.194212	0.20137	0.208824	0.213487	0.195122	0.210072
15.74	0.199478	0.216046	0.281372	0.211589	0.252491	0.246433	0.194307	0.201624	0.208935	0.213471	0.195333	0.210326
15.75	0.199832	0.216532	0.282276	0.212234	0.252851	0.246972	0.194397	0.201804	0.20903	0.213482	0.195518	0.210516
15.76	0.200197	0.216765	0.283143	0.212557	0.253221	0.247236	0.194466	0.201994	0.209136	0.213492	0.195719	0.210701
15.77	0.200355	0.217272	0.283989	0.213482	0.25358	0.247776	0.194556	0.20219	0.209263	0.213498	0.195941	0.210923
15.78	0.200694	0.217642	0.284824	0.2141	0.253935	0.248146	0.194609	0.202317	0.209379	0.213492	0.1961	0.211119
15.79	0.201021	0.218314	0.285659	0.214729	0.254294	0.248833	0.19464	0.202576	0.20949	0.213508	0.196396	0.211341
15.8	0.201312	0.218826	0.286473	0.215327	0.254643	0.249298	0.194714	0.202782	0.209612	0.213519	0.196618	0.211568
15.81	0.201788	0.219577	0.287684	0.215924	0.255166	0.250059	0.194794	0.203104	0.209749	0.213545	0.197035	0.211901
15.82	0.202068	0.220074	0.288498	0.216522	0.255494	0.250583	0.194894	0.203353	0.20995	0.213619	0.197289	0.212076
15.83	0.202385	0.220539	0.289291	0.217114	0.255811	0.251106	0.194958	0.20348	0.210077	0.21364	0.19758	0.212398
15.84	0.202708	0.220994	0.290089	0.217896	0.256123	0.251619	0.195032	0.203733	0.210215	0.213667	0.197881	0.212636
15.85	0.203009	0.221443	0.290893	0.218562	0.256261	0.252121	0.1951	0.203966	0.210347	0.213699	0.198177	0.212874
15.86	0.203231	0.221887	0.291681	0.219133	0.256541	0.252597	0.195227	0.204214	0.21049	0.213704	0.198489	0.213011
15.87	0.203675	0.222353	0.292241	0.219688	0.256721	0.253115	0.195349	0.204473	0.210632	0.21372	0.198817	0.213302
15.88	0.204003	0.222781	0.293277	0.22027	0.257064	0.253596	0.19547	0.204706	0.210807	0.213746	0.199129	0.213603
15.89	0.204495	0.223447	0.294033	0.220862	0.257413	0.254273	0.195671	0.205055	0.211034	0.213746	0.199568	0.214079
15.9	0.204833	0.223891	0.294778	0.221454	0.257651	0.254675	0.195809	0.205325	0.21123	0.213762	0.199895	0.214391
15.91	0.20515	0.224356	0.295497	0.222368	0.257836	0.255076	0.195925	0.20561	0.21132	0.213773	0.200191	0.214729
15.92	0.205478	0.224837	0.296211	0.22295	0.258037	0.255473	0.196073	0.20589	0.211505	0.213788	0.20035	0.215062
15.93	0.205769	0.225287	0.296893	0.223542	0.258217	0.255732	0.196216	0.206186	0.211679	0.213815	0.200683	0.215422
15.94	0.206059	0.225604	0.297549	0.223849	0.258428	0.25625	0.196353	0.206398	0.211869	0.213836	0.200926	0.21576
15.95	0.206334	0.225921	0.298194	0.22443	0.258645	0.256424	0.19648	0.206794	0.212097	0.213884	0.201397	0.216088
15.96	0.206588	0.226645	0.29915	0.224964	0.258951	0.256964	0.196708	0.20726	0.21243	0.213947	0.201952	0.216627
15.97	0.206858	0.227063	0.299774	0.225493	0.259152	0.257355	0.196776	0.207587	0.212652	0.214016	0.202348	0.217008
15.98	0.207127	0.227465	0.300419	0.226043	0.259327	0.257725	0.196919	0.207915	0.212874	0.214063	0.202745	0.217272
15.99	0.207376	0.22784	0.301059	0.226804	0.259496	0.258095	0.197062	0.208253	0.213117	0.214132	0.203157	0.217785
16	0.207645	0.228221	0.301704	0.227163	0.259639	0.258433	0.19722	0.208602	0.21335	0.214206	0.203591	0.218176
16.01	0.207915	0.228564	0.302328	0.227867	0.259787	0.258777	0.197337	0.208935	0.213588	0.214269	0.204014	0.218578
16.02	0.2081	0.228934	0.302946	0.228379	0.259914	0.259126	0.197564	0.209099	0.213841	0.214296	0.204405	0.218996
16.03	0.208618	0.229468	0.30376	0.228897	0.260051	0.259612	0.197733	0.209443	0.2141	0.21437	0.204828	0.219672
16.04	0.208904	0.229854	0.304389	0.229415	0.260104	0.259935	0.198019	0.209961	0.214476	0.21447	0.205457	0.219894
16.05	0.209173	0.230219	0.30495	0.229986	0.260162	0.260247	0.198225	0.210289	0.214671	0.214544	0.205874	0.220354
16.06	0.209438	0.230605	0.305463	0.230774	0.26022	0.260511	0.19842	0.210627	0.215073	0.214592	0.206303	0.220835
16.07	0.209707	0.23097	0.305938	0.231282	0.260278	0.260786	0.198637	0.211008	0.21538	0.214687	0.206731	0.221306
16.08	0.209945	0.231345	0.306182	0.231805	0.260331	0.261066	0.198854	0.211367	0.215692	0.214798	0.20717	0.221808
16.09	0.210188	0.231604	0.306657	0.232312	0.260395	0.261246	0.199055	0.211743	0.216019	0.214904	0.207619	0.222294
16.1	0.2105	0.232275	0.307329	0.232788	0.260479	0.26169	0.199272	0.212023	0.216188	0.215015	0.207936	0.223093
16.11	0.210722	0.232635	0.307757	0.233264	0.260569	0.261949	0.199594	0.212736	0.216691	0.21521	0.208528	0.223632
16.12	0.210944	0.232979	0.30819	0.233708	0.260648	0.262171	0.199805	0.213122	0.217034	0.215348	0.208983	0.224155
16.13	0.211145	0.233301	0.308608	0.234158	0.260701	0.262388	0.200027	0.213524	0.217389	0.215491	0.209464	0.224716
16.14	0.211251	0.233449	0.30901	0.234607	0.260728	0.262504	0.200265	0.213942	0.217737	0.215628	0.20994	0.225117
16.15	0.211468	0.233745	0.309412	0.235072	0.26077	0.262731	0.200514	0.214343	0.218097	0.215766	0.210426	0.225879
16.16	0.211668	0.234036	0.309787	0.235389	0.260802	0.262943	0.200694	0.214751	0.218456	0.215903	0.210907	0.22645
16.17	0.211896	0.234295	0.310168	0.235997	0.260802	0.263133	0.200847	0.215163	0.218805	0.216009	0.211394	0.227037
16.18	0.212213	0.23476	0.310749	0.236447	0.260754	0.263434	0.201286	0.215787	0.219323	0.216284	0.212128	0.227956
16.19	0.212483	0.235014	0.310998	0.236912	0.260733	0.263598	0.201555	0.216215	0.219688	0.216442	0.212647	0.228554
16.2	0.212694	0.235278	0.311447	0.237625	0.260696	0.263762	0.201825	0.216426	0.220069	0.216617	0.213154	0.229199
16.21	0.212916	0.235585	0.311754	0.23808	0.260648	0.26391	0.202121	0.216839	0.220365	0.216796	0.213672	0.229823
16.22	0.213154	0.235881	0.31205	0.238535	0.260601	0.264032	0.202406	0.217288	0.220894	0.216976	0.21419	0.230467
16.23	0.213355	0.236156	0.312325	0.238958	0.260559	0.264159	0.202708	0.217743	0.221269	0.217182	0.214698	0.230801
16.24	0.21354	0.236447	0.312589	0.239386	0.260506	0.264254	0.202999	0.218182	0.221697	0.217399	0.215226	0.231467
16.25	0.213778	0.236838	0.312948	0.239825	0.260442	0.264386	0.203464	0.218816	0.222363	0.217616	0.215945	0.232482
16.26	0.213921	0.237129	0.313181	0.2402	0.260416	0.264492	0.20376	0.219339	0.222802	0.217864	0.216532	0.233169
16.27	0.214084	0.237398	0.313303	0.240586	0.260374	0.264587	0.204051	0.219789	0.223262	0.218081	0.217082	0.23384
16.28	0.214206	0.237636	0.31354	0.241146	0.260315	0.264687	0.204357	0.220249	0.223722	0.218319	0.217637	0.234506
16.29	0.214343	0.237874	0.313773	0.241485	0.260278	0.264772	0.204643	0.220756	0.22396	0.218552	0.218176	0.235003
16.3	0.214486	0.238096	0.313985	0.241791	0.260231	0.264878	0.204944	0.221242	0.22443	0.2188	0.218451	0.23595
16.31	0.21464	0.238302	0.314222	0.242124	0.260162	0.264973	0.205256	0.221729	0.224895	0.219054	0.219012	0.2366
16.32	0.214798	0.238498	0.314418	0.242357	0.26004	0.265057	0.205489	0.222236	0.225361	0.219318	0.219567	0.237705
16.33	0.21502	0.238656	0.314693	0.242563	0.259935	0.265131	0.206118	0.222971	0.226085	0.219667	0.220386	0.238455
16.34	0.215136	0.238826	0.314846	0.242923	0.259818	0.265195	0.206456	0.223463	0.226566	0.219979	0.220931	0.239227
16.35	0.215306	0.239	0.314952	0.243409	0.259723	0.265227	0.206842	0.223949	0.227074	0.220249	0.221475	0.239973
16.36	0.215475	0.239185	0.315126	0.243731	0.259533	0.265237	0.207016	0.224451	0.227581	0.220534	0.22202	0.240771
16.37	0.215623	0.239359	0.315227	0.244054	0.259401	0.265232	0.207392	0.224938	0.227935	0.220851	0.222575	0.241564
16.38	0.215787	0.239539	0.315317	0.244366	0.259248	0.265227	0.207783	0.225429	0.228607	0.221158	0.22313	0.242336
16.39	0.215903	0.239708	0.315385	0.244662	0.259115	0.265195	0.208142	0.225921	0.229093	0.22148	0.223695	0.243118
16.4	0.216088	0.239994	0.315433	0.244969	0.258877	0.265142	0.208676	0.226275	0.229865	0.221961	0.224531	0.24435
16.41	0.216167	0.240115	0.315459	0.245238	0.258735	0.265084	0.209041	0.226936	0.230378	0.222316	0.224932	0.245175
16.42	0.216247	0.240332	0.315491	0.245603	0.258587	0.265052	0.209427	0.227433	0.230896	0.222665	0.225704	0.245592
16.43	0.216326	0.240449	0.315507	0.245836	0.258513	0.265026	0.209813	0.227956	0.231419	0.223024	0.226238	0.246391
16.44	0.216374	0.240575	0.315518	0.246031	0.25837	0.264983	0.210199	0.228453	0.231985	0.223214	0.226814	0.247205
16.45	0.216432	0.240676	0.315549	0.246243	0.258238	0.264931	0.210569	0.228971	0.232529	0.223584	0.22738	0.247797
16.46	0.216511	0.240734	0.31556	0.246443	0.25809	0.264888	0.210971	0.229495	0.233047	0.223933	0.227956	0.248902
16.47	0.216638	0.240856	0.315586	0.246655	0.257847	0.264793	0.21152	0.230272	0.233608	0.224494	0.228765	0.250128
16.48	0.216691	0.240919	0.315586	0.246798	0.257667	0.264719	0.211806	0.230779	0.234163	0.224758	0.229045	0.250969
16.49	0.216828	0.240982	0.315576	0.247051	0.257492	0.26464	0.21234	0.231297	0.234739	0.225255	0.229611	0.251841
16.5	0.216907	0.241035	0.31557	0.247358	0.257355	0.264561	0.212736	0.2318	0.23531	0.225636	0.230161	0.252697
16.51	0.216997	0.241078	0.315555	0.247453	0.257059	0.26446	0.213143	0.232286	0.235876	0.226032	0.2307	0.253554
16.52	0.217061	0.241167	0.315491	0.247644	0.256826	0.264317	0.213561	0.232783	0.236288	0.226413	0.23125	0.254431
16.53	0.217082	0.241226	0.315412	0.247834	0.256599	0.264259	0.213973	0.233296	0.237049	0.226804	0.231805	0.255346
16.54	0.217103	0.241347	0.315327	0.248008	0.256356	0.264116	0.214375	0.233793	0.237594	0.227222	0.23235	0.256229
16.55	0.217167	0.241421	0.31519	0.248177	0.256012	0.263868	0.214814	0.234538	0.238434	0.227904	0.233179	0.257545
16.56	0.217151	0.24149	0.315079	0.24831	0.25578	0.263768	0.215263	0.234908	0.239037	0.228316	0.233724	0.258433
16.57	0.217161	0.241538	0.314952	0.248511	0.255552	0.26354	0.215676	0.23559	0.23964	0.228755	0.23411	0.259279
16.58	0.217156	0.241601	0.314852	0.248595	0.25533	0.263408	0.216104	0.236087	0.240237	0.22922	0.234861	0.260183
16.59	0.217156	0.241612	0.314741	0.24868	0.255119	0.263276	0.216543	0.236346	0.240834	0.229685	0.2354	0.261087
16.6	0.217145	0.241612	0.314619	0.248748	0.254897	0.263133	0.216966	0.236864	0.241442	0.230156	0.23596	0.261727
16.61	0.21714	0.241601	0.314487	0.248801	0.254675	0.262959	0.217389	0.237361	0.242034	0.230589	0.236505	0.26233
16.62	0.217135	0.241596	0.314307	0.248854	0.25441	0.262742	0.218065	0.238133	0.242923	0.231054	0.237329	0.263783
16.63	0.217151	0.241564	0.31417	0.248896	0.254172	0.262589	0.218509	0.238625	0.243509	0.231525	0.237858	0.264714
16.64	0.217182	0.241538	0.314011	0.248976	0.253903	0.262409	0.218832	0.2391	0.244102	0.231868	0.238376	0.265628
16.65	0.217219	0.24149	0.313932	0.249018	0.253628	0.262224	0.21944	0.23956	0.244688	0.232476	0.238894	0.266559
16.66	0.21723	0.241453	0.313752	0.249039	0.253422	0.262028	0.219894	0.240031	0.244974	0.232931	0.239412	0.267495
16.67	0.217214	0.241421	0.313625	0.249076	0.253004	0.261822	0.220344	0.240528	0.245587	0.233407	0.239677	0.268399
16.68	0.217204	0.24139	0.313392	0.249097	0.252729	0.261595	0.220804	0.240998	0.246036	0.233883	0.240179	0.269303
16.69	0.217188	0.241342	0.313075	0.249108	0.252269	0.261246	0.221486	0.241712	0.247094	0.234602	0.240924	0.270672
16.7	0.217145	0.2413	0.312848	0.249097	0.251978	0.261024	0.221935	0.242188	0.247718	0.23512	0.241432	0.271592
16.71	0.217087	0.241284	0.31261	0.249081	0.251704	0.260855	0.2224	0.242658	0.248347	0.235638	0.241945	0.272501
16.72	0.217071	0.241257	0.312367	0.24905	0.251429	0.260696	0.22285	0.243007	0.248976	0.236151	0.242436	0.273415
16.73	0.217029	0.241199	0.312097	0.249013	0.251149	0.260453	0.223077	0.243652	0.249584	0.236684	0.242785	0.274319
16.74	0.216966	0.241146	0.311843	0.248933	0.250879	0.26021	0.2235	0.244102	0.250186	0.237229	0.243451	0.275218
16.75	0.216902	0.241072	0.31159	0.248854	0.250609	0.259972	0.223907	0.244577	0.25081	0.237747	0.243927	0.276117
16.76	0.216796	0.240967	0.311214	0.248764	0.250218	0.259618	0.224541	0.245291	0.251709	0.238519	0.244609	0.277343
16.77	0.216728	0.240871	0.31095	0.248653	0.249933	0.25938	0.224938	0.245524	0.252322	0.239079	0.24509	0.278316
16.78	0.216654	0.240766	0.310696	0.248558	0.249663	0.259158	0.225355	0.245999	0.252914	0.239624	0.24555	0.279215
16.79	0.216617	0.240644	0.310453	0.248394	0.249372	0.25892	0.225768	0.24647	0.253522	0.240152	0.245999	0.279659
16.8	0.216532	0.240512	0.310199	0.248331	0.249224	0.258677	0.226085	0.246909	0.25413	0.240533	0.246443	0.280542
16.81	0.216458	0.240401	0.30993	0.248214	0.248928	0.258402	0.226672	0.247347	0.254733	0.240887	0.246903	0.281425
16.82	0.2164	0.240274	0.309713	0.248119	0.248696	0.258121	0.227074	0.247786	0.255351	0.241495	0.247347	0.282307
16.83	0.216347	0.240168	0.309338	0.248035	0.248262	0.257852	0.227512	0.248246	0.25598	0.242029	0.247781	0.283196
16.84	0.216252	0.239983	0.309057	0.247924	0.247786	0.257434	0.228194	0.248923	0.256842	0.242833	0.248426	0.284507
16.85	0.216162	0.239888	0.308724	0.247813	0.247469	0.257154	0.228607	0.249367	0.257254	0.243383	0.248838	0.285379
16.86	0.216067	0.239777	0.308381	0.247654	0.247147	0.256858	0.229056	0.249795	0.257847	0.243953	0.24905	0.286251
16.87	0.215977	0.239666	0.308021	0.247532	0.246835	0.256636	0.2295	0.250239	0.25847	0.244498	0.249467	0.287113
16.88	0.215855	0.239582	0.307683	0.247384	0.246533	0.256229	0.229928	0.250551	0.259068	0.245064	0.249753	0.287964
16.89	0.215718	0.239412	0.307329	0.2473	0.246248	0.25597	0.230325	0.251117	0.259665	0.245629	0.250292	0.288799
16.9	0.215591	0.239349	0.306985	0.247141	0.245947	0.255806	0.230748	0.251534	0.260284	0.246227	0.250662	0.289624
16.91	0.215485	0.239143	0.306499	0.246972	0.245513	0.255367	0.23134	0.252185	0.261161	0.247083	0.251281	0.29084
16.92	0.215364	0.239	0.30616	0.246798	0.245233	0.255103	0.231557	0.252592	0.261743	0.247681	0.251667	0.291427
16.93	0.215258	0.238804	0.305833	0.246639	0.244947	0.254812	0.231958	0.253031	0.262314	0.248257	0.252058	0.292505
16.94	0.215163	0.238619	0.305505	0.24638	0.24463	0.254569	0.232376	0.253422	0.262895	0.248822	0.252438	0.293261
16.95	0.215099	0.238408	0.305172	0.246211	0.244334	0.254289	0.232667	0.253808	0.263477	0.249388	0.252808	0.294075
16.96	0.214962	0.238202	0.304839	0.246089	0.244028	0.254003	0.23319	0.254009	0.264042	0.249806	0.253157	0.294889
16.97	0.214862	0.238022	0.304485	0.245883	0.243784	0.253739	0.233565	0.254405	0.264635	0.250567	0.253485	0.295656
16.98	0.214708	0.237752	0.303977	0.245735	0.243176	0.253263	0.234168	0.254965	0.265237	0.25109	0.25394	0.29646
16.99	0.214571	0.237594	0.303554	0.245555	0.243018	0.252935	0.234586	0.255309	0.266025	0.251947	0.254241	0.297253
17	0.214455	0.237425	0.303158	0.245386	0.24269	0.252597	0.234982	0.255653	0.266665	0.252232	0.254527	0.298014
17.01	0.214317	0.237292	0.30274	0.245111	0.242352	0.25228	0.235379	0.255986	0.267246	0.252819	0.254807	0.298765
17.02	0.214169	0.237118	0.302333	0.244889	0.24204	0.251926	0.235775	0.256335	0.267806	0.253385	0.255082	0.299494
17.03	0.214	0.236944	0.302143	0.244651	0.241712	0.251693	0.236145	0.256684	0.268356	0.25395	0.255362	0.300224
17.04	0.21382	0.236822	0.301751	0.244403	0.2414	0.251275	0.236521	0.256916	0.268642	0.254542	0.255568	0.300927
17.05	0.213672	0.236595	0.30136	0.244154	0.241104	0.250979	0.23688	0.257397	0.269181	0.255135	0.255753	0.301635
17.06	0.213397	0.236304	0.3008	0.243901	0.240649	0.250541	0.237398	0.257878	0.269969	0.256044	0.256229	0.302666
17.07	0.213202	0.236077	0.300435	0.243647	0.240374	0.250255	0.237747	0.258217	0.270508	0.25662	0.256499	0.303348
17.08	0.213048	0.235971	0.300076	0.243398	0.240068	0.250118	0.238107	0.25855	0.271026	0.257186	0.256742	0.303845
17.09	0.21298	0.235743	0.299721	0.243145	0.239761	0.249827	0.23844	0.258862	0.271523	0.257762	0.25699	0.304754
17.1	0.212879	0.235511	0.299346	0.242886	0.239418	0.249531	0.238783	0.259152	0.27202	0.258301	0.257223	0.305394
17.11	0.212684	0.235289	0.298981	0.242648	0.2391	0.249245	0.239032	0.259448	0.272517	0.258856	0.257455	0.306076
17.12	0.212557	0.235067	0.298595	0.242484	0.238746	0.248928	0.239254	0.259729	0.272987	0.259263	0.257672	0.306737
17.13	0.212345	0.234739	0.298019	0.242161	0.238297	0.248442	0.239782	0.260136	0.273727	0.260226	0.257963	0.307715
17.14	0.212197	0.234506	0.297713	0.241908	0.237916	0.248125	0.240115	0.260411	0.274066	0.260775	0.258148	0.30836
17.15	0.212039	0.234279	0.297163	0.24167	0.237546	0.24777	0.240443	0.260537	0.27469	0.261341	0.258328	0.308957
17.16	0.211875	0.234078	0.296745	0.2413	0.23725	0.247411	0.240766	0.260786	0.275144	0.261896	0.258507	0.309554
17.17	0.211684	0.233861	0.296269	0.241014	0.236917	0.247073	0.241072	0.261019	0.275615	0.262419	0.258687	0.310125
17.18	0.211489	0.233645	0.295836	0.240755	0.236758	0.246724	0.241379	0.261283	0.276069	0.26298	0.258872	0.310421
17.19	0.211309	0.233481	0.295413	0.240454	0.236468	0.246486	0.241686	0.261526	0.276508	0.263265	0.259036	0.310992
17.2	0.211029	0.233074	0.294778	0.240158	0.23605	0.245915	0.241976	0.261695	0.276968	0.263799	0.259147	0.311865
17.21	0.210849	0.232831	0.294578	0.239846	0.235765	0.245619	0.242394	0.262134	0.277597	0.264619	0.259433	0.31242
17.22	0.210653	0.232598	0.29416	0.23955	0.235479	0.245328	0.242695	0.262367	0.277988	0.265147	0.259586	0.312959
17.23	0.210468	0.232381	0.293753	0.239085	0.23521	0.245021	0.242975	0.262604	0.278395	0.265676	0.259639	0.313493
17.24	0.210289	0.232138	0.293356	0.238778	0.234924	0.244699	0.243245	0.262811	0.278591	0.266183	0.259776	0.313868
17.25	0.210109	0.231884	0.292976	0.238498	0.234628	0.244419	0.243541	0.263012	0.278982	0.266696	0.259903	0.31455
17.26	0.209987	0.23162	0.2926	0.238334	0.234306	0.244112	0.243837	0.263218	0.279358	0.26722	0.259998	0.315015
17.27	0.209707	0.231366	0.292014	0.238027	0.233851	0.243805	0.244043	0.263413	0.279749	0.267579	0.260109	0.315756
17.28	0.209617	0.231112	0.291628	0.237853	0.233618	0.243488	0.24453	0.263667	0.280309	0.268457	0.260241	0.316247
17.29	0.209438	0.230875	0.291231	0.237504	0.233201	0.24315	0.244662	0.263842	0.280584	0.268943	0.260321	0.316723
17.3	0.209284	0.230637	0.29093	0.237107	0.232905	0.242812	0.244947	0.264011	0.281081	0.269419	0.260389	0.317172
17.31	0.209105	0.230399	0.290359	0.236843	0.232587	0.242479	0.245206	0.264175	0.281419	0.2699	0.260458	0.317627
17.32	0.208888	0.230166	0.289962	0.236552	0.232302	0.242172	0.245465	0.264344	0.281779	0.270376	0.2605	0.318071
17.33	0.208697	0.229928	0.289545	0.236272	0.232027	0.241834	0.245703	0.264497	0.282149	0.270857	0.260548	0.318494
17.34	0.20847	0.229706	0.289132	0.235976	0.231773	0.241506	0.245925	0.264566	0.282471	0.271327	0.260596	0.318912
17.35	0.208142	0.229373	0.288498	0.235685	0.231387	0.241083	0.246221	0.264761	0.282952	0.272025	0.26067	0.319493
17.36	0.207915	0.229109	0.288091	0.235363	0.231287	0.240729	0.246417	0.264946	0.283264	0.27248	0.260707	0.319683
17.37	0.207677	0.22885	0.287673	0.234871	0.231086	0.240406	0.246634	0.265063	0.283555	0.272718	0.260712	0.320059
17.38	0.20745	0.228596	0.287298	0.234522	0.230906	0.240089	0.246819	0.2652	0.283814	0.273183	0.260717	0.320413
17.39	0.207275	0.228353	0.286917	0.234189	0.230711	0.239804	0.247004	0.265322	0.284078	0.273627	0.260717	0.320683
17.4	0.207085	0.228094	0.286738	0.233867	0.230536	0.239502	0.247189	0.265454	0.284343	0.274055	0.260717	0.321169
17.41	0.206905	0.227835	0.286378	0.233544	0.230362	0.239222	0.247374	0.26557	0.284581	0.274494	0.260717	0.321481
17.42	0.206662	0.227422	0.285807	0.233222	0.230129	0.238773	0.247644	0.265729	0.284824	0.275144	0.260691	0.321988
17.43	0.206482	0.227142	0.285427	0.233	0.229997	0.238455	0.24786	0.26584	0.285056	0.275435	0.260685	0.322306
17.44	0.206313	0.22692	0.285041	0.232603	0.229902	0.238138	0.248045	0.26594	0.285268	0.275969	0.260664	0.322628
17.45	0.206139	0.226677	0.284745	0.232318	0.229727	0.237826	0.24822	0.26602	0.285411	0.276334	0.260633	0.322945
17.46	0.205954	0.226566	0.284189	0.231974	0.229611	0.237673	0.248389	0.266083	0.285707	0.276714	0.260606	0.323252
17.47	0.205859	0.226333	0.283788	0.231673	0.229474	0.237351	0.248553	0.266136	0.285923	0.277068	0.260543	0.323543
17.48	0.205642	0.226096	0.28337	0.231356	0.229326	0.237028	0.248637	0.266205	0.286124	0.277423	0.260479	0.323802
17.49	0.205414	0.225778	0.282958	0.231017	0.229109	0.236716	0.248791	0.266263	0.286331	0.277793	0.260437	0.324188
17.5	0.205044	0.225593	0.282344	0.230668	0.228956	0.236277	0.249002	0.266347	0.286616	0.278332	0.260363	0.324404
17.51	0.204828	0.225276	0.281953	0.230314	0.228808	0.235929	0.249092	0.26639	0.286801	0.278702	0.260305	0.324611
17.52	0.204606	0.225038	0.281573	0.229791	0.228665	0.235654	0.249229	0.266437	0.286965	0.279062	0.260226	0.324817
17.53	0.204399	0.224779	0.281181	0.229442	0.228517	0.235389	0.249346	0.26649	0.287124	0.279389	0.260162	0.324996
17.54	0.204204	0.224531	0.280811	0.229104	0.228353	0.235125	0.249446	0.266522	0.287287	0.279712	0.260072	0.325192
17.55	0.204003	0.224256	0.280462	0.228728	0.228263	0.234871	0.249536	0.266538	0.287409	0.28004	0.259961	0.325335
17.56	0.203823	0.223981	0.280077	0.228369	0.228089	0.234602	0.249621	0.266548	0.287546	0.280193	0.25984	0.325451
17.57	0.20358	0.223579	0.279495	0.228046	0.227814	0.234195	0.24979	0.266511	0.287694	0.28061	0.259644	0.325742
17.58	0.20339	0.223294	0.27913	0.227729	0.227597	0.233914	0.249848	0.266506	0.287827	0.280901	0.259507	0.325911
17.59	0.203189	0.223072	0.278956	0.22728	0.227364	0.233629	0.249959	0.266474	0.287922	0.281097	0.259364	0.326075
17.6	0.203009	0.22286	0.27857	0.226936	0.2272	0.233328	0.250049	0.266448	0.288022	0.281462	0.259205	0.326255
17.61	0.202835	0.222633	0.2783	0.226619	0.226883	0.233063	0.250128	0.266432	0.28808	0.281705	0.259025	0.326413
17.62	0.20265	0.222405	0.277835	0.226291	0.226651	0.232741	0.250218	0.266406	0.288139	0.281974	0.258936	0.326535
17.63	0.202465	0.222173	0.277486	0.225953	0.226439	0.232455	0.250297	0.26639	0.288234	0.282249	0.258766	0.326662
17.64	0.202137	0.221946	0.276931	0.225789	0.226127	0.232032	0.250408	0.266384	0.28835	0.282619	0.258534	0.32682
17.65	0.202031	0.221724	0.276572	0.225419	0.225926	0.231821	0.250467	0.266374	0.288392	0.282868	0.25837	0.326915
17.66	0.201814	0.22156	0.276191	0.225059	0.225736	0.231636	0.250535	0.266358	0.28845	0.283111	0.258206	0.326979
17.67	0.201619	0.221258	0.275858	0.224525	0.225535	0.23135	0.250556	0.266337	0.288493	0.283338	0.25809	0.327048
17.68	0.201407	0.22102	0.27552	0.224155	0.225355	0.231118	0.250588	0.266289	0.28853	0.28355	0.257873	0.327132
17.69	0.201222	0.220756	0.275171	0.223812	0.225181	0.230848	0.25062	0.266247	0.288556	0.283777	0.25773	0.327185
17.7	0.201058	0.220492	0.274816	0.223452	0.224948	0.230605	0.250657	0.266205	0.288572	0.283983	0.257545	0.327222
17.71	0.200868	0.220101	0.274499	0.223103	0.224726	0.230362	0.250704	0.266173	0.288583	0.284179	0.257355	0.327259
17.72	0.200609	0.219836	0.273981	0.222754	0.224404	0.229997	0.25072	0.266078	0.288572	0.284443	0.257048	0.327386
17.73	0.200482	0.219561	0.273653	0.222442	0.224182	0.229759	0.250747	0.266014	0.28854	0.284618	0.256853	0.327412
17.74	0.20026	0.219313	0.273326	0.221977	0.224065	0.229505	0.250778	0.265914	0.288519	0.284792	0.256652	0.327423
17.75	0.200102	0.21908	0.272971	0.221761	0.223838	0.229246	0.250794	0.265872	0.288514	0.284919	0.25644	0.327449
17.76	0.199948	0.218858	0.272623	0.221343	0.22368	0.228987	0.25081	0.265755	0.288461	0.285025	0.256213	0.327455
17.77	0.199805	0.218626	0.272268	0.221042	0.223399	0.228707	0.250826	0.265639	0.28844	0.285205	0.256007	0.327455
17.78	0.19961	0.218419	0.272094	0.22073	0.223204	0.228459	0.250842	0.265539	0.288419	0.285353	0.25579	0.327449
17.79	0.199298	0.218097	0.27156	0.220423	0.222918	0.228089	0.250858	0.265406	0.288345	0.285596	0.255473	0.327407
17.8	0.199102	0.217891	0.271216	0.220106	0.222739	0.227851	0.250847	0.265316	0.288334	0.285733	0.255251	0.32737
17.81	0.198912	0.217685	0.270862	0.219582	0.22258	0.227681	0.250826	0.265221	0.288276	0.285855	0.255129	0.327328
17.82	0.198695	0.217526	0.270534	0.219419	0.222411	0.227407	0.2508	0.265121	0.288186	0.285982	0.254881	0.32728
17.83	0.198505	0.217383	0.270244	0.21907	0.222236	0.227216	0.250778	0.265047	0.288117	0.286077	0.254717	0.327217
17.84	0.198405	0.217114	0.269948	0.218715	0.222083	0.2271	0.250741	0.26492	0.288022	0.286193	0.25441	0.327159
17.85	0.198209	0.216897	0.269657	0.218372	0.22193	0.226915	0.25071	0.26482	0.287922	0.286299	0.254194	0.327079
17.86	0.19796	0.216522	0.269218	0.218034	0.22165	0.226629	0.250673	0.264656	0.287763	0.286431	0.253824	0.326979
17.87	0.197818	0.216273	0.268959	0.217727	0.221459	0.226407	0.25063	0.264539	0.287631	0.286516	0.253575	0.326905
17.88	0.19768	0.216046	0.268673	0.217241	0.221242	0.226217	0.250615	0.264439	0.287525	0.286595	0.253321	0.326826
17.89	0.197585	0.215813	0.268377	0.216939	0.220999	0.226021	0.250583	0.264317	0.287393	0.286669	0.253073	0.326741
17.9	0.197411	0.215602	0.268092	0.216648	0.220724	0.225821	0.250546	0.264249	0.287261	0.286711	0.252824	0.326635
17.91	0.197284	0.21538	0.267812	0.216437	0.220444	0.225577	0.250477	0.264106	0.287134	0.28679	0.252597	0.326524
17.92	0.19713	0.215184	0.26759	0.216046	0.220238	0.225355	0.250424	0.26399	0.287023	0.286833	0.252322	0.326403
17.93	0.196972	0.214957	0.267151	0.215781	0.220032	0.225144	0.250377	0.263831	0.286933	0.286886	0.252058	0.326318
17.94	0.196718	0.214677	0.266712	0.215459	0.219567	0.224821	0.250287	0.263635	0.28669	0.286928	0.251645	0.326112
17.95	0.196523	0.21447	0.2664	0.215142	0.219255	0.224605	0.250229	0.263519	0.286547	0.286986	0.251402	0.325969
17.96	0.196348	0.214264	0.266252	0.214687	0.218948	0.224404	0.250144	0.263371	0.286383	0.287013	0.251149	0.325805
17.97	0.196158	0.214069	0.265967	0.214365	0.218668	0.224282	0.250059	0.263239	0.286214	0.287023	0.250879	0.325641
17.98	0.195952	0.213899	0.265697	0.214032	0.218398	0.224039	0.249991	0.263123	0.28604	0.287055	0.250678	0.325456
17.99	0.195777	0.21364	0.265422	0.213709	0.218134	0.22388	0.249874	0.262911	0.285955	0.287087	0.250308	0.325282
18	0.195603	0.213439	0.265184	0.21336	0.217891	0.223717	0.2498	0.262747	0.28577	0.287108	0.250202	0.325097
18.01	0.19537	0.213122	0.26482	0.213038	0.217574	0.2235	0.249652	0.262536	0.285474	0.287108	0.249832	0.32478
18.02	0.195243	0.213011	0.264576	0.212884	0.217367	0.223426	0.249578	0.262372	0.285273	0.287108	0.249552	0.324648
18.03	0.195111	0.212779	0.264354	0.212461	0.217156	0.223283	0.249489	0.262208	0.285088	0.287087	0.249261	0.324399
18.04	0.195011	0.212578	0.264111	0.212187	0.216934	0.22313	0.249399	0.262028	0.284877	0.287065	0.248986	0.324219
18.05	0.194931	0.212387	0.263852	0.211906	0.216744	0.22295	0.249314	0.261859	0.284681	0.287039	0.248685	0.324034
18.06	0.194783	0.212187	0.263582	0.211727	0.216527	0.222776	0.249245	0.261685	0.284464	0.287023	0.248362	0.323839
18.07	0.194651	0.212017	0.263302	0.211372	0.216389	0.22258	0.249166	0.261526	0.284264	0.286991	0.248072	0.323648
18.08	0.194445	0.211801	0.262916	0.211113	0.216067	0.222316	0.249023	0.261241	0.284036	0.286944	0.247628	0.323321
18.09	0.194281	0.211658	0.26261	0.21086	0.215929	0.222146	0.248902	0.261034	0.283745	0.28688	0.247316	0.323099
18.1	0.194107	0.211499	0.262351	0.210606	0.215792	0.221972	0.248812	0.260944	0.283518	0.286859	0.247041	0.322871
18.11	0.193953	0.211351	0.262076	0.210183	0.215676	0.221824	0.24869	0.260781	0.283307	0.286812	0.246761	0.322755
18.12	0.193795	0.211193	0.261827	0.209876	0.215618	0.221665	0.24859	0.26058	0.283069	0.286753	0.246475	0.322501
18.13	0.19362	0.211045	0.2616	0.209596	0.215512	0.22156	0.248474	0.2604	0.282826	0.286716	0.246195	0.322263
18.14	0.193462	0.210918	0.261389	0.2093	0.215401	0.221412	0.248352	0.260284	0.282598	0.286648	0.245989	0.321999
18.15	0.193224	0.210595	0.261193	0.209041	0.215263	0.221232	0.248183	0.259961	0.282355	0.286574	0.245487	0.321602
18.16	0.193086	0.2104	0.261008	0.208782	0.215147	0.221126	0.248056	0.259803	0.281985	0.286447	0.245206	0.321354
18.17	0.192938	0.210215	0.260823	0.208507	0.215031	0.221005	0.247929	0.259607	0.281869	0.286346	0.244932	0.321069
18.18	0.192811	0.210035	0.260638	0.208132	0.214925	0.220888	0.247792	0.259401	0.281631	0.286225	0.244783	0.320862
18.19	0.19269	0.209871	0.260442	0.207878	0.21484	0.220756	0.247654	0.2592	0.281366	0.286124	0.244477	0.320503
18.2	0.192595	0.209728	0.260263	0.207762	0.214698	0.220619	0.247506	0.258999	0.281081	0.285997	0.24416	0.320265
18.21	0.19242	0.209649	0.260072	0.207524	0.214571	0.220486	0.247421	0.258798	0.280827	0.285865	0.243869	0.31999
18.22	0.192283	0.209522	0.259861	0.207355	0.214465	0.220412	0.247242	0.258571	0.280584	0.285781	0.243594	0.319705
18.23	0.192161	0.209358	0.259586	0.207043	0.214349	0.220196	0.247046	0.258248	0.280188	0.285527	0.243145	0.319303
18.24	0.192024	0.209231	0.259422	0.206826	0.214254	0.220058	0.246977	0.258037	0.280003	0.285416	0.242849	0.319001
18.25	0.191876	0.20912	0.259126	0.206488	0.21418	0.219921	0.246835	0.257847	0.279632	0.2853	0.242558	0.318716
18.26	0.191722	0.209009	0.258951	0.20625	0.214116	0.21981	0.246708	0.257656	0.279373	0.285189	0.242278	0.318409
18.27	0.191569	0.208893	0.258751	0.206001	0.214079	0.219709	0.246554	0.257482	0.279114	0.285078	0.242019	0.318108
18.28	0.191416	0.20875	0.258555	0.205737	0.214042	0.219598	0.246401	0.257307	0.278829	0.284951	0.241738	0.317786
18.29	0.191278	0.208634	0.258375	0.205499	0.213979	0.21953	0.246232	0.257149	0.278554	0.284829	0.241448	0.317463
18.3	0.191067	0.208349	0.258116	0.205256	0.213884	0.219413	0.245978	0.2569	0.278105	0.284612	0.241072	0.317135
18.31	0.190945	0.208222	0.257963	0.205018	0.213857	0.219318	0.245783	0.256726	0.277809	0.284475	0.240734	0.316839
18.32	0.190818	0.208074	0.25782	0.204754	0.213778	0.219244	0.245613	0.256541	0.277513	0.284396	0.240433	0.316527
18.33	0.190691	0.207936	0.257677	0.204415	0.213688	0.219149	0.245465	0.25634	0.277217	0.284237	0.240142	0.316194
18.34	0.190586	0.207799	0.25754	0.204177	0.213593	0.219075	0.245291	0.256144	0.27692	0.284073	0.239841	0.315962
18.35	0.190464	0.207672	0.257466	0.203982	0.213503	0.218948	0.245138	0.255928	0.276614	0.283909	0.239555	0.315539
18.36	0.190401	0.207571	0.257307	0.203781	0.213439	0.218848	0.24499	0.2557	0.276466	0.28373	0.23927	0.315232
18.37	0.190216	0.207439	0.25708	0.203606	0.213297	0.2187	0.244884	0.255483	0.276202	0.283582	0.239132	0.314741
18.38	0.190131	0.207344	0.256943	0.20349	0.213254	0.218594	0.24462	0.255166	0.275789	0.283259	0.238725	0.314397
18.39	0.190025	0.207238	0.256773	0.203247	0.21318	0.218483	0.244456	0.254965	0.275567	0.283079	0.238445	0.314064
18.4	0.189883	0.20717	0.256647	0.203073	0.213149	0.218382	0.244276	0.254722	0.275186	0.282878	0.238175	0.31371
18.41	0.189814	0.207133	0.256461	0.202866	0.213117	0.21833	0.244096	0.254511	0.274927	0.282678	0.237916	0.313371
18.42	0.189676	0.207027	0.256335	0.202665	0.213101	0.218234	0.243938	0.25431	0.274647	0.282456	0.237636	0.313028
18.43	0.189534	0.206926	0.256208	0.202475	0.213091	0.218139	0.243853	0.254098	0.274362	0.282255	0.237351	0.312658
18.44	0.189396	0.206831	0.256086	0.202248	0.213091	0.218076	0.243673	0.253887	0.274055	0.282038	0.237081	0.312288
18.45	0.189211	0.206683	0.255906	0.202063	0.213091	0.217981	0.243377	0.253586	0.273585	0.281721	0.236711	0.311732
18.46	0.18909	0.206562	0.255838	0.201841	0.213075	0.217912	0.243198	0.253364	0.273267	0.281509	0.23641	0.311368
18.47	0.188984	0.206461	0.255743	0.201539	0.213096	0.21787	0.243012	0.253253	0.272961	0.281314	0.23614	0.311008
18.48	0.18891	0.20635	0.255674	0.201354	0.21308	0.217822	0.242801	0.253004	0.272638	0.281107	0.23586	0.310638
18.49	0.188846	0.20625	0.255616	0.201212	0.213064	0.217801	0.242632	0.252787	0.272316	0.280891	0.235595	0.310374
18.5	0.188772	0.206165	0.255542	0.201064	0.213059	0.21779	0.242468	0.252592	0.272009	0.280653	0.235315	0.310141
18.51	0.188698	0.206075	0.255441	0.200931	0.213027	0.217716	0.242283	0.252375	0.271681	0.280526	0.23504	0.309755
18.52	0.18864	0.20598	0.255357	0.200815	0.212969	0.217632	0.242045	0.252047	0.271222	0.280177	0.234633	0.309232
18.53	0.188582	0.205954	0.255309	0.20072	0.212958	0.2176	0.241865	0.251936	0.270941	0.279992	0.234364	0.308883
18.55	0.188482	0.205922	0.255219	0.200482	0.212927	0.217579	0.241775	0.25183	0.270793	0.279812	0.234232	0.308709
18.55	0.188392	0.205885	0.255166	0.200355	0.212895	0.217515	0.241686	0.251614	0.270555	0.279659	0.234099	0.308534
18.56	0.188281	0.205864	0.255098	0.200202	0.212869	0.217431	0.241511	0.251371	0.270339	0.279442	0.233824	0.308169
18.57	0.188196	0.205843	0.254987	0.200017	0.212858	0.217373	0.241337	0.251164	0.270133	0.279204	0.233698	0.307815
18.58	0.188096	0.205822	0.254928	0.199869	0.212884	0.217352	0.241162	0.250953	0.269852	0.278966	0.233439	0.307461
18.59	0.187979	0.205806	0.254886	0.199795	0.212911	0.21732	0.240961	0.250736	0.269525	0.278728	0.233211	0.307107
18.6	0.187868	0.205753	0.254876	0.19962	0.213001	0.217325	0.240776	0.250546	0.269213	0.27848	0.232963	0.306536
18.61	0.187779	0.205711	0.254876	0.199451	0.21308	0.217325	0.240475	0.250229	0.268758	0.278089	0.23263	0.30616
18.62	0.187683	0.205647	0.25487	0.199187	0.213138	0.217336	0.240274	0.250075	0.26843	0.277846	0.232439	0.305796
18.63	0.187615	0.205563	0.25487	0.199023	0.213228	0.217336	0.240184	0.249795	0.268113	0.277581	0.232138	0.305415
18.64	0.187541	0.205462	0.254891	0.19887	0.213339	0.217367	0.239989	0.249584	0.267822	0.277296	0.231911	0.30504
18.65	0.187477	0.205388	0.254902	0.198753	0.213402	0.217404	0.239772	0.249346	0.267516	0.277016	0.231668	0.304675
18.66	0.187403	0.205303	0.254913	0.198627	0.213492	0.217426	0.239587	0.249103	0.267209	0.276714	0.231419	0.3044
18.67	0.187361	0.205224	0.254923	0.198505	0.213598	0.217441	0.239433	0.248965	0.266913	0.276429	0.231155	0.303797
18.68	0.187271	0.205192	0.254944	0.198399	0.213672	0.217463	0.239148	0.248611	0.266432	0.275979	0.230785	0.303623
18.69	0.187197	0.205177	0.254955	0.198246	0.213714	0.217473	0.239011	0.248357	0.266115	0.275699	0.230536	0.303258
18.7	0.187134	0.205161	0.254944	0.198135	0.213815	0.217505	0.238752	0.248119	0.265803	0.275488	0.230272	0.302904
18.71	0.187054	0.205161	0.254971	0.198013	0.213984	0.217558	0.238572	0.247876	0.265507	0.275298	0.230018	0.302534
18.72	0.186964	0.205155	0.254992	0.197902	0.214132	0.217579	0.238371	0.247633	0.265279	0.274975	0.229801	0.302169
18.73	0.186869	0.205145	0.255029	0.197791	0.214312	0.2176	0.238207	0.247406	0.264851	0.274684	0.229574	0.30182
18.74	0.186779	0.205118	0.255045	0.19768	0.214507	0.217663	0.238022	0.247178	0.264576	0.274409	0.229341	0.301429
18.75	0.186705	0.205087	0.25514	0.197548	0.214856	0.21779	0.237731	0.246888	0.26428	0.273992	0.229135	0.300884
18.76	0.186637	0.205034	0.25524	0.197363	0.215094	0.217854	0.237546	0.246666	0.263979	0.273717	0.228913	0.300509
18.77	0.186557	0.205013	0.255351	0.197305	0.21538	0.217981	0.237361	0.24647	0.263667	0.273415	0.228712	0.300118
18.78	0.186489	0.204981	0.255483	0.197183	0.21566	0.218081	0.237166	0.246301	0.263345	0.273135	0.228554	0.299764
18.79	0.186446	0.20497	0.255637	0.197056	0.215929	0.218129	0.236965	0.246005	0.263043	0.272834	0.228247	0.299399
18.8	0.18642	0.20496	0.255822	0.196956	0.216231	0.218245	0.236769	0.245804	0.262742	0.272538	0.228041	0.299039
18.81	0.186378	0.204949	0.256007	0.196856	0.216522	0.218367	0.236573	0.245582	0.262425	0.272237	0.227824	0.29868
18.82	0.18633	0.204976	0.256303	0.19676	0.21704	0.218557	0.236383	0.245259	0.26197	0.271761	0.227481	0.298188
18.83	0.186304	0.204997	0.256509	0.196671	0.217383	0.218678	0.236198	0.245011	0.261663	0.271465	0.227253	0.297792
18.84	0.186282	0.205002	0.256736	0.196565	0.21778	0.218816	0.236029	0.244789	0.261383	0.271206	0.227047	0.297427
18.85	0.186235	0.205018	0.256948	0.196512	0.218086	0.218969	0.235907	0.244572	0.261098	0.270899	0.226841	0.297083
18.86	0.186193	0.205055	0.257175	0.196411	0.218652	0.219123	0.235648	0.24444	0.260833	0.270677	0.226629	0.296708
18.87	0.186156	0.205076	0.257403	0.196311	0.219091	0.219302	0.235474	0.244223	0.260611	0.270307	0.226439	0.296359
18.88	0.186113	0.205124	0.257582	0.196232	0.219345	0.219493	0.235289	0.244017	0.260215	0.270064	0.226254	0.296016
18.89	0.186045	0.205145	0.257968	0.196147	0.219868	0.219688	0.235088	0.243805	0.259966	0.269937	0.226069	0.295825
18.9	0.18596	0.205177	0.258402	0.196026	0.220698	0.220037	0.23476	0.243509	0.259522	0.269493	0.225815	0.295281
18.91	0.185891	0.205224	0.258798	0.195883	0.221316	0.220328	0.234559	0.243314	0.259216	0.269207	0.225657	0.294905
18.92	0.185812	0.205256	0.258994	0.195782	0.221946	0.22055	0.234364	0.243124	0.25893	0.268927	0.225482	0.294535
18.93	0.185759	0.205272	0.259359	0.195687	0.222622	0.220936	0.234168	0.242938	0.258629	0.268621	0.225329	0.29416
18.94	0.185748	0.205319	0.259808	0.195603	0.223299	0.221232	0.233978	0.242796	0.25847	0.268335	0.225202	0.2938
18.95	0.185764	0.205367	0.2603	0.195534	0.224002	0.221581	0.233772	0.242531	0.258169	0.268044	0.225086	0.293425
18.96	0.185743	0.205399	0.260802	0.195502	0.224716	0.221946	0.233581	0.242357	0.257878	0.267743	0.224911	0.293039
18.97	0.185748	0.205483	0.261637	0.195449	0.225842	0.22249	0.233301	0.24205	0.25745	0.26731	0.224684	0.292553
18.98	0.185775	0.205526	0.262213	0.195428	0.226651	0.222675	0.233105	0.241844	0.257138	0.267013	0.224515	0.292156
18.99	0.185786	0.205621	0.2628	0.195391	0.227507	0.223056	0.232915	0.241643	0.256863	0.266707	0.224346	0.291797
19	0.185801	0.205726	0.263445	0.195375	0.228395	0.223489	0.232767	0.241442	0.256583	0.266421	0.224198	0.291437
19.01	0.185817	0.205853	0.26409	0.195328	0.229072	0.223917	0.232651	0.241252	0.256303	0.266189	0.224039	0.291078
19.02	0.185849	0.206012	0.264793	0.19527	0.230335	0.224362	0.232455	0.241056	0.256044	0.265803	0.223859	0.290729
19.03	0.185823	0.20617	0.265327	0.195233	0.231287	0.224816	0.232254	0.240861	0.255875	0.26556	0.223706	0.290375
19.04	0.185807	0.206445	0.266622	0.195185	0.232883	0.225577	0.231964	0.240686	0.255394	0.265137	0.223489	0.289873
19.05	0.185807	0.20662	0.267431	0.195137	0.234025	0.226138	0.231763	0.240475	0.255119	0.264857	0.223331	0.289518
19.06	0.185828	0.2068	0.268309	0.195037	0.235225	0.226719	0.231562	0.240279	0.254849	0.264566	0.223193	0.289175
19.07	0.185828	0.206995	0.269255	0.194989	0.235854	0.227343	0.231366	0.2401	0.254564	0.264275	0.223045	0.289
19.08	0.185865	0.207185	0.270233	0.194963	0.237102	0.227845	0.23116	0.239899	0.254289	0.264132	0.222908	0.288657
19.09	0.185891	0.207323	0.27129	0.194931	0.238387	0.228744	0.230975	0.239767	0.254009	0.263847	0.22277	0.288302
19.1	0.18596	0.207614	0.272385	0.194921	0.23973	0.229389	0.230785	0.239508	0.253734	0.263545	0.22268	0.287954
19.11	0.186034	0.207836	0.27295	0.1949	0.241067	0.23014	0.2306	0.239338	0.253459	0.263249	0.22249	0.287615
19.12	0.186145	0.208195	0.274679	0.194937	0.243187	0.231334	0.230346	0.23909	0.253057	0.262816	0.222305	0.287145
19.13	0.186235	0.208475	0.275916	0.194989	0.244672	0.232133	0.230171	0.23891	0.252935	0.262515	0.22222	0.286896
19.14	0.186293	0.208824	0.277201	0.195016	0.246147	0.232994	0.229997	0.238725	0.252671	0.262208	0.222072	0.286468
19.15	0.186425	0.209157	0.278538	0.195048	0.247712	0.233851	0.229807	0.238556	0.252417	0.261901	0.221919	0.286188
19.16	0.186504	0.209517	0.279939	0.19509	0.249367	0.234771	0.229669	0.238381	0.252158	0.261605	0.221761	0.28586
19.17	0.186547	0.209723	0.281403	0.195116	0.250641	0.235247	0.229442	0.238212	0.251878	0.261383	0.221602	0.285564
19.18	0.186621	0.21013	0.282926	0.19519	0.252904	0.236209	0.229278	0.238033	0.251614	0.260982	0.221443	0.285231
19.19	0.186764	0.210764	0.285183	0.195217	0.255536	0.237726	0.229098	0.237784	0.251302	0.260585	0.221258	0.284745
19.2	0.186869	0.211224	0.287018	0.195259	0.257461	0.238841	0.228908	0.237636	0.251032	0.2603	0.221131	0.284412
19.21	0.186975	0.211705	0.288799	0.195312	0.259438	0.240004	0.228733	0.237467	0.250773	0.260025	0.22102	0.2841
19.22	0.187102	0.212213	0.29065	0.195359	0.261478	0.241199	0.228554	0.237282	0.25053	0.25975	0.220909	0.283788
19.23	0.187245	0.21271	0.2926	0.195428	0.263598	0.242098	0.228363	0.237197	0.250239	0.25947	0.220788	0.283465
19.24	0.187398	0.213249	0.294657	0.195502	0.265739	0.243837	0.228184	0.237039	0.249991	0.259184	0.220677	0.283164
19.25	0.187578	0.213662	0.296745	0.195587	0.267928	0.245117	0.228009	0.236901	0.249726	0.258909	0.22056	0.282857
19.26	0.187895	0.214671	0.300076	0.195703	0.270207	0.247236	0.227734	0.236642	0.249467	0.258624	0.220375	0.282561
19.27	0.188117	0.215322	0.302407	0.195814	0.272496	0.248717	0.22757	0.236494	0.24906	0.258317	0.220212	0.282276
19.28	0.188355	0.216009	0.304775	0.196026	0.274827	0.250207	0.227385	0.236325	0.248796	0.258037	0.220101	0.28198
19.29	0.188651	0.216744	0.307265	0.196195	0.277259	0.251719	0.227195	0.236166	0.248526	0.257725	0.219974	0.281752
19.3	0.188873	0.217552	0.30855	0.196343	0.279728	0.253327	0.227037	0.236013	0.248273	0.257434	0.219847	0.281377
19.31	0.189248	0.218382	0.311188	0.196528	0.282255	0.254944	0.226846	0.235854	0.24804	0.257159	0.219699	0.281129
19.32	0.189523	0.219265	0.313874	0.196713	0.284226	0.256641	0.226709	0.235685	0.247908	0.25689	0.219567	0.280827
19.33	0.189999	0.220656	0.318087	0.196845	0.288879	0.259332	0.226381	0.235447	0.247654	0.256689	0.219461	0.280388
19.34	0.190353	0.221639	0.320291	0.196967	0.291649	0.261182	0.226228	0.235305	0.247347	0.256213	0.219345	0.280103
19.35	0.190691	0.222146	0.324288	0.197273	0.294509	0.262123	0.22608	0.235178	0.247088	0.255954	0.219239	0.279802
19.36	0.190866	0.223172	0.327143	0.19749	0.297438	0.264048	0.2259	0.235062	0.246861	0.25569	0.219133	0.279506
19.37	0.191215	0.224261	0.330405	0.197712	0.300372	0.266046	0.225736	0.23495	0.246644	0.255409	0.219049	0.279236
19.38	0.191574	0.225408	0.333725	0.19795	0.30339	0.268097	0.225641	0.234829	0.246396	0.25514	0.218932	0.278961
19.39	0.191987	0.226566	0.337134	0.198198	0.306483	0.269688	0.225482	0.234707	0.246163	0.254886	0.218853	0.27867
19.4	0.19241	0.227518	0.340719	0.198452	0.309597	0.272575	0.225329	0.234596	0.245925	0.254611	0.218737	0.278417
19.41	0.193097	0.229701	0.346233	0.198769	0.314339	0.275731	0.225086	0.234422	0.245571	0.254194	0.218562	0.278031
19.42	0.193567	0.231038	0.350028	0.199261	0.31759	0.278047	0.224927	0.234311	0.245354	0.253929	0.218467	0.27774
19.43	0.194075	0.232466	0.353998	0.19962	0.320873	0.280431	0.224769	0.234179	0.245127	0.25367	0.218287	0.277481
19.44	0.194619	0.233951	0.358011	0.200001	0.322538	0.282847	0.224621	0.234046	0.2449	0.253395	0.218171	0.277285
19.45	0.195058	0.2355	0.362076	0.200398	0.325895	0.285289	0.224462	0.233898	0.244678	0.253126	0.218034	0.2771
19.46	0.195819	0.237118	0.36629	0.200836	0.329326	0.287827	0.224303	0.233766	0.244461	0.252877	0.217896	0.276815
19.47	0.196364	0.238794	0.370604	0.201286	0.332773	0.290417	0.22415	0.233645	0.244265	0.25275	0.217774	0.276566
19.48	0.197305	0.241395	0.37497	0.201587	0.337753	0.294377	0.223923	0.233476	0.243922	0.252386	0.217589	0.276186
19.49	0.197939	0.24324	0.379453	0.202174	0.34167	0.297131	0.223748	0.233386	0.243753	0.252142	0.217478	0.275927
19.5	0.198574	0.245143	0.382948	0.202856	0.345323	0.299917	0.22359	0.233317	0.243615	0.25192	0.217352	0.275683
19.51	0.199256	0.247099	0.389207	0.203321	0.349024	0.30274	0.223426	0.233211	0.243377	0.251698	0.217299	0.275451
19.52	0.199969	0.249092	0.393542	0.203575	0.352804	0.305648	0.223262	0.233105	0.243171	0.251466	0.217193	0.275208
19.53	0.200704	0.251164	0.39848	0.204077	0.356599	0.308687	0.223082	0.233016	0.242954	0.251207	0.217092	0.27497
19.54	0.201465	0.252238	0.40356	0.204616	0.360411	0.311013	0.222939	0.232915	0.242738	0.250963	0.217013	0.274721
19.55	0.20228	0.255425	0.411252	0.205155	0.366247	0.313033	0.222802	0.232825	0.242542	0.250704	0.216913	0.274378
19.56	0.20311	0.257106	0.416586	0.205753	0.370138	0.317981	0.222654	0.232698	0.242241	0.250319	0.216791	0.274129
19.57	0.203971	0.260178	0.422031	0.206689	0.374019	0.321201	0.222527	0.23255	0.24205	0.250081	0.216696	0.273907
19.58	0.204865	0.262314	0.427492	0.207371	0.377968	0.324436	0.222395	0.232471	0.241844	0.249827	0.216627	0.273685
19.59	0.2058	0.26474	0.433048	0.208084	0.381949	0.327756	0.222268	0.232387	0.241659	0.249578	0.216527	0.273442
19.6	0.206757	0.267257	0.438753	0.208798	0.385913	0.331129	0.222136	0.232275	0.241453	0.249319	0.216432	0.273294
19.61	0.207503	0.269842	0.444473	0.209543	0.389889	0.334486	0.222035	0.232233	0.241294	0.249076	0.216347	0.273035
19.62	0.208835	0.272496	0.450261	0.210326	0.393981	0.337917	0.221909	0.232149	0.241115	0.248849	0.216278	0.272823
19.63	0.210299	0.276672	0.459222	0.211124	0.398062	0.343198	0.221729	0.232006	0.240871	0.2485	0.21613	0.272623
19.64	0.21133	0.279543	0.465212	0.212261	0.40209	0.346708	0.221602	0.231942	0.240755	0.248336	0.216051	0.272422
19.65	0.212387	0.282445	0.471302	0.21318	0.406193	0.350324	0.221459	0.231863	0.240507	0.248188	0.215966	0.27221
19.66	0.213429	0.285458	0.476044	0.21401	0.410348	0.354014	0.221311	0.23181	0.240359	0.247961	0.215892	0.271999
19.67	0.214497	0.288524	0.480231	0.214909	0.414445	0.357715	0.221163	0.231752	0.240216	0.247776	0.215818	0.271798
19.68	0.215633	0.291633	0.487019	0.215829	0.4186	0.361468	0.221031	0.23171	0.240052	0.247575	0.215766	0.271586
19.69	0.216812	0.294831	0.493394	0.216765	0.422766	0.365312	0.220894	0.231657	0.239978	0.24739	0.215718	0.27138
19.7	0.218589	0.299748	0.503217	0.217716	0.428904	0.370826	0.220719	0.231588	0.239756	0.247125	0.215686	0.271126
19.71	0.219815	0.303041	0.509777	0.218213	0.433054	0.375028	0.220619	0.231567	0.239592	0.246946	0.215633	0.270947
19.72	0.221084	0.305653	0.516407	0.219725	0.437209	0.37903	0.220486	0.231514	0.239423	0.24675	0.215581	0.270783
19.73	0.222353	0.307979	0.523163	0.220767	0.441327	0.381039	0.220386	0.231488	0.239275	0.24656	0.215549	0.270624
19.74	0.223637	0.311764	0.529903	0.22185	0.445414	0.384994	0.220264	0.231456	0.239122	0.246364	0.215517	0.270471
19.75	0.224314	0.31528	0.53666	0.222966	0.449532	0.388974	0.220148	0.231414	0.238968	0.246174	0.215454	0.270323
19.76	0.225678	0.318943	0.543511	0.224097	0.453618	0.393034	0.220106	0.231387	0.238826	0.245962	0.215406	0.270212
19.77	0.226682	0.324568	0.550389	0.225239	0.45974	0.397079	0.220005	0.231345	0.238683	0.245783	0.215369	0.269942
19.78	0.229093	0.328343	0.560618	0.226407	0.463853	0.403142	0.219842	0.23135	0.238487	0.245481	0.215306	0.269815
19.79	0.230499	0.332234	0.56756	0.228237	0.466967	0.407261	0.219767	0.231361	0.23835	0.245296	0.215258	0.269651
19.79	0.23189	0.336151	0.574511	0.229146	0.47237	0.411278	0.219609	0.231377	0.238286	0.245169	0.215221	0.269514
19.8	0.233317	0.340084	0.581394	0.229976	0.47607	0.415365	0.219508	0.231377	0.238149	0.244942	0.215163	0.269361
19.81	0.234771	0.344086	0.586702	0.230795	0.48013	0.419547	0.219392	0.231398	0.238038	0.24481	0.215136	0.269292
19.82	0.236235	0.348146	0.596033	0.231974	0.482155	0.423776	0.219292	0.231446	0.237916	0.24463	0.21511	0.26916
19.83	0.237705	0.354215	0.602319	0.233243	0.488129	0.427973	0.219165	0.231493	0.237811	0.244546	0.215089	0.268996
19.84	0.239967	0.35836	0.612786	0.234554	0.492115	0.434317	0.219001	0.231541	0.237641	0.244334	0.215084	0.268869
19.85	0.241479	0.362552	0.616312	0.235886	0.496017	0.437521	0.218874	0.231562	0.237536	0.244186	0.215089	0.268742
19.86	0.243023	0.366718	0.623349	0.237927	0.49986	0.443167	0.218758	0.231625	0.237425	0.244049	0.215084	0.268658
19.87	0.244614	0.369916	0.630242	0.239359	0.503693	0.446989	0.218663	0.231683	0.237382	0.243916	0.215068	0.268573
19.88	0.246195	0.375584	0.637226	0.240797	0.507494	0.451234	0.218552	0.231747	0.237292	0.243784	0.215062	0.268483
19.89	0.247802	0.379522	0.644209	0.24223	0.511184	0.455421	0.218456	0.2318	0.237213	0.243657	0.215057	0.268393
19.9	0.249436	0.383836	0.651082	0.243689	0.514868	0.459608	0.218361	0.231879	0.237144	0.243509	0.215052	0.268335
19.91	0.251783	0.388197	0.661412	0.24444	0.520345	0.46592	0.218234	0.232011	0.237076	0.243309	0.215089	0.268235
19.92	0.252882	0.392617	0.66829	0.245957	0.523914	0.468003	0.218145	0.232112	0.237023	0.243203	0.215105	0.268187
19.93	0.254379	0.396968	0.675062	0.248257	0.527456	0.472127	0.218086	0.232254	0.23697	0.243092	0.215121	0.268145
19.94	0.256044	0.40135	0.681834	0.249816	0.530094	0.476277	0.218039	0.232397	0.236922	0.242997	0.215136	0.268087
[truncated: 5,318 more rows]
