# Supplementary material for: The G3BP stress-granule proteins reinforce the integrated stress response translation programme
Source: Nat Cell Biol. 2025 Dec 19;28(1):135–48. doi: 10.1038/s41556-025-01834-3 (PMC12807861; doi:10.1038/s41556-025-01834-3)
Supplement: Supplementary file 6 — Supplementary Tables 5 [file 41556_2025_1834_MOESM6_ESM.xlsx]

## Sheet: Legend
Table	Tethering_Polysome_qPCR_Table
Description	Table containing data from polysome fractionation and qPCR of cells with and without stress and with and without SG tethering via G3BP1 or CAPRIN1
Key term	term description
gene	gene that the reporters 5' and 3' UTRs are based on
nLuc_x	Ct values from qPCR of luciferase for fraction number x
spike_x	Ct values from qPCR of IVT spike RNA for fraction number x
nLuc_RNA_x	amount of nLuc RNA relative to spike - calculated as 2^-(CtnLuc - Ctspike)
nLuc_fraction_x	proportion of total nLuc RNA found in each fraction of that sample
ribosome_load_x	calculated as proportion of nLuc RNA in fraction x multiplied by the estimated number of ribosomes represented in that fraction of the polysome gradient
cumulative_ribosome_load	sum of all ribosome loads for that sample to estimate relative translation activity

## Sheet: Tethering_polysome_assay_summar
gene	treatment	timepoint	nLuc_1	nLuc_2	nLuc_3	nLuc_4	nLuc_5	nLuc_6	nLuc_7	nLuc_8	nLuc_9	nLuc_10	nLuc_11	nLuc_12	spike_1	spike_2	spike_3	spike_4	spike_5	spike_6	spike_7	spike_8	spike_9	spike_10	spike_11	spike_12	nLuc_RNA_1	nLuc_RNA_2	nLuc_RNA_3	nLuc_RNA_4	nLuc_RNA_5	nLuc_RNA_6	nLuc_RNA_7	nLuc_RNA_8	nLuc_RNA_9	nLuc_RNA_10	nLuc_RNA_11	nLuc_RNA_12	nLuc_fraction_1	nLuc_fraction_2	nLuc_fraction_3	nLuc_fraction_4	nLuc_fraction_5	nLuc_fraction_6	nLuc_fraction_7	nLuc_fraction_8	nLuc_fraction_9	nLuc_fraction_10	nLuc_fraction_11
cnot10	MCP_GFP_G3BP	0	27.3776	26.216	25.2004	23.9825	24.003	24.1981	25.7851	22.7433	21.8571	21.3411	21.2505	22.5505	25.9446	25.9166	26.2989	26.2196	26.6347	25.7366	27.6676	27.0047	26.3759	25.0663	26.3244	26.4086	0.370359	0.81258	2.14123	4.71437	6.19753	2.905	3.68714	19.1782	22.9243	13.2253	33.6815	14.5013	0.00297863	0.00653521	0.0172209	0.0379155	0.0498439	0.0233636	0.029654	0.154242	0.184369	0.106365	0.270885
cnot10	MCP_GFP_G3BP	15	26.921	24.2295	22.4835	23.2844	22.6606	22.2641	22.2944	22.5764	23.2243	21.7505	22.0062	23.1866	28.5174	26.2645	25.3471	26.9423	26.5534	26.6478	26.2624	26.0709	26.1268	25.7633	27.0431	25.415	3.0238	4.09818	7.27851	12.6219	14.8538	20.8751	15.6486	11.2704	7.47691	16.1431	32.8302	4.68632	0.0200509	0.0271751	0.0482638	0.0836956	0.0984955	0.138423	0.103766	0.0747341	0.0495794	0.107045	0.217697
cnot10	MCP_GFP_G3BP	30	27.857	22.13	20.7902	19.8784	20.027	21.0025	21.1587	22.4	23.9114	22.7393	22.3074	23.1574	26.6563	26.4551	26.4983	26.2878	25.8289	26.3729	25.8021	25.8456	26.431	25.9646	25.914	26.2541	0.435073	20.045	52.277	85.0035	55.7854	41.3669	24.9919	10.8946	5.73407	9.35195	12.1809	8.55468	0.00133204	0.0613708	0.160054	0.260251	0.170795	0.126651	0.0765166	0.0333554	0.0175557	0.0286324	0.0372937
cnot10	MCP_GFP_G3BP	60	21.426	17.2097	18.5149	18.6455	18.0852	17.2357	17.747	18.5879	18.5068	23.3144	21.8957	25.5807	21.7443	21.664	24.1061	23.2211	22.9912	23.1826	23.4937	23.5857	22.1933	24.5637	23.4386	24.6289	1.24685	21.9223	48.2054	23.8445	29.9821	61.6866	53.6941	31.9517	12.8757	2.37731	2.91391	0.516966	0.00428152	0.0752782	0.16553	0.0818786	0.102954	0.211823	0.184378	0.109718	0.0442134	0.00816334	0.0100059
cnot10	GFP_G3BP	0	29.5967	30.048	26.7229	27.3301	26.6238	27.6366	27.3339	27.8599	26.723	27.3324	29.3966	33.5494	26.8224	27.3526	26.1304	26.5716	25.9081	26.0167	26.5489	26.7611	25.7014	26.2039	26.4052	28.1211	0.146174	0.154386	0.663198	0.591092	0.608911	0.325358	0.580349	0.466923	0.492562	0.45739	0.12575	0.0232233	0.0315348	0.0333066	0.143075	0.127519	0.131363	0.0701912	0.125202	0.100732	0.106263	0.098675	0.0271287
cnot10	GFP_G3BP	15	30.6082	26.8027	26.0568	25.4941	25.159	25.878	26.4332	27.5769	28.7166	29.758	32.665	32.3473	27.8041	25.5926	26.0914	26.1859	26.4744	26.0436	25.9302	25.8611	26.4398	26.09	26.0239	26.9103	0.143182	0.432233	1.02431	1.61528	2.48858	1.1216	0.705645	0.304451	0.206358	0.0786699	0.0100193	0.0230823	0.017561	0.0530125	0.12563	0.19811	0.30522	0.137562	0.086546	0.0373403	0.0253095	0.00964871	0.00122885
cnot10	GFP_G3BP	30	30.001	25.3617	22.9852	22.976	22.9318	23.7774	25.1143	26.4059	27.6454	28.0094	29.3025	30.6982	27.5856	26.815	26.7056	25.8924	26.9583	26.8292	26.9478	26.1024	26.4943	26.562	27.1088	26.5582	0.187457	2.73831	13.1809	7.54951	16.2961	8.29276	3.56411	0.810243	0.450287	0.366698	0.218587	0.0567215	0.00349005	0.0509817	0.245401	0.140556	0.3034	0.154394	0.0663563	0.015085	0.00838341	0.00682716	0.00406964
cnot10	GFP_G3BP	60	23.7418	22.2503	20.0392	20.5493	20.3072	18.6959	20.0864	18.0028	19.1522	23.3974	21.9317	24.9282	23.3174	25.9536	24.9679	23.141	24.5058	22.4825	25.3117	22.2794	22.2982	24.8493	22.3495	23.6213	0.745148	13.0256	30.4575	6.02828	18.3608	13.7993	37.4072	19.3823	8.85233	2.73565	1.33583	0.404202	0.00488512	0.0853948	0.199676	0.0395209	0.120372	0.0904667	0.245238	0.127069	0.0580351	0.0179347	0.00875759
cnot10	untreated	0	35.9084	36.1351	27.2599	29.7642	26.1576	26.9468	26.4733	24.7496	24.7487	26.7422	26.4415	29.2953	32.3766	30.208	27.2233	29.7739	26.7078	27.2562	NA	24.4976	24.8686	27.1229	26.1059	27.1959	0.0864619	0.0164351	0.974949	1.00674	1.46434	1.23914	NA	0.839728	1.08669	1.30195	0.792431	0.233352	0.00956203	0.00181759	0.107822	0.111338	0.161944	0.13704	NA	0.0928675	0.12018	0.143985	0.0876369
cnot10	untreated	15	31.112	27.9439	26.3685	25.1754	26.1491	23.2601	24.092	25.1054	25.8448	25.616	26.7802	27.662	26.5611	25.9578	26.9777	26.082	25.2846	23.7093	24.5277	25.2681	25.8582	25.2577	25.5926	24.5575	0.0426605	0.252414	1.5254	1.87465	0.549223	1.36533	1.35264	1.11933	1.0093	0.780079	0.439033	0.116268	0.00409161	0.0242093	0.146302	0.1798	0.0526766	0.13095	0.129733	0.107357	0.0968029	0.0748182	0.0421081
cnot10	dox_auxinole	0	28.0567	26.7956	22.6723	20.8467	21.3899	25.0764	24.3236	22.0527	23.9089	26.1877	25.1618	24.9005	26.285	26.9047	25.547	23.0553	24.7774	27.4078	26.0098	23.4141	25.4579	27.5404	25.4015	24.8938	0.292875	1.07857	7.33453	4.62213	10.4648	5.03315	3.21808	2.56942	2.92611	2.55388	1.18074	0.995371	0.00692874	0.0255164	0.173518	0.109349	0.247572	0.119072	0.0761321	0.0607865	0.0692249	0.0604188	0.0279336
cnot10	dox_auxinole	15	30.0345	27.7907	26.0986	22.2819	24.3927	23.6858	24.6266	24.5073	25.1002	23.8599	24.7205	26.9765	25.673	26.7777	25.5085	23.4024	26.0662	25.2661	25.9529	25.9672	26.2454	25.2307	25.1395	26.7791	0.0486484	0.495485	0.664267	2.17423	3.18999	2.99037	2.5075	2.75091	2.21169	2.58609	1.33701	0.872123	0.00222868	0.0226992	0.0304314	0.0996058	0.14614	0.136995	0.114874	0.126025	0.101322	0.118474	0.0612512
cnot10	dox_auxin	0	29.985	28.2981	31.5959	25.1235	25.6354	28.7229	26.2774	24.3307	26.0293	25.7821	27.536	25.7436	25.7234	26.9468	30.9652	25.1414	26.1647	29.1485	25.8719	23.9475	25.6645	26.279	27.2579	23.3792	0.0521379	0.391931	0.645868	1.01246	1.44319	1.34319	0.754967	0.766728	0.776568	1.41119	0.824723	0.194194	0.00542135	0.0407533	0.0671579	0.105277	0.150064	0.139666	0.0785022	0.079725	0.0807482	0.146737	0.0857554
cnot10	dox_auxin	15	34.2929	29.6017	25.1092	24.262	24.057	26.3266	25.2152	25.4598	25.3378	26.1153	24.6145	27.9851	29.763	28.3241	26.1813	25.7624	25.2416	26.9894	26.8851	26.6641	26.441	26.0014	24.4906	26.7599	0.043289	0.412488	2.10258	2.82937	2.27304	1.58315	3.18176	2.30423	2.1483	0.924067	0.917674	0.427747	0.00226079	0.0215425	0.109809	0.147766	0.118711	0.0826809	0.166169	0.12034	0.112196	0.04826	0.0479261
[truncated: 14 more columns]
